# Supplementary material for: Exposure to non-nestmate odors changes the odorant receptor profile in Acromyrmex echinatior leaf-cutting ants
Source: iScience. 2026 Jul 13;29(8):116665. doi: 10.1016/j.isci.2026.116665 (PMC13382326; doi:10.1016/j.isci.2026.116665)
Supplement: Table S5. DESeq2 analysis results for OR comparison between colonies, separately per treatment, related to Figures 2A–2C [file mmc2.xlsx]

## Sheet: SI-table-5-OR-colony-effect-Pen
	baseMean	log2FoldChange	lfcSE	stat	pvalue	padj
AechOR10	350.849051213726	-0.0502794627060605	0.158221641752557	-0.317778668892165	0.750652832388305	0.880495484477093
AechOR100	549.618287369938	-0.0806525062839583	0.180949928547265	-0.445717259638991	0.655801495512889	0.813193854435983
AechOR101	993.697838371775	-0.792238843849946	0.1304751698236	-6.07195104571266	1.26365458953171e-09	1.82808697285588e-07
AechOR102	153.110039496668	-1.12975028670708	0.195329622562074	-5.78381441528694	7.30255036266945e-09	7.92326714349636e-07
AechOR103P	254.79097389094	-0.412942374879371	0.240560681670372	-1.7165829927486	0.0860553921305538	0.244938363026588
AechOR104	93.7025637227286	-0.596521929068899	0.300040120230133	-1.98814054804191	0.0467961479686674	0.1668784254688
AechOR105NP	7.71274469597245	0.0344377758749037	0.787615830215883	0.0437240778482886	0.96512434622007	0.9763728817238
AechOR106	258.994712187996	0.266711014274593	0.48201434369891	0.553325887001391	0.580040277900641	0.753407163495131
AechOR107	61.6715175718453	0.492413734911361	0.354896084763628	1.38748708721124	0.16529328591458	0.371695782833822
AechOR108	206.655214031056	0.70818348998655	0.203911673832816	3.47299140198897	0.000514691843488366	0.00907537074430021
AechOR109	315.082809848816	0.170451886309192	0.197889721353114	0.861347851438115	0.389046488276762	0.599963374909699
AechOR11	189.540040728224	-0.249807611205426	0.192889504899523	-1.29508140598708	0.195292148508751	0.411440740062125
AechOR110N	580.28178074328	-0.45001074865593	0.127060674697078	-3.54169966221878	0.000397557853796337	0.00907537074430021
AechOR111N	202.9997599251	0.10139296318892	0.164591368143578	0.616028436560976	0.537875751902028	0.729493988517125
AechOR112	290.111262738017	0.0475141708921015	0.158449798175179	0.299868926557866	0.764277137215056	0.884496973402398
AechOR113P	80.9069535792006	0.209761542620937	0.385961038385601	0.543478542544937	0.586800360764808	0.757950465987878
AechOR114N	379.352451067983	0.443883202067479	0.229442228091128	1.9346185998995	0.0530371158535855	0.177062371388124
AechOR115	253.615748326876	0.380872519564151	0.255981287580678	1.48789203759322	0.136779367878951	0.335379918980026
AechOR116	440.774995502326	0.240280392188146	0.150897032619427	1.59234670170188	0.111306824844343	0.296362956947513
AechOR117	618.604328209447	0.00125765310337718	0.138914940214456	0.00905340420141728	0.992776527242723	0.992776527242723
AechOR118	781.454774288501	0.184444353678121	0.13096547304918	1.40834335480817	0.159029423681312	0.363256683566787
AechOR119	549.906279526234	0.197756600888484	0.162460597565703	1.21725885446473	0.22350574382195	0.442929190953089
AechOR12	488.084342838384	-0.187191395385233	0.160518065178683	-1.16617026985005	0.243545610230871	0.459809725084911
AechOR120	579.813217176257	0.299647259656294	0.166237613384967	1.80252383052674	0.0714630288418683	0.220782683284607
AechOR121N	235.300987245697	0.29175477560956	0.249077455085471	1.17134156324764	0.241461511101209	0.459809725084911
AechOR122N	681.618341430503	0.122797761466468	0.148939748633541	0.824479446172596	0.409667189791969	0.6152095514523
AechOR123	817.825152764851	0.184011300520663	0.147206571814635	1.25002096205578	0.211291890033402	0.433489254589762
AechOR124	571.715551007651	-0.0424918398910824	0.157159778307515	-0.270373503632325	0.78687292229652	0.903679233714154
AechOR125	421.170320361349	0.106399178906453	0.191476541674633	0.555677358572999	0.578431437299893	0.753407163495131
AechOR126	265.764024586251	0.467454175938862	0.174229745558475	2.68297571370771	0.007297028920798	0.0562763448917643
AechOR127	258.852795828773	-0.140717163561136	0.171300726698946	-0.821462735581036	0.411382741709161	0.615655551385434
AechOR128	511.492751995572	0.460587430045298	0.2026910145079	2.2723623499716	0.0230646337751426	0.115058058142665
AechOR129	580.641082234516	-0.0738216055999528	0.171403975864298	-0.430687825225232	0.666695372436774	0.819676463562492
AechOR130	318.34590324706	0.0316040048626213	0.20417759797046	0.154786838403269	0.876989367583435	0.936542459385256
AechOR131	34.6087295845008	0.364775192799092	0.384318159990563	0.949148988452822	0.342544841788369	0.573994059212942
AechOR132	121.32411783362	-0.0298879689816124	0.247843746554017	-0.120591983445902	0.904014218785055	0.945402821572804
AechOR133	182.775248986455	0.0316464480331414	0.223298245284144	0.141722779741828	0.887298980926265	0.936542459385256
AechOR134P	23.4086355308915	0.260635208494774	0.594032254888203	0.438755987322313	0.660838354491609	0.815026384977323
AechOR135	282.750945915795	-0.00610575336982782	0.212511108288538	-0.0287314551178083	0.977078769161501	0.981602281981693
AechOR136	169.989836785163	-0.0229624326684421	0.198421451482598	-0.115725555361417	0.907870052075825	0.945804294006176
AechOR137	153.041369553551	0.1164327462373	0.586345578824197	0.198573589436427	0.842596314744312	0.928250054015383
AechOR138	157.440357638422	0.519552542977994	0.282939862316521	1.83626491765511	0.0663184856597219	0.211970155801387
AechOR139N	597.462322991034	-0.129245597887177	0.15338005648137	-0.842649304297758	0.399424607756355	0.606119859322581
AechOR13P	105.22533825892	0.884757152676785	0.352153542443421	2.51241872093033	0.011990672278061	0.0754195908504127
AechOR14	583.51924128038	-0.582159056728688	0.180987362526581	-3.21657296179001	0.00129731541737886	0.0160497422995385
AechOR140	324.719598354535	0.0690884278631321	0.167891619576753	0.411506113511209	0.680701459376784	0.829843913959338
AechOR141	978.954072092007	-0.142631279450995	0.136643086188669	-1.04382360959016	0.296567006217454	0.523211710155996
AechOR142	254.196238596662	0.464336070938989	0.192403160074626	2.41334950402525	0.0158066541548109	0.0914678387091723
AechOR143	677.807508638575	0.03038523468499	0.145016405963873	0.209529635512823	0.83403480299443	0.928131037178417
AechOR144	734.402114023444	-0.03776811371111	0.145966372215032	-0.258745306456419	0.795831760088754	0.90416487926314
AechOR145	729.988662148309	-0.04181967138447	0.192766813574504	-0.216944351618422	0.828251712997325	0.926446503713503
AechOR146	398.521828613585	0.104500648775638	0.148065961201968	0.705770914039418	0.480330612774723	0.676829499818928
AechOR147	315.673899249899	0.115860055134555	0.185735379989844	0.623790982315221	0.532764862608797	0.724827430633912
AechOR148	333.334715353083	0.172408318200914	0.169973030855297	1.01432749262258	0.310426509662842	0.539106703272718
AechOR149	563.726428675539	0.025767693188909	0.121426676858694	0.212207843082911	0.831944888187723	0.928131037178417
AechOR15	550.842199380314	-0.350289278028526	0.176281022241898	-1.98710714048305	0.0469105251317824	0.1668784254688
AechOR150	252.342887059436	0.468245103295827	0.179340480334917	2.61092812075324	0.00902968705180226	0.0642440029587243
AechOR151	283.04052683853	-0.374106490774045	0.194044221067612	-1.92794451035825	0.0538620285571997	0.178443667128433
AechOR152P	43.5833176030823	0.287873015432442	0.344291998475998	0.836130426227466	0.403081533147595	0.609537928174411
AechOR153	170.476473595912	0.419105065927585	0.211431731087373	1.98222406718314	0.0474541681760554	0.167439910474862
AechOR154	974.332850068249	0.0213878722539177	0.15776688101743	0.135566299567999	0.892164148491954	0.936542459385256
AechOR155	298.659064243703	0.161174619840174	0.165808572648194	0.97205239310604	0.331024484268401	0.561022920383677
AechOR156	520.147160776369	-0.167640101023885	0.134340599881149	-1.24787369694787	0.212077314511079	0.433489254589762
AechOR157	351.1386317561	-0.469460796379393	0.16429780768665	-2.85737711896165	0.00427157993106377	0.0370773138016335
AechOR158	78.3839697334878	-0.329478485308201	0.306236352922569	-1.07589605924908	0.281973744558373	0.509902521409724
AechOR159	1263.70520847345	-0.290600511021404	0.154168307078976	-1.88495623080648	0.0594357473544412	0.192500853371847
AechOR16	457.636728901203	0.0835036872738655	0.190437105631876	0.43848433317025	0.661035224682069	0.815026384977323
AechOR160	210.555228782624	0.359934466853031	0.180726108619475	1.99160193069218	0.0464147513802132	0.1668784254688
AechOR161	516.719247426452	0.0411002991063188	0.168607643183884	0.243762965487245	0.807414404465633	0.910176237761259
AechOR162	385.619814986524	-0.0117515417449858	0.146053674598192	-0.0804604319426773	0.935871064900871	0.962483512244023
AechOR163	1557.28443249356	-0.156615288079859	0.115314376093784	-1.35815926326901	0.174413153656463	0.382299538822753
AechOR164	3556.63781880281	-0.191130550651471	0.112704762684341	-1.69585158691813	0.0899139900794143	0.25175917222236
AechOR165	222.551232243036	0.027947690177027	0.243856825404953	0.114606963043239	0.90875666036999	0.945804294006176
AechOR166	879.344059136857	-0.0902491878298346	0.191944076122182	-0.47018480410089	0.638222989889684	0.795944763253227
AechOR167N	933.855006502819	-0.195078003856213	0.215584512974011	-0.904879488628805	0.365529234523602	0.587132319636823
AechOR168	442.53079208395	-0.168063909759439	0.219443431245745	-0.765864390678579	0.443756995900609	0.641968454069548
AechOR169	335.960547562631	-0.462510327751459	0.204749545876397	-2.25890770976687	0.0238891263199755	0.116247070911507
AechOR17	656.804544577273	-0.045119176225471	0.170453427882633	-0.264700902680222	0.791239882053868	0.903679233714154
AechOR170	826.415269650416	-0.420702792707046	0.157398092462895	-2.67285826736574	0.00752080185189477	0.0562763448917643
AechOR171	211.066063824199	0.0271721223740605	0.248011443834475	0.109559953984202	0.912758371494594	0.946103871830286
AechOR172	122.110805156203	1.45362330153783	0.311018918034796	4.67374560596729	2.95755638238686e-06	0.000213929911659316
AechOR173	776.211725214096	0.0625763491497855	0.169781490704331	0.368569912363182	0.712448325485974	0.851699562004448
AechOR174	370.086927850861	-0.107585879952939	0.188551866468345	-0.570590373715561	0.568277345319998	0.75154281221678
AechOR175	1061.6564629785	0.113640248070965	0.140877190462606	0.806661800237484	0.4198613579568	0.621083211743081
AechOR176C	242.987346270874	0.541178353973837	0.184466837974225	2.93374332165576	0.00334901037714999	0.0335915600662409
AechOR177	291.320146843993	0.502724547574488	0.202948281848381	2.47710669435509	0.0132452300547357	0.081160082983377
AechOR178	250.800735463343	0.532339292590942	0.236025939655691	2.25542706605683	0.0241065354424784	0.116247070911507
AechOR179	415.219707841466	0.173515017313459	0.184516404088958	0.940377188522516	0.347024118919724	0.57905125294214
AechOR18	1203.29719560878	-0.164413504666854	0.140492034604425	-1.17026922650656	0.241892641867102	0.459809725084911
AechOR180	292.401156885975	0.614077420833585	0.166519396707283	3.6877230699619	0.000226269708565344	0.00755392719364303
AechOR181	728.583640388511	0.208472513540372	0.138895701487715	1.50092847588095	0.133374062046401	0.329974100418244
AechOR182	390.903323856178	0.455519887516779	0.204124520913396	2.23157847709067	0.0256428354514205	0.12117379758179
AechOR183	228.283563581688	0.134027625275925	0.265419854998811	0.504964578767196	0.613583714789978	0.784025236209578
AechOR184	198.433754279135	0.292467115691667	0.205400548618028	1.42388673087506	0.154479263522717	0.362182398649624
AechOR185	288.014945840454	0.162161765727385	0.165977632124056	0.977009755183037	0.328564322890493	0.559203592684212
AechOR186	565.659676430702	0.19387074830644	0.172792398283392	1.1219865586244	0.261868155003458	0.479539153044307
AechOR187	518.064252587335	0.338114357562362	0.137860731816482	2.45257915801908	0.0141836168602693	0.0843245166761214
AechOR188	387.287410990943	0.484338895303597	0.14365248747349	3.37160117323398	0.000747325840447869	0.0120125709168287
AechOR189	928.441341781186	0.711251067610824	0.196763627888709	3.61474869742245	0.000300639099342098	0.00821686816061683
AechOR19	83.6892736819416	2.68298787613924	0.267142800351995	10.0432722596457	9.83561050315209e-24	4.26865495836801e-21
AechOR190	923.564812646276	0.208131294811115	0.143508417554693	1.45030722488312	0.146972865221505	0.350473755528203
AechOR191	384.972593364196	0.430051152142475	0.167090023740796	2.57376917253663	0.0100597362442605	0.0671680850770622
AechOR192	334.609042959143	0.521133911063221	0.150588057962666	3.46065895339737	0.000538855005229274	0.00907537074430021
AechOR193	597.776905442078	0.404020528340251	0.152411761302624	2.6508487592243	0.00802897855855444	0.0590606219391971
AechOR194	133.696153545224	0.348559497537615	0.374220102545256	0.931429111282075	0.351631638020415	0.57905125294214
AechOR195	407.293113194586	0.610057009726732	0.223535891572466	2.72912329843444	0.00635029555854581	0.0519977351627582
AechOR196	391.786730028876	0.356561908469484	0.186817226798343	1.90861364650472	0.056311950199653	0.183754784862026
AechOR197	656.79969812751	0.275271833333412	0.1755256966351	1.56827084928581	0.116817935980998	0.30478853380866
AechOR198	514.823606918664	0.101688609695734	0.135743051909418	0.749125706732975	0.453781442222666	0.65428952134431
AechOR199P	62.6080928221046	1.71846975136128	0.484412064933408	3.54753705731405	NA	NA
AechOR1P	45.1425953767398	0.0731670587127569	0.541164344048275	0.13520302938922	0.892451351982221	0.936542459385256
AechOR2	750.057239104366	0.200464078255679	0.188257072018928	1.06484221870573	0.286947336333617	0.512490304398312
AechOR20	393.875914388138	0.149702086079105	0.148555560391659	1.00771782412199	0.313589945671066	0.542223252674274
AechOR200	573.106892898817	0.0489615651205457	0.253713278811267	0.192979907673525	0.846974703663806	0.928250054015383
AechOR201	297.191807671181	0.271954691300197	0.168974396118062	1.60944319108667	0.107519467484906	0.288045980792895
AechOR202PC	182.203238908413	0.981219582430284	0.308405835728619	3.18158565356625	0.00146471204283109	0.0162996160663768
AechOR203	303.028423183475	0.789356922516991	0.212502383799598	3.71457914213988	0.00020354216205371	0.00736144152760919
AechOR204	688.544159587031	0.170859675356949	0.126997410589174	1.34537920548369	0.17850280702803	0.385423971393856
AechOR205	407.310366326449	-0.20674154500511	0.1821541740081	-1.13498110120669	0.256383236902356	0.471757296062192
AechOR206	539.507104923886	-0.391917164142104	0.204339279326364	-1.91797272376667	0.0551144698336837	0.181209696271354
AechOR207	487.054721374849	0.200151570717853	0.165590974911464	1.20871062462714	0.226774038416632	0.447363330330992
AechOR208	340.733063531	0.622157148152476	0.186877291759944	3.32922819189652	0.00087087020972576	0.0130330231386545
AechOR209	647.012096569676	-0.156148594274603	0.146012391391249	-1.06942015528116	0.284880389310289	0.510901194052337
AechOR210	643.63874998508	0.323285233421023	0.136132039981319	2.37479166157642	0.0175588578430634	0.095256803798619
AechOR211	48.9636408254589	1.49562576506024	0.466051531143319	3.20914247699427	0.00133131502945481	0.0160497422995385
AechOR212C	534.139449764597	0.225588190185674	0.132514504387779	1.702366025726	0.0886867746989694	0.249935455969823
AechOR213	327.338380899612	0.415399410503799	0.178755350344497	2.32384322876625	0.0201338978952829	0.104025139125628
AechOR214C	370.934843423238	0.447929233846712	0.155843481614514	2.87422501862917	0.00405020288292857	0.0358732255345102
AechOR215	736.568700781427	0.483206355307804	0.166842378489583	2.89618476841586	0.00377729926885795	0.0349632915657784
AechOR216	459.944378124059	0.201603253094838	0.14379904531242	1.40197907890718	0.160921494181503	0.365654075784147
AechOR217	713.007344709255	0.324573349210216	0.13627925130498	2.38167840006585	0.0172339408315684	0.095256803798619
AechOR218	1440.13348635466	0.483325861652106	0.121754950209088	3.96966087064303	7.19749992538704e-05	0.0028397408796527
AechOR219P	96.6598077684206	0.586822857220443	0.259886594548014	2.25799587024111	0.0239459169053489	0.116247070911507
AechOR21P	45.3081128891614	-0.462817924301424	0.328521108952158	-1.40879204315855	0.158896668628249	0.363256683566787
AechOR22	221.020989734213	-0.325457506061003	0.189773561730201	-1.71497811967982	0.0863492385784975	0.244938363026588
AechOR220P	122.919196448001	1.16720636308558	1.8179970325865	0.642028750412738	0.520854515770563	0.715350822292481
AechOR221	244.432282694004	-0.560706914700641	0.80441732104312	-0.697034859932591	0.485780978104579	0.680093369346411
AechOR222	568.310958366336	0.226633747252557	0.177574930834949	1.2762710715242	0.201859712606763	0.421188054189111
AechOR223IC	1970.65124143804	-0.311952790138742	0.152226601916899	-2.04926593782234	0.0404361174803002	0.161347634233782
AechOR224	802.810683674711	-0.472720482664586	0.168201041818164	-2.81044919552655	0.00494723988572041	0.0421000413804443
AechOR225	493.383254716242	-0.186525585024639	0.158709512237091	-1.17526405566665	0.239889090178976	0.459809725084911
AechOR226	454.806446966055	-0.366012373688864	0.181834594206105	-2.01288635579432	0.0441265862850298	0.165094296962956
AechOR227IP	19.5367958126979	-0.255723425487048	0.514146608364027	-0.497374525722807	0.618924966189212	0.787722684240815
AechOR228	586.789827244814	-0.586873600320188	0.169355831889036	-3.46532855570461	0.000529584063620377	0.00907537074430021
AechOR229	312.766631488256	-0.00688820885900786	0.204349255440503	-0.0337080203407612	0.973109983301407	0.980853058093138
AechOR23	255.296360576443	0.176447511319	0.200125992508796	0.881682129877483	0.377948727345606	0.592165154036076
AechOR230	414.023742242204	-0.124996214825086	0.138450308570974	-0.902823663704651	0.366619489911472	0.587132319636823
AechOR231	395.963365678707	-0.390559987937675	0.249848563731486	-1.56318684448158	0.118008653518248	0.304855688255473
AechOR232	137.452630667504	-0.172654834933794	0.313276271112841	-0.551126436485207	0.581547004080343	0.753407163495131
AechOR233P	12.4275093893722	-0.588299881422983	0.629155355871914	-0.935062979171	0.349755843899297	0.57905125294214
AechOR234	129.49434159467	-0.0666016243544157	0.224075739697513	-0.297228180276559	0.766292308754151	0.884496973402398
AechOR235	300.346606692157	0.248034796456179	0.183474437862208	1.351876584805	0.17641479923544	0.382820114340905
AechOR236	479.789807685851	0.124168892524779	0.167230650230898	0.7425008056438	0.457783963857117	0.655703763412505
AechOR237	169.582412969788	0.211997382400229	0.231639343624982	0.915204554988925	0.360084253837215	0.587132319636823
AechOR238P	49.6866197201668	0.39812022394238	0.399715143206876	0.996009860292756	0.319245354312373	0.549811443537975
AechOR239	344.983472129446	-0.144956386337728	0.169434281469731	-0.855531626069566	0.392256903793501	0.599963374909699
AechOR24	329.323967859647	-0.224333952131876	0.180687306570787	-1.24155900261865	0.214399315978011	0.434809827731106
AechOR240	888.704402516365	-0.149051094182195	0.174347775824457	-0.854906771694455	0.392602761461646	0.599963374909699
AechOR241	660.057250229547	-0.129481606467567	0.174219677461518	-0.74320885191724	0.457355244965782	0.655703763412505
AechOR242	801.437741641687	-0.336396463209548	0.153356204170305	-2.19356279082112	0.0282668558742387	0.130508674993826
AechOR243	276.76513224408	-0.254071026063167	0.147948101703933	-1.71729831702473	0.0859246793951825	0.244938363026588
AechOR244	589.175341947411	-0.513944683152479	0.175915354693803	-2.92154533097493	0.00348299585940285	0.0335915600662409
AechOR245	1334.31950712944	-0.331757077448737	0.164433508887211	-2.01757585600328	0.0436354534957972	0.164676407105878
AechOR246	269.00711695868	-0.00880754829874375	0.179098865520529	-0.0491770189227369	0.960778225345968	0.974247078972314
AechOR247	633.250740510783	0.250882207322655	0.128237006681799	1.95639475541707	0.0504186695096608	0.173664306088832
AechOR248	659.071223812657	-0.292985310227084	0.14426395492334	-2.0308975335022	0.0422653900508307	0.162525132630231
AechOR249	1440.6133370382	-0.25955092101433	0.122233227266964	-2.12340725036619	0.0337197401723703	0.146343672348087
AechOR25	40.4284077493381	0.0491345893324496	0.33126661879771	0.148323394342531	0.882087553542129	0.936542459385256
AechOR250	2048.41480022151	0.314943371770756	0.173997371481935	1.81004672132909	0.0702885421276874	0.219462066787168
AechOR251	569.711908049079	-0.054348038817665	0.133830910168918	-0.406094815831919	0.684672934733676	0.832314406825158
AechOR252	2063.20931195274	-0.338625911259744	0.164208143468353	-2.06217489649047	0.0391910877986979	0.158961982286307
AechOR253	980.463723687176	-0.459917741059201	0.15730138056245	-2.92379977476809	0.00345787090917298	0.0335915600662409
AechOR254	703.730489328784	0.485681374837454	0.192991545019084	2.51659405488166	0.0118495268238553	0.0754195908504127
AechOR255	425.683871658723	-0.327821657559967	0.156884908939886	-2.08956782252128	0.0366566395466576	0.154456131682033
AechOR256	405.283424020941	-0.347759332550156	0.15588177192536	-2.23091724102721	0.0256866114689509	0.12117379758179
AechOR257	223.754721030704	-0.358919933306771	0.23645473030091	-1.51792240675419	0.129033960606596	0.323703693082444
AechOR258	468.935476858001	0.0568295953123582	0.217083526644625	0.261786770238861	0.793485839289903	0.903865759191123
AechOR259	1213.39042246038	-0.44647888725393	0.124537973809884	-3.5850823134116	0.0003369719081159	0.00821686816061683
AechOR26	191.121016225888	-0.320038136219352	0.225168171541128	-1.42132937363617	0.155221027992696	0.362182398649624
AechOR260	859.963716657799	-0.764977494146428	0.172709954655759	-4.42926116025658	9.45564646302736e-06	0.000529126598671349
AechOR261	372.742016546064	0.0210313000989277	0.151875580259492	0.138477167053413	0.889863313803902	0.936542459385256
AechOR262	218.213088824003	-0.0750824003746788	0.199195737726515	-0.376927745701883	0.706227301507786	0.849037808460884
AechOR263P	26.2847508341412	1.03789289435009	0.456116809390231	2.27549801494405	0.0228760716249676	0.115058058142665
AechOR264	187.316047644019	0.218192340283589	0.256216595083586	0.851593317803663	0.394439849665789	0.600655771070009
AechOR265	780.613907122208	-0.258816849811312	0.148703730038906	-1.74048660207513	0.0817736106224598	0.241426850409167
AechOR266	170.335852011791	0.366630060535605	0.27571384383997	1.32974846467414	0.183601160879915	0.392526619812232
AechOR267	477.20423026224	-0.106548722288946	0.166943751900447	-0.638231266974779	0.52332314659008	0.716473960946671
AechOR268	1008.30506916917	0.177513528634796	0.141618392750812	1.25346379934663	0.210036965599455	0.433489254589762
AechOR269	912.816350090586	0.123995982501286	0.157402389621135	0.78776429506402	0.430834589540131	0.626094083052066
AechOR27	135.498032128783	0.587054202520696	0.226444369176612	2.59248752643009	0.00952846365709802	0.0666992455996861
AechOR270	1388.83820758512	0.18485316248511	0.215476949241026	0.85787905915792	0.390959248529891	0.599963374909699
AechOR271	629.780301494196	-0.0324520312191914	0.167847278906952	-0.193342611393668	0.846690656779811	0.928250054015383
AechOR272	795.767448519392	-0.272234510038064	0.199555333341489	-1.36420563399427	0.172502855506914	0.380031671522846
AechOR273	561.444303183303	0.0579931189575039	0.185433706094442	0.3127431370431	0.754475819671678	0.882594355087623
AechOR274	295.680813734	-0.133853030071272	0.162030216680094	-0.82609918578055	0.408747829526598	0.6152095514523
AechOR275	516.446064672132	-0.00991610094383258	0.150217600607646	-0.0660115785615063	0.947368607203457	0.972004670274941
AechOR276	454.212163893332	0.126692647705997	0.143497378498408	0.88289172270421	0.377294776232005	0.592165154036076
AechOR277	134.770862316197	0.326530297704984	0.287786457760509	1.13462704341953	0.256531617213542	0.471757296062192
AechOR278	535.998983273895	-0.315751591834045	0.243409407273528	-1.29720373329377	0.194561096542656	0.411440740062125
AechOR279	1380.92694476367	0.299671325296241	0.118405302308445	2.5308944739282	0.0113772071831042	0.0736971330965258
AechOR28	391.271641767569	-0.30725905600866	0.193869499152486	-1.58487568881059	0.112994581139059	0.29720998917789
AechOR280	554.585477433609	-0.270643668546834	0.137406152572949	-1.96966193637616	0.0488771281173402	0.169701388823405
AechOR281	695.54203679223	0.260861466862179	0.143185285661088	1.82184548962402	0.0684784332626059	0.216931679094678
AechOR282	560.602518890154	0.19373725176881	0.134503237654082	1.44039099093709	0.149756811077676	0.355160961790773
AechOR283	505.820910690868	-0.653188924386769	0.204950556224782	-3.18705611938119	0.00143728884366917	0.0162996160663768
AechOR284S	107.943049654738	-0.644693120127752	0.271319019803701	-2.37614421795488	0.0174946235820294	0.095256803798619
AechOR285	150.460206541863	-0.539079755970414	0.248063764104875	-2.17314994761792	0.0297690334939601	0.133959188631511
AechOR286	443.086239467516	-0.0727526538458274	0.184598773193444	-0.394112336649111	0.693498103280768	0.838379322629118
AechOR287	489.510721338143	-0.201052727689519	0.176630406161123	-1.13826793505824	0.255008618898133	0.471757296062192
AechOR288	65.0956007226933	0.0436871839593987	0.286956198443411	0.152243388351181	0.878994973838703	0.936542459385256
AechOR289	232.406506824302	-0.173415800869329	0.168194442334925	-1.03104358539985	0.302520381145363	0.531554030028694
AechOR29	353.831998417943	0.0516249336841983	0.193758668646615	0.266439349758096	0.78990086337686	0.903679233714154
AechOR290	110.431035132949	0.420211390067751	0.238447843009059	1.76227800916524	0.0780223374987635	0.233528927410092
AechOR291	146.559932570399	0.0140278827182658	0.23384234920715	0.0599886323663262	0.952164688442853	0.973124445798233
AechOR292	200.436394039548	0.188305289153123	0.211671394626934	0.889611416247367	0.373674574065868	0.592165154036076
AechOR293	274.615917341031	0.0659482427145903	0.21697309369858	0.30394663960595	0.761168544356421	0.884496973402398
AechOR294	279.613674766026	0.0216550526610172	0.231028105711068	0.0937334121940115	0.9253209280192	0.9538937832787
AechOR295	339.332517044391	0.459997687994042	0.153462733996195	2.9974553171029	0.00272243765011223	0.0288179985402123
AechOR296	215.583753035347	-0.173684435223342	0.187352651765443	-0.927045513296426	0.353902904035359	0.579599473023947
AechOR297	835.636298799512	-0.270180794359793	0.115847276578881	-2.33221532985996	0.0196893661141016	0.102954034861688
AechOR298	1900.91166891843	-0.426370093825696	0.177751430752205	-2.39868726806525	0.0164539605798857	0.0939607748903997
AechOR299	276.903660906961	-0.11282321252321	0.195118306956197	-0.578229763691717	0.563109006588122	0.75154281221678
AechOR3	520.542414875298	0.166380553226841	0.188597461101476	0.882199326836746	0.377669025922446	0.592165154036076
AechOR30	211.332704874188	-0.0903942665393862	0.23640825801725	-0.382365097131211	0.702190575525115	0.846529749383055
AechOR300	513.278938156604	-0.367892476281759	0.135106988448373	-2.72297147991229	0.00646976428292384	0.0519977351627582
AechOR301	1029.3140776171	-0.143178817805719	0.193898763730957	-0.738420478040722	0.460258974343662	0.656000348919273
AechOR302	370.225772564033	-0.194585577116552	0.170166823189157	-1.14349891165478	0.252831506330126	0.470939372305899
AechOR303	582.481658593786	-0.286443235537182	0.169817537703304	-1.68677063282852	0.091647464392243	0.254342422883513
AechOR304	78.0350085215033	0.134637549830751	0.295706391002701	0.455308217635112	0.648887515104481	0.806926021648552
AechOR305	429.538171162202	0.073462610161698	0.202142409889659	0.363420076973448	0.716291106294063	0.851699562004448
AechOR306	134.437087176384	0.333992975728092	0.272942050192619	1.22367724391455	0.221074007398257	0.440373972862392
AechOR307	406.153136581341	-0.310200965035656	0.17992358414844	-1.72407061866739	0.0846950954191395	0.244938363026588
AechOR308	290.792512426815	0.572496830469856	0.198176729338758	2.88881965294344	0.00386690782294323	0.0349632915657784
AechOR309	305.495096372778	-0.191434490588826	0.160907941447183	-1.18971437249829	0.234158674444071	0.455106670218669
AechOR31	559.76272015077	-0.165037849881883	0.170202703420484	-0.969654691524839	0.332218641794021	0.561022920383677
AechOR310	216.571629460404	-0.320779690662334	0.161216099778548	-1.98974972786817	0.0466185117952666	0.1668784254688
AechOR311	609.546583104876	-0.00766762293298837	0.133907864078733	-0.0572604378819759	0.954337734615938	0.973124445798233
AechOR312	143.567226015452	0.244673568239567	0.223729716372477	1.09361229347031	0.274125055230655	0.49778357309667
AechOR313	260.67404931927	0.238943467414697	0.194925721346013	1.22581804886872	0.220267153565005	0.440373972862392
AechOR314	285.461316846665	-0.285667993447303	0.182384943061754	-1.56629154058281	0.117280380520844	0.30478853380866
AechOR315	214.533274755029	0.0277879929008922	0.176152232790864	0.157749876119273	0.87465389704027	0.936542459385256
AechOR316	732.898111433065	-0.418752843047935	0.193996213154136	-2.15856194427477	0.0308841678399659	0.136772743291278
AechOR317	346.429311461376	-0.117380050407982	0.174199260068847	-0.673826343243888	0.500421724689874	0.696099450369889
AechOR318	418.461649598747	-0.154579175694628	0.169873300504264	-0.909967459487541	0.36283967112572	0.587132319636823
AechOR319	359.8618916389	-0.258421296901628	0.157370123093165	-1.64212425981671	0.100564254992889	0.271086252589527
AechOR32	376.332276365846	0.0244543228166084	0.182462652782506	0.13402371632598	0.893383820703908	0.936542459385256
AechOR320	239.07945528597	-0.707756489264947	0.214578498382998	-3.29835698636348	0.000972524063706984	0.0139770477589902
AechOR321	409.285924739664	-0.703322713058302	0.176706430796614	-3.98017610274645	6.88642347898833e-05	0.0028397408796527
AechOR322	424.795325319762	-0.0821419881322286	0.171980605715894	-0.477623554064721	0.632918163248346	0.79540947811084
AechOR323	473.560691048302	-0.475749416471577	0.135266937826341	-3.51711529895321	0.000436264233388775	0.00907537074430021
AechOR324	818.663589243629	-0.238155127946633	0.134984604017494	-1.76431326876189	0.0776792512355281	0.233528927410092
AechOR325	591.427468900688	-0.208167425506082	0.141093204798029	-1.47538944773469	0.140107870696289	0.34108523573234
AechOR326	854.212794667416	-0.27519441911604	0.151900081302611	-1.81168052548836	0.0700355744348622	0.219462066787168
AechOR327	817.233988738838	0.0763267520976761	0.149433046929037	0.510775585897825	0.609508206416287	0.784025236209578
AechOR328	269.816524158617	-0.711173422725915	0.168284252437545	-4.22602479094027	2.37855798746198e-05	0.00114699351839833
AechOR329	346.811264825565	-0.626927557633449	0.175014837971858	-3.58213946256521	0.000340791767030191	0.00821686816061683
AechOR33	285.979789041348	0.391175220138672	0.192100228935617	2.03630793313513	0.041719443722229	0.162525132630231
AechOR330	304.444560796311	0.0842009174916116	0.172869109606073	0.487079025763973	0.626202329427565	0.792337641316511
AechOR331	361.875000677026	0.280127751334136	0.192003321680038	1.45897346401617	0.144572411449687	0.348580147606468
AechOR332	79.0854673053004	-0.414086297761156	0.30145480236454	-1.37362647572094	0.16955767314899	0.377374513572623
AechOR333	582.004896352152	-0.0489977915570042	0.162974870999417	-0.300646297533683	0.763684223436068	0.884496973402398
AechOR334	684.9690212389	-0.259407518400526	0.127512227734149	-2.0343736676091	0.0419139347458077	0.162525132630231
AechOR335	662.500240829312	-0.0930129938836003	0.140972426511428	-0.6597956507194	0.509384974760329	0.701819298558675
AechOR336	717.728737042405	-0.176229199601289	0.14398315890872	-1.22395703037056	0.220968437728535	0.440373972862392
AechOR337	388.475193990707	0.0176711161058698	0.162499891255989	0.108745402654037	0.913404429255506	0.946103871830286
AechOR338	429.7089865684	-0.237560011122031	0.138366039981774	-1.71689535346479	0.0859982940430297	0.244938363026588
AechOR339	558.871785732301	-0.128734429978908	0.182300475422045	-0.706166178013931	0.480084800856927	0.676829499818928
AechOR34	69.699192649065	0.186719148362215	0.253289072112957	0.737178066169969	0.461014070093038	0.656000348919273
AechOR340	533.686236679989	-0.0609658002927047	0.142692593267362	-0.42725273188128	0.669195257099496	0.820425823675653
AechOR341	238.66483616382	0.0767622427967496	0.161290859062105	0.475924322327483	0.634128293609103	0.79540947811084
AechOR342	405.679007757565	0.167801196581923	0.1690908062552	0.992373271487443	0.32101547248223	0.550674763072284
AechOR343	157.742236963944	-0.184512108174703	0.234480203010932	-0.786898449444366	0.431341315282414	0.626094083052066
AechOR344	382.226964000678	-0.124181245037556	0.216776427134882	-0.572854007600598	0.566743547633957	0.75154281221678
AechOR345	1231.76398196535	-0.180621802493413	0.152113580584273	-1.18741404810563	0.235064341481009	0.455106670218669
AechOR346	1494.35595352793	-0.343709604691029	0.1677958325148	-2.04837986462335	0.0405227929296826	0.161347634233782
AechOR347	72.1373879949141	-0.0910495554833125	0.249681628389586	-0.364662614829014	0.715363268649453	0.851699562004448
AechOR348	359.854492757828	0.101192026818878	0.178586876607476	0.566626331907315	0.570968080986673	0.75154281221678
AechOR349	290.574981779872	0.13481521424088	0.185189404375043	0.727985570750331	0.466622419156196	0.661810882071206
AechOR35	991.51982686683	-0.266479982984752	0.191184535584197	-1.39383649504118	0.163366984765605	0.369277455147253
AechOR350	112.306146300765	-0.0450024085707519	0.250172549797635	-0.179885477472066	0.857242476520167	0.933598680337013
AechOR351	72.9128302469323	0.484713275400027	0.287681443969839	1.68489586506263	0.0920086644993352	0.254342422883513
AechOR352	72.1833566991609	0.0965687267894017	0.270239184098933	0.357345390570926	0.720833253345057	0.854758557245232
AechOR353	76.361113799277	0.816896599859149	0.32163286913056	2.53984178317157	0.0110902626012948	0.0729268783176049
AechOR354P	805.380068157015	-0.111436964449368	0.166006875746042	-0.671279210265027	0.502042676129366	0.696123071693753
AechOR355	89.1980477297543	0.370180266093368	0.278233734856674	1.33046507205195	0.183365087011788	0.392526619812232
AechOR356	373.367626859477	-0.0982901874386835	0.193716325423047	-0.507392380193216	0.611879531098098	0.784025236209578
AechOR357	759.428935455935	-0.590834358586938	0.164602271391526	-3.58946661909402	0.000331355256671006	0.00821686816061683
AechOR358	583.782287671937	-0.122113702257721	0.200001304495634	-0.610564528894793	0.541487911452796	0.731720345423981
AechOR359	789.417917470588	-0.437940207829745	0.186920911948211	-2.34291713679999	0.0191336320477046	0.102518472946961
AechOR36	424.216644185432	-0.223463781217498	0.165074967658677	-1.35371088897955	0.175828632776665	0.382820114340905
AechOR360	303.086054641139	-0.0827969161651349	0.196542912533558	-0.421266353987697	0.673560596232819	0.823451545817023
AechOR361NC	15.6672581591715	-0.7976058189226	0.672977269544846	-1.18518983480979	0.23594239815484	0.455106670218669
AechOR362	152.833859133258	-0.258221268594268	0.290294225679518	-0.88951569046827	0.373725994447609	0.592165154036076
AechOR363	359.469094699251	0.217308231378743	0.268238191462747	0.810131585639335	0.417864552533547	0.621083211743081
AechOR364P	140.498893876297	0.387099323317493	0.307246542337009	1.25989806223074	0.207706137872283	0.431313224098425
AechOR365	370.586888002568	-0.0250225781947098	0.160953872481703	-0.155464281839844	0.876455310506011	0.936542459385256
AechOR366	782.002651694908	-0.167584428416572	0.149830399066996	-1.11849417381341	0.263355993461906	0.4802373998423
AechOR367	615.370550289349	-0.316329357912834	0.189325403782985	-1.67082362742735	0.094756520180192	0.258643583384927
AechOR368	875.706372585881	-0.434511058085432	0.125644584799846	-3.45825535400206	0.000543685804958077	0.00907537074430021
AechOR369	639.80794737239	-0.486567655360522	0.14566385512499	-3.34034585960266	0.00083674114622769	0.0129694877665292
AechOR37	549.941514978267	-0.0112141814923669	0.201305092610049	-0.0557073909406261	0.95557491152877	0.973124445798233
AechOR370	1833.23751783696	-0.400101586960282	0.145163135405325	-2.75622034370584	0.00584735912733163	0.0488029588704217
AechOR371	1622.16614221618	-0.295652288717243	0.145877138497298	-2.02672119677422	0.0426909334558672	0.162525132630231
AechOR372	1572.87299547539	0.0243058643785221	0.134116694108079	0.181229223849904	0.856187657071623	0.933598680337013
AechOR373P	33.0993865669661	0.862952106382015	0.416929309124862	2.06978038601642	0.0384729149411065	0.158827804659297
AechOR374	547.986635479521	0.34580830551707	0.161887886276761	2.13609747752146	0.0326714693310753	0.143226441309966
AechOR375	757.638327687823	-0.0184853210588965	0.180823337160786	-0.102228624629683	0.918575207604547	0.949194381191365
AechOR376	647.788148016504	0.390147378143758	0.157556215681956	2.47624237771306	0.0132773407645617	0.081160082983377
AechOR377	637.085690287256	0.100893690314174	0.147342455019957	0.684756408466986	0.493497647057122	0.688675173063636
AechOR378	1095.05188169141	-0.261000182094537	0.168575971415498	-1.54826444067308	0.121558642083215	0.312168347124942
AechOR379	546.188804750623	0.208030882108324	0.157485729979235	1.32095068001243	0.1865178096905	0.396807497086651
AechOR38	126.500891472213	-0.242583822008133	0.301425764033657	-0.804787947658804	0.420942057788769	0.621083211743081
AechOR380	1664.17332467298	-0.262810079734055	0.171764977294904	-1.5300562656777	0.126002802332967	0.319796586038056
AechOR381	660.647790579191	-0.0306191828209909	0.153417161311009	-0.199581210858929	0.84180812369702	0.928250054015383
AechOR382N	1070.83662318813	-0.602896084305385	0.166541379529677	-3.62009781597822	0.000294491666212512	0.00821686816061683
AechOR383CP	200.709469225743	-0.343612939927373	0.225927878139477	-1.52089659212062	0.128285789300759	0.323697863700753
AechOR384N	795.054354509051	0.0943258590277554	0.168303320503403	0.560451562961576	0.575171469356256	0.751880776206671
AechOR385N	389.170244465854	0.639394346696345	0.197240185913617	3.24170423858946	0.00118817261887613	0.0160497422995385
AechOR386N	472.792910363843	0.169899843231673	0.160325080949224	1.05972092591976	0.289271579863763	0.514524039593742
AechOR387N	269.461633099116	-0.0606133808611844	0.268751660387991	-0.225536767935417	0.821561725403705	0.921337955620692
AechOR388N	173.474965106027	0.27992465724077	0.233246495240827	1.20012374441789	0.230091285130902	0.451853473967473
AechOR389	455.683995121445	0.0687113400905275	0.170278609038519	0.403523028984715	0.686563496874208	0.832314406825158
AechOR39	35.6462479001954	1.18898439694415	0.44227303920181	2.68834925839016	0.00718062482904719	0.0562763448917643
AechOR390	123.588159421895	-0.907251495209259	0.389007397531953	-2.3322217031483	0.0196890310044216	0.102954034861688
AechOR391	483.268345083783	-0.0408945518397662	0.162670188528189	-0.251395490530704	0.801508353820165	0.908236620255748
AechOR392	243.174499424901	0.293789924864577	0.235778693667386	1.24604102387228	0.212749334625851	0.433489254589762
AechOR393	207.627910481906	-0.269151260532614	0.304764615107379	-0.883144719533082	0.377158084943868	0.592165154036076
AechOR394	267.886483295364	-0.46290760156919	0.213234927870306	-2.17088075669639	0.0299401873208678	0.133959188631511
AechOR395	324.553578199517	0.112513513033679	0.196019450571877	0.573991574333191	0.565973502924274	0.75154281221678
AechOR396	413.908181866403	0.260471205197346	0.188801738373948	1.37960173164003	0.16770930399445	0.37518473161645
AechOR397	160.022015020818	-0.00475421062923506	0.232430946445699	-0.0204542927778584	0.983680973518869	0.985952754058174
AechOR398	143.312874547708	0.257562658376597	0.240751539354133	1.0698276699188	0.284696885057394	0.510901194052337
AechOR399	807.660220252771	-0.0047545306094251	0.146291284104738	-0.0325004366358632	0.974072967829821	0.980853058093138
AechOR4	847.544963179557	-0.0255127420081378	0.176560931308097	-0.144498229699629	0.885107054276792	0.936542459385256
AechOR40	763.399111745506	-1.00340125031391	0.21217385438501	-4.72914654457442	2.2546560424689e-06	0.000195704144486301
AechOR400	274.747101698205	-0.0371447804036419	0.208061564617535	-0.178527833681933	0.858308464180802	0.933598680337013
AechOR401	226.419217569827	0.16629562146511	0.209842300155514	0.792479025162555	0.4280814171264	0.626094083052066
AechOR402	239.831446862838	0.268035880711352	0.209418447144958	1.27990577891077	0.200578274979972	0.420536093436269
AechOR403	247.613180402768	0.533204708176037	0.230150784612334	2.3167625045214	0.0205166726026362	0.104755716582872
AechOR404	334.505546978346	0.383991322263892	0.198228919492797	1.93711050459439	0.0527318368236389	0.177062371388124
AechOR405	178.296078872995	-0.163987649146148	0.233532868356561	-0.702203721044395	0.482552125382897	0.677759295845234
AechOR406	395.786789137703	0.260784495906744	0.173945804728893	1.49922843102307	0.133814381736431	0.329974100418244
AechOR407	634.078924485073	0.378402009901562	0.186628877997226	2.02756408312752	0.0426047578420982	0.162525132630231
AechOR408	296.750892231443	0.107585384019406	0.186046586228655	0.578271207229685	0.563081030397729	0.75154281221678
AechOR409	489.930067132037	0.183254505065769	0.175323329093418	1.04523742512399	0.295913250320813	0.523211710155996
AechOR41	1080.19483310356	-0.325424968555512	0.177289900726223	-1.8355527710405	0.0664238276243979	0.211970155801387
AechOR410	359.769216019517	0.0566953965037704	0.188948929021936	0.300056723249213	0.764133888878047	0.884496973402398
AechOR411	153.840485553754	-2.15155106747643	0.316670658576314	-6.79428614305271	1.08850150858607e-11	2.36204827363178e-09
AechOR412	500.096911144794	0.0198879556471796	0.143822774499023	0.138280990034125	0.890018348923973	0.936542459385256
AechOR413	627.302836424125	0.724203117691995	0.224629975231728	3.22398253814928	0.00126421108259943	0.0160497422995385
AechOR414	135.137766339351	0.0453109174269714	0.232361843802835	0.195001540207345	0.845391741857728	0.928250054015383
AechOR415	282.174379865318	0.451744479639604	0.205394946846548	2.19939432091825	0.027849896104986	0.129966181823268
AechOR416	102.34796739292	0.71226524380933	0.368070573687187	1.93513226736421	0.0529740667839732	0.177062371388124
AechOR417	343.208489308204	0.181016359609825	0.157643652250322	1.14826291465507	0.250860043755228	0.469281288749004
AechOR418P	510.819618652476	0.4192805455126	0.130212796986988	3.21996420639439	0.00128206603405441	0.0160497422995385
AechOR419	260.28098574657	0.700876326519931	0.201563879318088	3.47719208863745	0.000506694665319848	0.00907537074430021
AechOR42	326.005980899314	-0.10983740616323	0.180520123049091	-0.608449652637124	0.542889288540373	0.731720345423981
AechOR420NP	58.7156762165867	0.730896829293946	0.364666813286375	2.00428666021761	0.0450393620072862	0.1668784254688
AechOR421	382.48980790975	-0.0998348827638143	0.176724527299359	-0.564918091956194	0.572129477345619	0.75154281221678
AechOR422P	42.3757457089115	0.621273134737969	0.39192430178232	1.5851865574874	0.112923953794605	0.29720998917789
AechOR423	227.373167905503	0.455607747455176	0.234329470488275	1.94430408819608	0.0518587919570457	0.177062371388124
AechOR424P	63.0110437730418	0.794328890328606	0.376326737274157	2.11074263838429	0.0347944389368627	0.148046926456847
AechOR425	322.710660382976	0.291673347283453	0.205888924281561	1.41665389870403	0.156584141853458	0.362997039923754
AechOR426	700.124700672387	-0.230077420677812	0.132990562501178	-1.73002817907304	0.0836252407288626	0.244938363026588
AechOR427	739.221266618409	-0.155802148505142	0.127358111901042	-1.22333902552043	0.221201673004611	0.440373972862392
AechOR428	824.843707972846	-0.032914261099925	0.124123114306806	-0.265174309263364	0.790875184907124	0.903679233714154
AechOR429	370.611814679592	0.256486275301919	0.145985336152968	1.75693177178538	0.0789294393672544	0.23462586770814
AechOR430	657.161439300233	-0.0508604186764405	0.145797581511427	-0.348842677287169	0.727207421739462	0.857630491942735
AechOR431	865.743977977242	-0.401097370055218	0.149837232459333	-2.67688720267894	0.0074309647397307	0.0562763448917643
AechOR432	163.3427224281	0.18880603131311	0.207066047189535	0.911815499816292	0.361865849594368	0.587132319636823
AechOR433	220.043988245946	-0.469166292278933	0.181868550529208	-2.5796999586445	0.00988861908741837	0.0671680850770622
AechOR434	396.669216586563	0.496445160061376	0.16416834731388	3.02400047380756	0.0024945604790431	0.0270659811976177
AechOR435N	490.52401019681	0.132482800297718	0.167429405678574	0.791275581256346	0.428783194653219	0.626094083052066
AechOR43C	292.80756261937	-0.325868096526735	0.182822838437032	-1.78242554000698	0.0746798636791805	0.228246907301157
AechOR44	255.548248535749	-0.341349759108053	0.191914303222396	-1.77865720989273	0.07529597852202	0.228520662087809
AechOR45	36.5037827885279	-0.924325440884691	0.464669200823303	-1.98921176451326	0.0466778339183861	0.1668784254688
AechOR46N	160.752107329422	0.25684266805164	0.220306411791936	1.16584290925772	0.24367796490675	0.459809725084911
AechOR47	147.597587128338	-0.103965651675825	0.20625306738548	-0.504068390321279	0.614213318689531	0.784025236209578
AechOR48	119.987082203126	-0.232923809360591	0.287735022810787	-0.809508022642626	0.418222990060109	0.621083211743081
AechOR49	625.79208040014	0.189691604465728	0.187058122290334	1.01407841660736	0.310545335986589	0.539106703272718
AechOR5	311.442959693091	0.249139931966103	0.164537439843799	1.51418383683751	0.129979219935086	0.324201042826593
AechOR50	120.972190900807	0.123401934005328	0.219041464171828	0.56337248507673	0.57318126922524	0.75154281221678
AechOR51	724.500621602669	-0.140594013848902	0.248097971639098	-0.56668747801542	0.570926529851635	0.75154281221678
AechOR52	519.755156173257	-0.0120888725793757	0.226466870209762	-0.0533803137217314	0.957428890220842	0.973124445798233
AechOR53	329.373592675778	-0.178998262506211	0.192416440521503	-0.930264908866805	0.352233941881855	0.57905125294214
AechOR54	693.679770976882	-0.412267764903673	0.188328400330015	-2.18908971871073	0.0285903196604867	0.130612618238434
AechOR55	778.691840766938	0.0484620474627324	0.144648996938664	0.335032032633326	0.737600922651696	0.86753062447381
AechOR56P	1037.03884393209	0.316561714670705	0.175786102388993	1.80083470973258	0.0717289362744921	0.220782683284607
AechOR57	854.573915605982	-0.0633698917868414	0.133934201249287	-0.473141969681766	0.636111895619915	0.795598163397819
AechOR58	1399.95002635114	-0.1165204376269	0.17617629592546	-0.66138544356841	0.508365158599454	0.701819298558675
AechOR59	407.166192063482	0.0349995170713483	0.143200282292256	0.244409553606313	0.806913643400924	0.910176237761259
AechOR6	408.119150280945	0.0271328336498812	0.161005860167945	0.168520783166395	0.866173594876593	0.936542459385256
AechOR60	450.105149140932	-0.225579255614894	0.155407935260438	-1.45152984136145	0.146632378912283	0.350473755528203
AechOR61	293.501430689371	0.166243288771594	0.178019323389868	0.933849683315085	0.350381436965404	0.57905125294214
AechOR62	107.104865456223	0.608466351212563	0.394103126507792	1.54392672954482	0.122606083848707	0.31300611994317
AechOR63	1075.16440585089	-0.358665553564649	0.173571418536524	-2.06638602477732	0.0387920444559573	0.158827804659297
AechOR64	254.227584107119	-0.076541028040168	0.205995566848553	-0.371566384709826	0.710215721034356	0.851474096488703
AechOR65	319.190454138354	-0.220999255711613	0.184830735199361	-1.19568455686356	0.231819680081936	0.453197032232253
AechOR66I	265.041701383909	-0.176034682126025	0.194916522948459	-0.903128577624856	0.366457658484805	0.587132319636823
AechOR67	185.758307447159	1.6712925811425	1.16540352391791	1.43408917756132	0.151546815893431	0.357452815748637
AechOR68	99.3369898988438	0.242091764085979	0.279932269475468	0.864822639203427	0.387136143282337	0.599963374909699
AechOR69	318.751592741618	-0.0284369455248245	0.210130819963562	-0.135329722359412	0.892351186188295	0.936542459385256
AechOR7	124.811561359644	0.810484562615346	0.231797158945702	3.49652500618095	0.000471360313212733	0.00907537074430021
AechOR70	614.994974832793	0.163966778487478	0.161355696566393	1.01618214898295	0.309542655403911	0.539106703272718
AechOR71	193.5954843403	0.612519532143413	0.191457631471109	3.1992432343228	0.00137788864039202	0.0161622613494631
AechOR72	161.265528376096	0.0324922711857129	0.210987590389282	0.154000863869591	0.877609054441987	0.936542459385256
AechOR73	237.382847877714	-0.119715604682072	0.189781035162485	-0.630809103657671	0.5281653502087	0.720829440221937
AechOR74P	34.1620821164108	0.59476555464609	0.434232203637659	1.36969471555451	0.170782218980434	0.37816062774239
AechOR75	209.302674074396	0.375133894369093	0.180356773175988	2.07995456873165	0.0375297001204936	0.156614325502829
AechOR76	227.514871069985	0.0917642344256997	0.190866807470414	0.480776283953531	0.630675507521358	0.79540947811084
AechOR77	261.478583317639	-0.183603878672846	0.21240655506782	-0.864398363855685	0.387369091371464	0.599963374909699
AechOR78	292.700327088524	0.237000225858688	0.2042717564028	1.1602202381388	0.245959149189164	0.46210506817358
AechOR79	363.053360055019	-0.14204022714841	0.165038023207577	-0.860651529797822	0.389429996126376	0.599963374909699
AechOR80	52.3942976576946	0.716084808084662	0.338901369913663	2.1129593198962	0.0346042498790152	0.148046926456847
AechOR81	571.704704458415	0.0691011049638667	0.140447672164805	0.492006053918654	0.622715063849845	0.790229057634013
AechOR82	109.347710292282	-0.0485232402716125	0.207138798063794	-0.23425471580012	0.814787239412047	0.916107932395928
AechOR83	347.336424127902	0.16063002659726	0.16850507146702	0.953265235276308	0.340455700993915	0.572704551284337
AechOR84	302.834975061978	-0.174237883022941	0.2170725731445	-0.802671109016409	0.422164855908316	0.621083211743081
AechOR85NP	1.68117145279686	-2.83660375749893	1.70334726033616	-1.66531148612592	0.0958506281431273	0.259994828838233
AechOR86	226.31749011333	-0.0922496104809691	0.262096791592919	-0.351967721238833	0.724862470200043	0.85719431080877
AechOR87	1453.6872252305	-0.518332069101472	0.210114940675132	-2.46689772481667	0.0136289278912204	0.0821521486776338
AechOR88	660.402363009526	0.397594480380891	0.150498247047325	2.64185456097616	0.00824534540638895	0.0596413317728801
AechOR89	414.642028638571	-0.515468579516437	0.178137838255559	-2.8936501338752	0.00380792197727091	0.0349632915657784
AechOR8P	33.7226607738616	0.673351468811749	0.476066870934621	1.4144052231356	0.157242957386327	0.362997039923754
AechOR9	269.267913497047	-0.413497723430764	0.208998848331804	-1.97846890894968	0.047875832670244	0.167565414345854
AechOR90	426.00651442474	-0.727274547786659	0.244318191671514	-2.97675151740023	0.00291320016059384	0.0301030683261363
AechOR91	615.929131603013	0.241719518883908	0.143776098818048	1.6812218503008	0.0927198308734504	0.25468611771568
AechOR92	504.79939067101	0.0355128685164926	0.1732529221116	0.204977024823958	0.837590075432894	0.928250054015383
AechOR93	674.081968803622	-0.27442349922317	0.186268190539562	-1.47327087050263	0.140678011972555	0.34108523573234
AechOR94	282.891252351928	-0.458099586802411	0.177881623529505	-2.57530585629282	0.0100151480347649	0.0671680850770622
AechOR95	234.593048292605	-0.503357937949762	0.206060639575191	-2.44276606627773	0.0145751815472277	0.0854814701553624
AechOR96	268.0014639575	-0.80513204542636	0.182050820685587	-4.42256751380908	9.75348568979444e-06	0.000529126598671349
AechOR97	313.011866629746	-0.372130663142443	0.156502068611966	-2.37780028368258	0.0174162559752659	0.095256803798619
AechOR98	896.444670698857	0.139987229650631	0.143029354632174	0.978730764818407	0.32771302687349	0.559203592684212
AechOR99	232.678151462744	-0.634299585271233	0.192738327204706	-3.29098832842701	0.000998360554213588	0.0139770477589902

## Sheet: SI-table-5-OR-colony-effect-Ae
	baseMean	log2FoldChange	lfcSE	stat	pvalue	padj
AechOR10	305.124185040208	-0.229357979423725	0.395359766044331	-0.580124734791569	0.561830504699986	0.769804098998992
AechOR100	455.192988555632	0.20221204522726	0.211410982613097	0.956487892577124	0.338825798406123	0.609151486208093
AechOR101	823.257244065416	0.297049757578388	0.224049259103444	1.32582343171793	0.184898189696177	0.516442782309915
AechOR102	141.420531545255	0.374391398346746	0.319848236833915	1.17052825443947	0.241788450638478	0.570135375492172
AechOR103P	165.634118210473	0.884480152629839	0.585421619399877	1.51084299472324	0.130828457541996	0.457045206061287
AechOR104	116.952009928867	-0.420049718864256	0.653103539840665	-0.643159458248739	0.52012063678607	0.754957713595833
AechOR105NP	13.2048130468572	-1.73316419478926	0.802906335177591	-2.15861317672367	0.0308801896313616	0.248931878828324
AechOR106	233.139767748663	1.24300109956472	0.33680042771927	3.6906161550388	0.000223711504328053	0.0182783989404122
AechOR107	70.2887912819448	-1.0453642604085	0.489790325482128	-2.13430973627233	0.0328174348073488	0.254335119756953
AechOR108	164.026721574319	-0.0387422480240236	0.398946902303191	-0.097111289247661	0.922638015714732	0.950599038023587
AechOR109	342.792935572836	-0.149748314135228	0.25629112086762	-0.584289902936497	0.559025284231756	0.769804098998992
AechOR11	208.127583472464	-0.494570390238354	0.20381103424665	-2.42661243571253	0.0152405270469831	0.197054880466345
AechOR110N	529.581313925154	0.233194068460281	0.176180830757703	1.32360636203939	0.185633811152873	0.516442782309915
AechOR111N	217.752765069213	-0.148556109130796	0.193930863180757	-0.766026132685909	0.443660753011275	0.707899877966519
AechOR112	333.100576095425	-0.0867948827158371	0.210932362291757	-0.411482058859154	0.680719094161686	0.85769806968033
AechOR113P	97.6070668962483	-0.18880208954737	0.465044863394395	-0.405986829247592	0.684752277800804	0.858908926490026
AechOR114N	458.297125112255	-0.308503449528903	0.275733882681586	-1.11884490411053	0.263206311105651	0.579855528019557
AechOR115	305.384985091577	0.0600187600532844	0.265363265734701	0.226175841961821	0.821064659116978	0.913549549888909
AechOR116	453.852338942435	0.11642778809272	0.118263257233884	0.984479802230255	0.324879657584457	0.609151486208093
AechOR117	639.313870835575	-0.0721300013754225	0.2234107566861	-0.322858229591728	0.746802611541323	0.880740036437321
AechOR118	803.80425879627	-0.0895718742397992	0.198277139388127	-0.451750890275165	0.651448452141767	0.838957353796816
AechOR119	638.177608832681	-0.0420489048595363	0.251390126713984	-0.167265538265856	0.867161118579318	0.929254136946726
AechOR12	407.907375383821	-0.0088343441789537	0.214519611829596	-0.0411819884606694	0.967150812616763	0.982502220906844
AechOR120	603.185168451963	0.243914197843224	0.166505616222186	1.46490072453618	0.142948005117578	0.462980852395737
AechOR121N	231.1852986326	0.21951897751329	0.351737640639326	0.62409862394678	0.532562817565752	0.762539025687677
AechOR122N	744.44156447252	0.0234001114652167	0.22704352537137	0.103064429725277	0.917911835610094	0.950599038023587
AechOR123	949.921579591966	-0.0358995804580368	0.165907463890119	-0.216383154900211	0.828689095692383	0.917477213087996
AechOR124	574.902753786795	0.020487264603265	0.242742698527194	0.0843990971821952	0.932739125070976	0.956994752436888
AechOR125	398.007868399503	0.567328337846897	0.192534315455832	2.94663492325369	0.00321252235166892	0.0995881929017366
AechOR126	302.481202587864	-0.351254508880689	0.226412927357985	-1.55138892897805	0.12080850674029	0.443390023144938
AechOR127	270.63783343917	0.0813482101948759	0.163013319085823	0.499027997534655	0.617759660415952	0.81115216890365
AechOR128	525.282492445104	0.0977544626006412	0.269911813501748	0.362171856549762	0.717223609219871	0.862000542388425
AechOR129	600.611241785582	-0.458512349960196	0.217645238981425	-2.10669597968705	0.0351439409226602	0.262973626904043
AechOR130	399.448210073118	-0.784118500524026	0.202010745224495	-3.88156827822517	0.000103785003609324	0.0150142305221489
AechOR131	44.5730575922451	-0.862807050000339	0.384783384229692	-2.24231888735948	0.0249407699151952	0.246006685072607
AechOR132	156.70733073506	-0.255312731019442	0.282565952761376	-0.903550935717479	0.366233567802214	0.635323885308627
AechOR133	177.412688944311	0.0284993959679822	0.299995099775741	0.0949995382900809	0.924315193654271	0.950599038023587
AechOR134P	29.9371750513756	-0.613720802891196	0.857687753572966	-0.715552717564813	0.474267578122611	0.72732201026577
AechOR135	339.22454797691	-0.412517338321041	0.380490518170414	-1.08417245271874	0.278288343232633	0.588551151859541
AechOR136	196.924024124772	-0.404524022915721	0.21651034963714	-1.86838192074273	0.0617088552514529	0.357088575721741
AechOR137	146.395496100503	-0.744922411930609	0.355530354026714	-2.09524279289705	0.0361494149906488	0.264969011735444
AechOR138	181.622728039737	-0.684070138957182	0.370732487814175	-1.84518530596127	0.0650105872588457	0.366423310004403
AechOR139N	518.652686422012	0.173941266524507	0.108775618095983	1.59908322810929	0.109802110811349	0.436612809485334
AechOR13P	120.282946267228	-0.816256847635802	0.352980697166272	-2.31246879557072	0.0207518629997372	0.231746057664639
AechOR14	496.065398476105	-0.201936062748333	0.407849620064079	-0.495123822149462	0.620512719069152	0.81115216890365
AechOR140	263.51734604705	0.208704120329891	0.275993418325978	0.756192381672628	0.449533859752052	0.712035383694856
AechOR141	982.711796031994	0.084845654202631	0.222988483893747	0.38049343500205	0.703579168873724	0.862000542388425
AechOR142	244.017753080582	0.0947751671602983	0.690347659272923	0.13728614255043	0.890804623365725	0.940655003748722
AechOR143	720.847841361804	-0.69380071235046	0.225492641673483	-3.07682196279865	0.00209220221795312	0.0715462404305381
AechOR144	649.217328888378	0.60188089690432	0.221364821138038	2.71895459183643	0.00654885976864537	0.161165256358815
AechOR145	563.387177597117	0.318694387180368	0.231985335088722	1.37376954046895	0.169513240130603	0.484004909320273
AechOR146	376.565932725367	-0.277445403935758	0.152454130370361	-1.81986151022444	0.0687800976796032	0.367870608066032
AechOR147	311.135316606023	-0.121682884076182	0.198493079294197	-0.613033383878487	0.539854266017984	0.763181600820212
AechOR148	323.763715573629	-0.175869064836438	0.247270452956744	-0.711241730394709	0.476934453155203	0.72883645306112
AechOR149	492.043714120018	0.171084967018235	0.184924328577089	0.92516202889397	0.354881631551324	0.628862497536006
AechOR15	567.927774960005	-0.400969551505512	0.256592705557006	-1.56266933089581	0.118130391657372	0.442678132313445
AechOR150	282.388389193048	-0.261810270941732	0.267907294885157	-0.977242038347486	0.328449340579162	0.609151486208093
AechOR151	264.472426886306	-0.123747861656895	0.341022957894594	-0.362872524538785	0.716700112057229	0.862000542388425
AechOR152P	48.4465120741694	-0.19641061866225	0.806618687265027	-0.243498720973367	0.807619075814038	0.908048390941173
AechOR153	162.475021839047	0.170147881914933	0.24356555659402	0.698571194935167	0.484820050517102	0.73539022363533
AechOR154	957.400241928483	0.0216680111069034	0.205163453496334	0.105613405982614	0.91588908780713	0.950599038023587
AechOR155	252.433346612455	0.38028296532909	0.435539589955135	0.873130650116706	0.382591869376361	0.651156358075846
AechOR156	386.35550102575	0.183887500092157	0.178448570719448	1.03047897414242	0.302785217391171	0.605570434782341
AechOR157	317.009229393928	-0.432907804361803	0.244734430115403	-1.76888803164176	0.0769125618738634	0.388140137828566
AechOR158	93.9540947839773	-0.815093950766009	0.254757154959119	-3.19949385090601	0.00137669123942148	0.0688204558880825
AechOR159	1086.88551211379	0.289376227809147	0.187695883153653	1.54172922147821	0.123139407862059	0.445354191767779
AechOR16	427.134872404608	0.200640852692662	0.313405295057031	0.640196116202029	0.522045107434434	0.755225255421814
AechOR160	230.569337484182	-0.273401003263352	0.259791823101298	-1.05238494422031	0.29262297341664	0.596236481046112
AechOR161	471.433602959786	0.000413759320979161	0.210692073307318	0.00196381057191291	0.998433106871463	0.998433106871463
AechOR162	347.994621231943	-0.0976786459773	0.196369306544751	-0.497423185405198	0.618890658941111	0.81115216890365
AechOR163	1264.40125617152	-0.0437484232598775	0.195618882993772	-0.223641105553549	0.82303657605199	0.913549549888909
AechOR164	3050.10779041568	-0.156443248025614	0.156723729525492	-0.998210344402045	0.318177371385941	0.609151486208093
AechOR165	192.684456788511	0.452087376234131	0.559327980588581	0.808268836753705	0.418935838108026	0.684122228405047
AechOR166	644.036937306223	0.600894949755277	0.32051438900172	1.874783068638	0.060822573401544	0.35671617373338
AechOR167N	712.632480379694	0.0639205383721364	0.25907072305947	0.246730072843713	0.805117131162721	0.907586584219795
AechOR168	343.990974463546	0.352268423298414	0.36583487080619	0.962916472456877	0.335589442336084	0.609151486208093
AechOR169	223.305558155194	0.595457754595426	0.351016137034456	1.69638284902262	0.0898133996250846	0.410727941298227
AechOR17	599.936963456517	-0.0768190932156752	0.302729033647106	-0.253755288319071	0.799684617720598	0.907586584219795
AechOR170	707.817867160449	-0.0564533501781544	0.304451372636853	-0.18542649254366	0.852894530665658	0.923082858625675
AechOR171	247.874734502494	-0.126838280594252	0.351348961329462	-0.361003715833714	0.718096669293707	0.862000542388425
AechOR172	164.693503852022	-0.827724476933938	0.340474231104046	-2.43109287375405	0.0150533553738532	0.197054880466345
AechOR173	640.003892160406	0.0819006891241997	0.212546492926069	0.385330701046607	0.699992418214729	0.862000542388425
AechOR174	345.8047110902	-0.394203565385102	0.232118419917209	-1.69828644157454	0.0894537124560047	0.410727941298227
AechOR175	1249.94073341793	-0.408471394121079	0.355839229486463	-1.14790995560151	0.251005737892258	0.570135375492172
AechOR176C	313.348669863669	-0.395049098769864	0.413738861759867	-0.954827151332836	0.339665114429397	0.609151486208093
AechOR177	444.021862514197	-0.987972453593596	0.573050372188777	-1.72405865442512	0.0846972550376762	0.403940754795071
AechOR178	352.392307970303	-1.09862525447657	0.422378874910384	-2.60104214423524	0.00929410354691799	0.183347315425564
AechOR179	531.758362563061	-0.877531947180261	0.396281195418552	-2.21441733124231	0.026800083761138	0.248931878828324
AechOR18	1035.99401370444	-0.0480243615070089	0.284779418580272	-0.168637051604458	0.866082134955086	0.929254136946726
AechOR180	386.644072332324	-0.438551540569039	0.448963179190811	-0.976809593516026	0.328663425697551	0.609151486208093
AechOR181	970.390766160487	-0.711543639287454	0.391501634607196	-1.81747297173194	0.0691447232081131	0.367870608066032
AechOR182	434.719789377582	-0.121884353978638	0.295051755531528	-0.413094827241637	0.67953713913254	0.85769806968033
AechOR183	239.583324284155	-0.622451715591179	0.471895917103045	-1.31904450331419	0.187154234783306	0.517356292330924
AechOR184	265.761105673983	-0.355926657280935	0.391908962015349	-0.908187083680405	0.363779387058273	0.635323885308627
AechOR185	387.705905021012	-0.463034052498305	0.517777758696328	-0.894271808167545	0.371176479943228	0.635323885308627
AechOR186	661.720370273047	-0.645038304325506	0.391313062895023	-1.64839450938174	0.0992717420010256	0.411378740000016
AechOR187	713.356679274436	-0.848544564056588	0.420761242507772	-2.0166889873202	0.0437279799014121	0.291968358110967
AechOR188	494.022123778206	-0.670118361280083	0.463945846077948	-1.44438918236913	0.148629531921477	0.470840998933731
AechOR189	1196.3613086373	-0.732057028811851	0.446641024530446	-1.63902773951735	0.101207482699884	0.414377806525938
AechOR19	75.9113957739144	1.98430981020336	0.386926776178503	5.12838586618758	2.92236983066783e-07	0.000126830850650984
AechOR190	1067.37554126376	-0.318874671676154	0.3555476901382	-0.896854853851558	0.369796373053121	0.635323885308627
AechOR191	522.961235468453	-0.596966503351334	0.431918732805447	-1.38212690955507	0.166932737282183	0.484004909320273
AechOR192	443.580943763579	-0.678777855359305	0.416983131557927	-1.62783048998472	0.103560833525477	0.420050483645393
AechOR193	799.219492174011	-0.631416884549539	0.39282527881269	-1.60737335045746	0.107972492452687	0.433889460411722
AechOR194	214.797570244721	-0.536888563867655	0.707190195630323	-0.759185530547583	0.447741580419503	0.711794307333569
AechOR195	454.586866503305	-0.506781314396419	0.475689902345555	-1.0653606727777	0.286712746277424	0.596236481046112
AechOR196	507.138602782427	-0.391245511021431	0.387092932146461	-1.01072760190155	0.31214682246106	0.608379481031873
AechOR197	835.459069779158	-0.530631099793418	0.365077278462357	-1.45347610245246	0.14609161012751	0.466204108789261
AechOR198	547.035024324699	-0.574761626155781	0.298116343293626	-1.92797758018143	0.0538579148980709	0.329215986841729
AechOR199P	131.303636956409	-2.59454985494996	1.07606127511913	-2.4111543784184	0.0159021157907501	0.197186235805301
AechOR1P	26.9988009398273	-1.0054631668912	0.813214472535185	-1.23640589395401	0.216307726374835	0.542644816454789
AechOR2	556.553223112645	0.882557512937124	0.494334649421631	1.78534422778114	0.074205499098173	0.383395078673894
AechOR20	372.807477356863	0.0370880557345601	0.194576890284951	0.190608739199429	0.848832142838248	0.923082858625675
AechOR200	583.934126551416	-0.976972395500855	0.403382580126105	-2.42194988984263	0.015437479114875	0.197054880466345
AechOR201	372.977490127953	-0.399297714163045	0.405967620392372	-0.983570349224205	0.325326809904801	0.609151486208093
AechOR202PC	323.115859439361	-1.57795783101521	0.685598778674464	-2.30157619893377	0.0213590836557271	0.231746057664639
AechOR203	422.594666778984	-1.04668595979875	0.424682150902519	-2.46463374449426	0.0137153366591167	0.197054880466345
AechOR204	842.950080563069	-0.451625115620042	0.441620500322838	-1.02265432716527	0.306471313235784	0.605642327133979
AechOR205	456.156370351591	-0.876164013580618	0.379651567741769	-2.30781086666437	0.0210096582679356	0.231746057664639
AechOR206	503.253834774247	-0.537127215870583	0.415944582927623	-1.29134321714209	0.196584691030314	0.525975553148151
AechOR207	603.090268411689	-0.574648100347243	0.384612353234522	-1.49409683676188	0.135150310657789	0.457813082877402
AechOR208	408.205414542983	-0.527260409586653	0.380644014135981	-1.38517982683499	0.165997487557811	0.484004909320273
AechOR209	696.919078872577	-0.442575539709043	0.428025609082231	-1.03399313106057	0.301139374430894	0.605067076402815
AechOR210	679.978284334739	-0.517930697180421	0.343563828467328	-1.50752394246787	0.131676411567201	0.457045206061287
AechOR211	103.863657185647	-2.1319157636871	0.750644771305132	-2.84011272066863	NA	NA
AechOR212C	686.89985522019	-0.750345428237858	0.36256655267477	-2.06953846873717	0.0384955853256977	0.269469097279884
AechOR213	424.302927479427	-0.624101964944226	0.456667981385851	-1.36664270407192	0.171737324982457	0.487150320538473
AechOR214C	504.035093109861	-0.856857462931381	0.394554661108845	-2.17170787064914	0.0298777044951176	0.248931878828324
AechOR215	888.739937353242	-0.224131508549128	0.373706168770997	-0.599753301601167	0.548670659619099	0.768073364393421
AechOR216	488.332025203694	-0.403960121372717	0.347429597657617	-1.16271073073863	0.244946886386127	0.570135375492172
AechOR217	809.207003194861	-0.311404509413195	0.370096712907952	-0.841413875217655	0.400116115017609	0.669486206991346
AechOR218	1786.99461156982	-0.436639984512701	0.384536188853287	-1.13549776892206	0.256166816177358	0.570135375492172
AechOR219P	143.525980198929	-1.08722795336145	0.622362737531188	-1.74693613193217	0.0806484174204646	0.391793025116912
AechOR21P	46.440258021823	-0.229496564199426	0.800605170765531	-0.286653862077837	0.77437736827943	0.89145829663998
AechOR22	201.711195664307	0.309822591670489	0.304171543756118	1.01857848977123	0.3084031204991	0.605642327133979
AechOR220P	148.273321917889	-0.0175373593874906	1.58758355023707	-0.0110465741377024	0.991186288297634	0.995775113706419
AechOR221	229.55898198755	-0.760055715265281	0.681645637327806	-1.11503055787881	0.264837327103466	0.580502020014668
AechOR222	590.546031809788	-0.119895479562983	0.416410050411806	-0.287926478826372	0.773403017622713	0.89145829663998
AechOR223IC	1500.78058229652	0.772562693715792	0.422283529343141	1.82948810463318	0.0673265197062183	0.367870608066032
AechOR224	600.060579158906	0.817375775300343	0.297754241619096	2.74513562210131	0.00604858954093672	0.161165256358815
AechOR225	539.173870153492	-0.37306960880674	0.323945854254529	-1.15164186825374	0.249468269153452	0.570135375492172
AechOR226	347.573192299954	-0.341166779265619	0.193738089779067	-1.76096904668914	0.0782436421290282	0.390318858436762
AechOR227IP	19.7586365106255	-0.99053591274956	0.828258010253314	-1.19592675288056	0.231725144106717	0.565292008452153
AechOR228	482.187803688847	0.0197117622803334	0.362293382428694	0.0544082868646188	0.956609876672934	0.976867497590714
AechOR229	299.072293159776	0.00834383534586624	0.214143201473101	0.0389638115451185	0.968919240894307	0.982502220906844
AechOR23	214.616220563848	0.0791928443575562	0.343549217751092	0.23051382528524	0.817692521703202	0.913549549888909
AechOR230	356.460163620962	-0.0265616332293622	0.180390456964038	-0.147245223923666	0.882938466061584	0.936907809952878
AechOR231	334.543217335038	0.10004218668634	0.356160237188854	0.280890948063055	0.77879404366642	0.891811648947826
AechOR232	128.252757582402	-0.173250150505389	0.375965329950865	-0.460814167434084	0.644931936409513	0.833037084528954
AechOR233P	17.9088707035883	-1.60752057578323	0.439271932855079	-3.65951124019019	0.000252696759544869	0.0182783989404122
AechOR234	101.746270898497	0.271903463423151	0.325772731607768	0.834641567700408	0.403919550455093	0.669486206991346
AechOR235	239.22840457084	0.255799719695488	0.316726879568373	0.807635019939215	0.419300720635352	0.684122228405047
AechOR236	412.334563089784	0.117570778173429	0.252092357628335	0.466379779536062	0.640943682465056	0.832842988592318
AechOR237	152.728686919529	0.0078439500233079	0.305334867753083	0.0256896635521205	0.97950486842812	0.989552626116223
AechOR238P	58.7730589661834	-0.565829786283226	0.812937189578095	-0.696031370611652	0.48640918399378	0.73539022363533
AechOR239	297.713705214371	0.053511131759782	0.381645375417562	0.140211660369879	0.88849275927201	0.940502091522078
AechOR24	317.894188559021	-0.58499806509347	0.296543193000899	-1.97272464484355	0.0485269425507595	0.309716074515142
AechOR240	750.384076695169	0.310983157412097	0.269254661645609	1.15497780246943	0.248099516604207	0.570135375492172
AechOR241	487.660658819847	0.293735152347913	0.396378228313941	0.741047644310241	0.458664552679065	0.714264573582103
AechOR242	680.588699601282	-0.1701283328381	0.190500633283692	-0.893059145817886	0.371825499696754	0.635323885308627
AechOR243	270.880220349257	-0.390246858062922	0.247395593512059	-1.57742040803124	0.114698822660765	0.440524681723646
AechOR244	490.145383462798	-0.0666384028016158	0.350820402693662	-0.189950191864424	0.84934816096494	0.923082858625675
AechOR245	1115.55776678103	0.160433191754276	0.213982243814995	0.749750020814731	0.453405275046405	0.712963367283115
AechOR246	239.721719281683	-0.108918675015244	0.297880489995392	-0.365645548041527	0.714629582728668	0.862000542388425
AechOR247	657.634494686035	-0.201350344147162	0.238191520218346	-0.845329606875123	0.39792683503705	0.669486206991346
AechOR248	612.213045073516	-0.360389461030946	0.20305433940203	-1.77484244903235	0.0759239050931106	0.387658527181294
AechOR249	1426.46015787514	-0.360193732074743	0.164542305686619	-2.18906457261365	0.0285921470381554	0.248931878828324
AechOR25	43.1532604886082	-0.173224139662044	0.466597433645964	-0.371249662280569	0.710451586706372	0.862000542388425
AechOR250	2091.74386232191	0.362362062514378	0.309201696479031	1.17192779548334	0.241226046459821	0.570135375492172
AechOR251	554.084398043339	-0.250781610240699	0.244146107333062	-1.0271784096012	0.304336462589585	0.605642327133979
AechOR252	1811.88235699931	0.31303087850677	0.44555547158961	0.702563201367426	0.482328001976238	0.734492466167325
AechOR253	701.725767610935	0.607591926850024	0.250661536891488	2.42395356856466	0.0153525682504788	0.197054880466345
AechOR254	658.189030568019	0.405241525949443	0.240821507807478	1.6827464026735	0.0924241946737142	0.410727941298227
AechOR255	342.309276486251	-0.398066114355173	0.182317865058886	-2.18336318400067	0.0290090749134806	0.248931878828324
AechOR256	379.468156797445	-0.40617735081132	0.232012244018226	-1.75067204978808	0.0800024165946157	0.391793025116912
AechOR257	222.947837427539	-0.0328198898608714	0.267750005685528	-0.122576616858856	0.902442371828926	0.948329272091414
AechOR258	460.379363825122	0.104053172353923	0.196216571926782	0.530297575440009	0.595905627462362	0.798219266415632
AechOR259	1014.22367299816	0.193599836011762	0.113721952636602	1.70239634057647	0.0886810955834154	0.410727941298227
AechOR26	148.440596857446	-0.107767394199797	0.43343109029884	-0.248637895646789	0.803640892328068	0.907586584219795
AechOR260	746.093093180523	-0.189752392680687	0.283088671719407	-0.670293132989675	0.502670943801485	0.741148858121218
AechOR261	351.776325850448	0.561471537236925	0.228072867800185	2.46180767862678	0.0138238771257058	0.197054880466345
AechOR262	189.079662347589	0.282040226402961	0.221842746667	1.27135203039259	0.203603439928317	0.525975553148151
AechOR263P	51.0829337648435	-1.71757099864717	0.559532982498439	-3.06965103465006	0.00214309015114515	0.0715462404305381
AechOR264	166.49065497203	0.125624272461453	0.290428349474364	0.43254824361608	0.665342996674158	0.849290766342896
AechOR265	694.104147476605	0.351709254114632	0.150728383966118	2.33339763128948	0.0196272854824803	0.231746057664639
AechOR266	176.322333068209	-0.438322998843733	0.31791050167103	-1.37876225082147	0.167968069125144	0.484004909320273
AechOR267	470.977655639223	-0.0159340760735452	0.217695214750177	-0.0731944250213809	0.941651402678598	0.963860162175735
AechOR268	835.007094031361	0.439623855209005	0.21104317503333	2.0830991342865	0.0372421882853965	0.264969011735444
AechOR269	717.088707575091	0.352084609207909	0.251215566602306	1.40152385447231	0.161057479323438	0.484004909320273
AechOR27	126.456708285581	0.303779604380852	0.208063079941034	1.46003608360957	0.144280157223505	0.463833986925935
AechOR270	1347.43682235031	0.293253886239642	0.431258603246365	0.67999544596242	0.496507344463605	0.735440912959742
AechOR271	563.582267667562	0.194715000058201	0.295017224002092	0.660012311880544	0.509245928501127	0.746664638410436
AechOR272	604.303924360605	0.39433842325207	0.184357768442186	2.13898457647979	0.0324369175162648	0.254335119756953
AechOR273	451.198517806246	0.490297781313418	0.235060857830386	2.08583337029768	0.0369937194941981	0.264969011735444
AechOR274	294.157365794082	-0.253822594263683	0.347805056409191	-0.729784083314365	0.46552217511744	0.718991544487434
AechOR275	506.645978661572	-0.372354923978154	0.234180092326727	-1.59003662642103	0.111826549375888	0.436612809485334
AechOR276	367.168261297858	0.138982829616077	0.239847303045638	0.579463799889512	0.562276265858711	0.769804098998992
AechOR277	130.361586583044	-0.289179493057853	0.287209389810259	-1.00685946670788	0.314002312790644	0.608379481031873
AechOR278	437.867501717671	-0.498718130894582	0.392108984785673	-1.27188651687536	0.203413443113707	0.525975553148151
AechOR279	1338.57241544537	-0.130909010977442	0.129928939666231	-1.00754313329832	0.313673840732241	0.608379481031873
AechOR28	385.960360611905	-0.228582068857666	0.161607649962816	-1.41442604301381	0.15723684797105	0.484004909320273
AechOR280	487.294817704292	0.169247399293543	0.296087651528436	0.571612488463704	0.567584532931954	0.774627947460592
AechOR281	694.09261422401	-0.112989469577242	0.109175210710747	-1.03493704149196	0.300698314430178	0.605067076402815
AechOR282	524.837350161039	-0.0882503499454256	0.202151686981131	-0.436555100099971	0.662434031110356	0.848071886436267
AechOR283	438.064999906473	0.0665981046870532	0.283813224976075	0.234654691276868	0.814476756963254	0.913392538816673
AechOR284S	64.8227959449176	0.615446680038253	0.632191912649913	0.973512421977259	0.330298689471708	0.609151486208093
AechOR285	102.253008162146	1.24827167147682	0.591786624540683	2.10932728066584	0.0349163415841326	0.262973626904043
AechOR286	371.890370843078	0.162406583738409	0.30421730038948	0.533850584863138	0.593444912787267	0.7973841862219
AechOR287	455.644932225462	-0.29401283995733	0.1989909940217	-1.47751832389594	0.139536750135369	0.462282057700382
AechOR288	49.8495355499495	0.0599448065797645	0.367741776244132	0.163007877951753	0.870512231929004	0.930547558268935
AechOR289	241.276493925206	-0.209531002225915	0.278985017343637	-0.751047508647488	0.452624064498418	0.712963367283115
AechOR29	312.884564548649	-0.396073687243252	0.27877699712096	-1.42075455053201	0.155388127732908	0.484004909320273
AechOR290	96.7231875439194	0.453829348750884	0.5564180932535	0.815626512245932	0.414713781240379	0.681764322190623
AechOR291	113.434956038356	0.261891481328936	0.326374834311506	0.802425474627666	0.422306882026547	0.684531314167924
AechOR292	148.950934509641	0.452542881239825	0.32698818503732	1.38397318908686	0.166366664371813	0.484004909320273
AechOR293	249.218623713136	-0.324853378753641	0.436866642435184	-0.743598497113083	0.457119412726044	0.714264573582103
AechOR294	243.761647595072	0.154331634534867	0.156361158905099	0.987020278025284	0.323632697753911	0.609151486208093
AechOR295	312.032577873468	0.14579352982278	0.307373408640406	0.474320568157355	0.635271326468264	0.82795121827996
AechOR296	213.824835360624	0.019576748134237	0.19849253535168	0.098627125194163	0.921434332227067	0.950599038023587
AechOR297	744.165799816933	-0.10220882379366	0.204165255570899	-0.500618107169399	0.616639916522032	0.81115216890365
AechOR298	1485.61565736336	0.290230124447161	0.193672670115974	1.49856004088428	0.133987805612496	0.457813082877402
AechOR299	234.719041019091	0.198468739155299	0.153884831097347	1.28972256550581	0.197147001840668	0.525975553148151
AechOR3	419.588158958226	0.248469940539686	0.183838935589174	1.35156320255761	0.176515088534343	0.497451613142239
AechOR30	192.107717501194	-0.315578461945536	0.849354405101008	-0.371550980427312	0.71022719208213	0.862000542388425
AechOR300	469.658456598227	0.271849738757248	0.293914280682663	0.924928649692807	0.355003022802584	0.628862497536006
AechOR301	843.615472671006	0.528423242141487	0.20510815293941	2.5763151516341	0.00998595831177875	0.183462288093285
AechOR302	363.959700601044	-0.0846541414824688	0.153351934445907	-0.552025259989983	0.580931046956469	0.787887732434711
AechOR303	460.880074600491	0.184196070825767	0.293369717333066	0.627863272665757	0.530093512479211	0.762539025687677
AechOR304	84.8981091986919	0.097634277637285	0.314951777096284	0.309997544822353	0.756562823403166	0.885035755679175
AechOR305	411.471712805228	0.740296148821737	0.322960710747912	2.29221736324322	0.0218931035052717	0.231746510275315
AechOR306	118.403039536956	-0.0535552558384629	0.279596592626974	-0.191544737134598	0.848098834165011	0.923082858625675
AechOR307	359.67379717955	0.246724892939588	0.369039355927701	0.668559840506345	0.503776297570874	0.741148858121218
AechOR308	235.48473603683	0.177366618368824	0.259131391123913	0.684465967629562	0.493680972381591	0.73539022363533
AechOR309	284.662855861256	0.0943317091820707	0.145784646325825	0.647062029915289	0.51759179835716	0.754957713595833
AechOR31	549.788074378423	0.0059036581607934	0.272453624295677	0.0216684882649479	0.982712400590073	0.989552626116223
AechOR310	209.317104081641	0.325373034095998	0.297046123767189	1.09536199284327	0.273358078176463	0.587624836472679
AechOR311	477.607650556986	0.296527161624273	0.290731262408841	1.01993558988947	0.307759009139404	0.605642327133979
AechOR312	148.850014248781	-0.129551436128335	0.216942141284512	-0.597170449970037	0.550393586005424	0.768073364393421
AechOR313	245.172991609796	0.34183655148702	0.229334914522703	1.49055608125984	0.136078082237753	0.457813082877402
AechOR314	258.250812874503	-0.0701241524234249	0.191391233176048	-0.366391664130834	0.714072839011601	0.862000542388425
AechOR315	184.231303393004	0.121024306329795	0.175429418112655	0.689874638084231	0.490273026267942	0.73539022363533
AechOR316	668.674934924962	0.511788379683946	0.466411174496967	1.09729013297316	0.272514582805113	0.587624836472679
AechOR317	344.269557978436	0.330042897402522	0.18045800466893	1.82891802449008	0.0674118896170293	0.367870608066032
AechOR318	386.748675873465	-0.0361375327564467	0.194795639662118	-0.185515100949533	0.852825036995862	0.923082858625675
AechOR319	317.444547603762	0.0733978411796422	0.176948913640466	0.414796788912623	0.678290670460105	0.85769806968033
AechOR32	309.938802102375	0.20818423405526	0.286771017461989	0.725959812458575	0.467863407377759	0.720045102134565
AechOR320	203.535529243379	0.141702765717764	0.361166224302201	0.392347778343737	0.694801265784946	0.862000542388425
AechOR321	339.715122424905	0.0338283942059658	0.225411369814831	0.15007403678774	0.880706203618934	0.936829638163278
AechOR322	400.955016845871	-0.0798087816677718	0.217072222376005	-0.367660038646169	0.713126741111625	0.862000542388425
AechOR323	426.748425821093	-0.0578336423859041	0.368974005917632	-0.156741779795769	0.875448358506345	0.933524785237725
AechOR324	808.511848014212	0.112861065736025	0.255272823724583	0.442119392457507	0.658402812094721	0.845404794228133
AechOR325	511.499843569474	-0.211337404502226	0.337273371159348	-0.62660566345861	0.530917755002738	0.762539025687677
AechOR326	734.713125413477	0.301725164996412	0.278389502863657	1.08382378607208	0.278442936716262	0.588551151859541
AechOR327	704.031127278438	0.373164223648877	0.32777000113039	1.13849413418536	0.254914206852905	0.570135375492172
AechOR328	237.633559937287	-0.126001881180566	0.25058267433962	-0.502835567194054	0.615079885054892	0.81115216890365
AechOR329	348.212717106954	-0.451377250538588	0.251248146551739	-1.79653962321126	0.0724087369173877	0.378619178580075
AechOR33	264.769946064446	0.283528867411945	0.222230310894158	1.27583346426124	0.202014395288732	0.525975553148151
AechOR330	293.185394700868	0.189569944044922	0.198227848272455	0.956323471686817	0.338908835072796	0.609151486208093
AechOR331	335.855685911204	0.0145984578331085	0.318234799241665	0.0458732290368489	0.963411291840979	0.981503522673674
AechOR332	63.3496280416096	-0.236573224310573	0.729557175797093	-0.324269614718133	0.745733921809365	0.880740036437321
AechOR333	490.808750744316	0.101022639397279	0.147246342553961	0.686079108282488	0.492663224365458	0.73539022363533
AechOR334	621.750472507216	0.062268938356899	0.274227124193927	0.227070675593942	0.820368785972464	0.913549549888909
AechOR335	560.998042568032	0.0825993757019359	0.402488052077005	0.205221932118702	0.837398734754245	0.923082858625675
AechOR336	636.843864274236	-0.018246156806242	0.186600032775914	-0.0977821736406318	0.922105262914303	0.950599038023587
AechOR337	299.35786497349	0.34692739163582	0.270501287466623	1.2825350847124	0.199655005575318	0.525975553148151
AechOR338	364.74543361872	0.211301384955107	0.19296373726855	1.09503157404667	0.273502804072537	0.587624836472679
AechOR339	438.870701689989	0.379095621390066	0.290117061363178	1.30669881877613	0.191315020021078	0.522205777919169
AechOR34	76.6519186132458	0.367141824768472	0.377391238714605	0.972841409935634	0.330632128182952	0.609151486208093
AechOR340	433.904544658853	0.173469230042577	0.279016895223676	0.621715863849442	0.534128718454041	0.762539025687677
AechOR341	281.106631442949	-0.0689000500482291	0.358130242526844	-0.192388248370464	0.847438096903769	0.923082858625675
AechOR342	412.153222692323	-0.335251971047141	0.28237637689427	-1.18725218707891	0.235128161491742	0.566884916156444
AechOR343	183.38136557397	-0.415942747673337	0.340354291115155	-1.2220875673714	0.221674514130816	0.551385487421925
AechOR344	309.759132420308	-0.0775602451885963	0.269770836592762	-0.287504187510375	0.773726296058507	0.89145829663998
AechOR345	945.248451627753	0.243729147622455	0.272365456358545	0.894860717218143	0.370861548175877	0.635323885308627
AechOR346	1282.55105974311	0.0894308027164351	0.262482005352307	0.340712128423432	0.733320307260905	0.871947981784199
AechOR347	70.6049236249051	0.37018773711169	0.631242637611235	0.586442858981396	0.557577949972041	0.769804098998992
AechOR348	340.331060679825	-0.110814441271559	0.139162519242113	-0.796295165358175	0.425860494989261	0.684531314167924
AechOR349	295.562929009664	-0.23572789443223	0.397592058375814	-0.592888840373704	0.553255546928842	0.769592651817685
AechOR35	743.587987239139	0.676166016210132	0.542407777070729	1.24660088736516	0.212543876204624	0.53786883717933
AechOR350	98.2588086491306	-0.0705217540088524	0.394034525259985	-0.178973540357465	0.857958477957133	0.923955283953836
AechOR351	79.2900354683806	-0.618614701792196	0.278086031354667	-2.22454432097391	0.02611184401553	0.248931878828324
AechOR352	75.6322644279272	-0.397624149742417	0.325828406284579	-1.22034832467962	0.222332857831421	0.551385487421925
AechOR353	64.5233770117244	0.281110645932891	0.703011396062812	0.399866413983102	0.689254910890222	0.862000542388425
AechOR354P	777.105629581514	-0.24566018367334	0.271294261725343	-0.905511904715647	0.365194255952646	0.635323885308627
AechOR355	75.6579192983292	0.590275159421909	0.300600521878499	1.96365314249353	0.0495703300495182	0.311790191905665
AechOR356	304.705706915728	0.30975552454549	0.290684832209788	1.06560607992762	0.286601749640522	0.596236481046112
AechOR357	631.217169657371	-0.07422630713199	0.181042620685122	-0.409993552076824	0.681810677510861	0.85769806968033
AechOR358	536.114604329066	-0.205836541074861	0.370423082360715	-0.555679575265828	0.578429921663009	0.786954815052495
AechOR359	677.906167062038	-0.138218279347827	0.268870732807988	-0.514069634520371	0.607203306533241	0.80836268415775
AechOR36	321.900661418794	0.621054432477776	0.397636118102375	1.56186624957917	0.118319500802672	0.442678132313445
AechOR360	262.78848938621	-0.560063738463215	0.229932661764939	-2.4357728656913	0.014860012136905	0.197054880466345
AechOR361NC	13.8241820624496	1.10758258680077	0.974326244723755	1.13676768207634	0.255635416898333	0.570135375492172
AechOR362	122.358391081603	0.578889892428837	0.463585542019307	1.24872292157189	0.21176643417838	0.53786883717933
AechOR363	319.495167820139	-0.0048009246987121	0.219743576523487	-0.0218478500016539	0.98256932450115	0.989552626116223
AechOR364P	171.85824994875	-0.722937786679195	0.282055544757274	-2.56310432507657	0.0103740871301339	0.183462288093285
AechOR365	306.20447433949	0.324240615761671	0.21211733458671	1.5285908452198	0.12636590694522	0.453246310861368
AechOR366	665.703530838716	0.219451437157967	0.423472543239178	0.51821880936923	0.604305612745289	0.806980418250633
AechOR367	621.164738524646	0.0346510039635088	0.193219589625931	0.179334838825568	0.857674792826414	0.923955283953836
AechOR368	720.687862736363	0.481805434137235	0.335574287677143	1.43576385864456	0.151069547146496	0.475102778707097
AechOR369	512.796507126507	0.634939708630192	0.554333694127479	1.14541063506808	0.252039094887468	0.570135375492172
AechOR37	394.989168763314	0.74820152484453	0.445068718921268	1.68109213933969	0.0927450190028256	0.410727941298227
AechOR370	1397.18966064054	0.391849292972021	0.433000465174298	0.904962752902097	0.365485120086755	0.635323885308627
AechOR371	1410.52427200548	0.401633621246428	0.230361374424633	1.74349377038393	0.0812474015219402	0.391793025116912
AechOR372	1480.12404930264	0.409494213926799	0.157248652057065	2.60411907237332	0.00921107495461988	0.183347315425564
AechOR373P	45.9971420942321	-1.0352719180637	0.468602819185877	-2.20927377232241	0.0271556043209922	0.248931878828324
AechOR374	506.055881504279	0.505360375943415	0.317225866176235	1.59306169460552	0.111146351481317	0.436612809485334
AechOR375	762.096203322752	-0.128346738561392	0.208661992505025	-0.615093994936819	0.538492647608948	0.763181600820212
AechOR376	663.253951105788	0.168274188826847	0.174824383190805	0.962532718580739	0.33578207608712	0.609151486208093
AechOR377	632.428929301962	-0.12825472493214	0.160685601380603	-0.798171857529126	0.424770766359646	0.684531314167924
AechOR378	858.754630239937	0.20462265261857	0.235957995185704	0.867199488017042	0.385832716751453	0.654107027617697
AechOR379	568.365031066195	-0.245117187669125	0.158324207366651	-1.5481977882351	0.121574683765547	0.443390023144938
AechOR38	95.5660282372245	0.711326906523662	0.317189435118869	2.2425933141723	0.0249230517821061	0.246006685072607
AechOR380	1319.29534048347	0.133783673736175	0.336794843441371	0.397226015603958	0.691200799355599	0.862000542388425
AechOR381	599.39760183615	-0.0724402230646341	0.211199096230159	-0.342994948168201	0.73160226066774	0.871947981784199
AechOR382N	961.149057546077	0.174872900460722	0.223538641502563	0.782293831998246	0.434041910901662	0.695107709709673
AechOR383CP	214.395888609835	-0.0956678588024548	0.365135135594733	-0.262006718818311	0.793316262225229	0.903672592666008
AechOR384N	701.770802952897	0.409137722967276	0.345642040639502	1.1837035859709	0.236530418969489	0.566884916156444
AechOR385N	350.217203810405	0.27298573375795	0.257386312802004	1.06060703378562	0.288868524671016	0.596236481046112
AechOR386N	432.164436521703	-0.167943527172002	0.200865162008362	-0.836100822525963	0.403098185698013	0.669486206991346
AechOR387N	297.05168608298	-0.38227452250441	0.240987021486776	-1.58628676410023	0.11267427341557	0.436612809485334
AechOR388N	161.232418933203	-0.236123709767132	0.246788849186723	-0.956784354500872	0.338676110709413	0.609151486208093
AechOR389	558.450127173343	-0.684932521064791	0.357856030754339	-1.91398904084694	0.0556215560646559	0.335274379611953
AechOR39	33.3629875650633	0.956850197914491	0.690526419132864	1.38568224386848	0.165843952397379	0.484004909320273
AechOR390	158.611575495836	-1.64855010824647	0.441655233296681	-3.732662909802	0.000189466078308871	0.0182783989404122
AechOR391	453.603626141801	-0.075317249104538	0.19680259041408	-0.382704561693358	0.70193883176268	0.862000542388425
AechOR392	290.773748885288	-0.638474726844608	0.499784425190778	-1.27750024743346	0.201425693123805	0.525975553148151
AechOR393	301.700761690877	-1.34956087954106	0.420844307390805	-3.20679371406545	0.00134223207290472	0.0688204558880825
AechOR394	312.664753497622	-1.17275089215531	0.374049541718997	-3.13528225904455	0.00171688830206157	0.0715462404305381
AechOR395	376.847637027544	-0.916545394492831	0.358492613125352	-2.55666465900749	0.010568104152839	0.183462288093285
AechOR396	421.771469821443	-0.691539933453778	0.341341558674042	-2.02594707817032	0.0427702081374211	0.291968358110967
AechOR397	168.501870834355	-0.489891819827635	0.432899695827184	-1.13165203059695	0.257780756191109	0.570800245851741
AechOR398	181.557967592915	-0.837017746174623	0.445745581924328	-1.87779257970687	0.0604095457647427	0.35671617373338
AechOR399	876.218828131827	-0.575942447745656	0.349489100941858	-1.64795539029262	0.0993618256776286	0.411378740000016
AechOR4	706.685581815944	-0.0749269034003876	0.218103629974241	-0.343538085126033	0.731193694369352	0.871947981784199
AechOR40	694.928353025159	-0.342549521448635	0.286505508975005	-1.1956123380459	0.231847874434293	0.565292008452153
AechOR400	278.878616636138	-0.383971866910545	0.424881509012911	-0.903715174149592	0.366146450847363	0.635323885308627
AechOR401	271.913924887307	-0.98682593382274	0.400819275793395	-2.46202214668789	0.0138156135534832	0.197054880466345
AechOR402	267.408091614462	-0.864987023161951	0.434853199680211	-1.98914719679666	0.0466849581771501	0.306988967407321
AechOR403	282.836215665077	-0.289206601272015	0.346681159554805	-0.834214935831537	0.404159876109983	0.669486206991346
AechOR404	348.137492865125	-0.554233929571438	0.393767390204714	-1.4075160700415	0.159274415449444	0.484004909320273
AechOR405	211.021200436029	-0.569865380955209	0.5936979334565	-0.959857444066651	0.337126966630898	0.609151486208093
AechOR406	407.691972884207	-0.680125739076582	0.48553351179728	-1.40078021918402	0.161279805566202	0.484004909320273
AechOR407	751.346722796901	-0.934901986395951	0.354726408597961	-2.63555789401501	0.00839990951286079	0.182278036429079
AechOR408	305.982102945486	-0.601371657660739	0.304217681939979	-1.97678075063167	0.0480664184670989	0.309716074515142
AechOR409	475.717740751823	-0.431191639694814	0.357172233597776	-1.20723729096029	0.227340772984763	0.560601678837426
AechOR41	924.653042595084	0.171585058400205	0.248724087028758	0.689861044219514	0.490281575730271	0.73539022363533
AechOR410	415.959164853859	-0.879520725936098	0.388790753619568	-2.26219558399455	0.0236853220386524	0.244748327732741
AechOR411	220.40702259322	-2.4032573714154	0.525912255634302	-4.56969265437033	4.88439985128874e-06	0.00105991476772966
AechOR412	508.066013012765	-0.489425950913458	0.34963356297379	-1.39982542508411	0.161565602175652	0.484004909320273
AechOR413	693.464885765147	-0.548891029849662	0.507404703619599	-1.08176180854083	0.279358380836556	0.588551151859541
AechOR414	140.735015957459	-0.405613511906116	0.354380157051025	-1.14457173697712	0.252386605596763	0.570135375492172
AechOR415	339.080223454038	-0.754357493929743	0.448053803245014	-1.68363149350889	0.0922529083663797	0.410727941298227
AechOR416	163.281152718893	-1.0896647303539	0.600326629768703	-1.81511976367554	0.0695055065931212	0.367870608066032
AechOR417	391.924113305801	-0.556789475429031	0.377983109665238	-1.47305385132726	0.140736515713166	0.462724604693288
AechOR418P	601.95106927366	-0.348967937285745	0.360536746487065	-0.967912260500374	0.333088190619296	0.609151486208093
AechOR419	291.953738470734	-0.120161115936581	0.482079503997253	-0.249255807268807	0.803162913324568	0.907586584219795
AechOR42	297.817521052349	-0.220303654157389	0.167738952472299	-1.31337206361635	0.189057606333196	0.519310133851943
AechOR420NP	70.4421389809778	-0.478181764350945	0.596911780998836	-0.801092857558925	0.42307789079734	0.684531314167924
AechOR421	420.535490155913	-0.176454203751662	0.347020147703026	-0.508484031603458	0.61111393489254	0.81108087994912
AechOR422P	66.0662483697609	-1.3978372461365	0.492834971760197	-2.83631910524536	0.00456368229087859	0.132042540949421
AechOR423	283.68044951888	-0.594376026130498	0.293876012984227	-2.02254011851726	0.0431205833611294	0.291968358110967
AechOR424P	94.2906901642267	-1.30017529604312	0.66493280684419	-1.95534839409387	0.0505419627993459	0.313360169355945
AechOR425	383.474930184504	-0.656843545745776	0.396310865193848	-1.65739474597673	0.0974396929626834	0.411378740000016
AechOR426	773.148589164712	-0.438603418255253	0.441479584145282	-0.993485166713659	0.320473575627231	0.609151486208093
AechOR427	840.235257322784	-0.268060759678839	0.448033183674016	-0.598305593082759	0.549636045313895	0.768073364393421
AechOR428	886.971630735781	-0.569812501301282	0.378507637778631	-1.50541876683221	0.132216447181927	0.457045206061287
AechOR429	391.359537021704	-0.684214347010671	0.449889729929285	-1.52084900252828	0.128297734096774	0.456403414737703
AechOR430	640.410602915812	-0.174217486629191	0.28736362186069	-0.606261451958067	0.544341151797412	0.767026168441808
AechOR431	830.881933442887	-0.243361533282016	0.224009864582836	-1.08638757375805	0.277307556874253	0.588551151859541
AechOR432	150.391970212313	0.391336633856193	0.235278057035341	1.66329422636047	0.096253553878902	0.411378740000016
AechOR433	153.376956078918	0.60579906857393	0.628902873036525	0.963263318624953	0.335415396457318	0.609151486208093
AechOR434	417.630499816883	0.0874888001426076	0.285927884829184	0.305982049266982	0.759618313326528	0.886221365547616
AechOR435N	556.558976313301	-0.317120643913812	0.230253650118457	-1.37726652216225	0.168429861632082	0.484004909320273
AechOR43C	256.316501547237	0.190330055831986	0.225257696687337	0.844943629589577	0.398142313123172	0.669486206991346
AechOR44	249.993277789399	-0.303568335429611	0.287812256881157	-1.05474429309993	0.291542288359161	0.596236481046112
AechOR45	40.0002204982317	-0.557047963878106	0.370482050430405	-1.50357611989828	0.132690543695212	0.457045206061287
AechOR46N	133.353928889893	0.369344427259739	0.29668349084517	1.24491061571231	0.213164608283053	0.53786883717933
AechOR47	156.652128638361	0.0665473348395795	0.199017007156838	0.334380140623541	0.73809272331006	0.875224704690071
AechOR48	136.022541449035	-0.21609186566639	0.260527077319778	-0.829441100285914	0.406854852674521	0.671387855744266
AechOR49	482.15743563046	0.446347687142664	0.37803972456829	1.18068990673501	0.237725932581735	0.566884916156444
AechOR5	257.878827201017	0.0435109195115763	0.390575806867915	0.111401983293581	0.911297587411311	0.950599038023587
AechOR50	135.68029781822	0.0906116008736592	0.309330775907015	0.292927855652155	0.769577296558715	0.89145829663998
AechOR51	509.70062349503	1.00187090147307	0.314154493444375	3.18910256698417	0.00142715231104319	0.0688204558880825
AechOR52	462.118917508247	0.0754567200905952	0.266589670040791	0.283044425836341	0.777142781928223	0.891811648947826
AechOR53	280.11390378598	0.199276317233113	0.47511150450297	0.41943062911428	0.674901443273899	0.85769806968033
AechOR54	534.409492982129	0.172369287466924	0.280619371426256	0.614245861185036	0.539052872009083	0.763181600820212
AechOR55	967.649516618524	-0.830760604026423	0.268247339749847	-3.09699475417406	0.00195493333331543	0.0715462404305381
AechOR56P	1145.11772531755	-0.644496081067872	0.34642757603111	-1.86040640428115	0.0628280492919735	0.358781228851533
AechOR57	872.437497424855	-0.227249179519618	0.177823715761713	-1.27794641196305	0.201268321823487	0.525975553148151
AechOR58	1273.95072934117	-0.0919579727634332	0.168465153695314	-0.545857530452547	0.585163873562381	0.791156140579667
AechOR59	381.464045294959	-0.123245845538985	0.168311893132787	-0.732246802320451	0.464017942668409	0.718991544487434
AechOR6	289.542791594899	0.0951303940786481	0.349351164058245	0.272305931297219	0.785386795972652	0.896994393295082
AechOR60	472.530311118382	-0.570059875297125	0.210185290921942	-2.71217777798178	0.00668427330520431	0.161165256358815
AechOR61	302.682344712812	-0.477552341592579	0.219209774547644	-2.17851755277813	0.029367526883554	0.248931878828324
AechOR62	114.689276215917	0.546561296281536	0.935335929257479	0.584347590191929	0.558986479945106	0.769804098998992
AechOR63	817.244289214403	0.79902364032266	0.344128980172352	2.32187257208759	0.0202397980857801	0.231746057664639
AechOR64	221.924903729941	-0.20852457693845	0.323214575434011	-0.645158333773915	0.51882458443257	0.754957713595833
AechOR65	323.753697706156	-0.302097743691503	0.140027435301082	-2.15741824480284	0.0309730909141233	0.248931878828324
AechOR66I	246.320018661287	-0.152977902447352	0.791338315284553	-0.193315424632691	0.846711947061689	0.923082858625675
AechOR67	183.648092728985	0.656963290115503	0.887531425068206	0.740214116998749	0.459170083017066	0.714264573582103
AechOR68	94.3532869792611	0.0733853334124331	0.681398321725848	0.107698142294455	0.91423514317756	0.950599038023587
AechOR69	286.370635315368	-0.0773038611824287	0.210599360857587	-0.367065981908196	0.713569801322609	0.862000542388425
AechOR7	111.527504819728	-0.514039201257628	0.310170974432006	-1.65727693314615	0.0974634986565323	0.411378740000016
AechOR70	534.370371141183	0.021792118845903	0.211828142352824	0.102876410111768	0.918061060347864	0.950599038023587
AechOR71	249.451947448348	-0.402751718968581	0.256110508621868	-1.57257006413283	0.115818403888069	0.440922695503702
AechOR72	152.41642311516	-0.49008422224501	0.194280641889299	-2.52255817913274	0.0116504676416438	0.194473190633593
AechOR73	218.72788294764	0.0735622925173594	0.204452633864186	0.35980114869161	0.718995844112004	0.862000542388425
AechOR74P	38.1339176095582	-0.78376713333618	0.624566443894757	-1.25489792318758	0.209515818022895	0.53786883717933
AechOR75	205.579415207011	0.38547746113939	0.412056838063062	0.935495847979097	0.349532822092695	0.624268497070904
AechOR76	209.789234590135	0.0811589535839379	0.259562360363692	0.312676127117276	0.754526734578484	0.885035755679175
AechOR77	268.745785463363	0.0803783993432522	0.271159119272026	0.296425211731923	0.766905373848437	0.89145829663998
AechOR78	276.304684457365	0.481584758517211	0.310565093750436	1.55067252633422	0.120980181692987	0.443390023144938
AechOR79	327.602525602472	0.106392160318941	0.229653890517806	0.463271752457823	0.643169590594378	0.833037084528954
AechOR80	54.2324861704843	-0.0587612430757739	0.439286803208923	-0.133765099808444	0.893588325438157	0.941304206893592
AechOR81	690.564765294952	-0.637043573641565	0.383385938921984	-1.66162477276246	0.096588033088307	0.411378740000016
AechOR82	124.599527862829	-0.529649981342048	0.360835806147413	-1.46784208307107	0.142147123329818	0.462980852395737
AechOR83	388.822582093647	-0.0372710413740048	0.192330204932476	-0.193786729375607	0.846342878464835	0.923082858625675
AechOR84	252.534999305914	0.247654637758161	0.209137121532831	1.18417350273841	0.236344388774113	0.566884916156444
AechOR85NP	3.01878150867865	0.00700286020745828	1.26562602473878	0.00553311963453316	0.995585231797201	0.99788450484985
AechOR86	156.260599302756	0.812207618860038	0.628000516282923	1.29332317060409	0.195899310067203	0.525975553148151
AechOR87	1244.50530414043	0.706791036858299	0.429099244535185	1.64715050389781	0.0995271145161328	0.411378740000016
AechOR88	646.387229538838	0.221914926502952	0.191688324283775	1.15768619362768	0.246992120180902	0.570135375492172
AechOR89	387.12914993044	0.63899023292491	0.376893260215096	1.69541432648658	0.0899968500491285	0.410727941298227
AechOR8P	32.4918347014733	-0.478145511141355	0.434123893684369	-1.10140335074252	0.270721147761963	0.587624836472679
AechOR9	185.002237099928	0.521528426894909	0.374664948988914	1.39198616871508	0.163926586357364	0.484004909320273
AechOR90	435.299563322228	0.158876622405529	0.297471920507786	0.534089476863315	0.5932796299426	0.7973841862219
AechOR91	507.723924847464	0.200593615655599	0.190210985850111	1.05458480623022	0.291615255673241	0.596236481046112
AechOR92	432.239797261228	0.581284689793791	0.263876620402265	2.20286544866179	0.0276042335144991	0.248931878828324
AechOR93	591.99069676235	0.257828228882576	0.244456843140063	1.05469834908591	0.291563307083667	0.596236481046112
AechOR94	236.239485223566	0.253613135013594	0.242969046431449	1.04380841402836	0.296574037971001	0.601463235885115
AechOR95	195.549739911871	0.419281149056969	0.283244339508806	1.48028077024972	0.138798332906332	0.462282057700382
AechOR96	251.033401510273	-0.200076495458318	0.293054435745275	-0.682728090941529	0.494778675809946	0.73539022363533
AechOR97	271.638358834313	0.435492383779303	0.377035874883967	1.15504229912691	0.248073105145998	0.570135375492172
AechOR98	883.667084964172	-0.0599415606305824	0.187385991140988	-0.31988282723591	0.749057156327268	0.881004893891691
AechOR99	201.870023512706	0.762132936629961	0.283310960922098	2.6900933664883	0.00714320306771483	0.163165796388855

## Sheet: SI-table-5-OR-colony-effect-Ao
	baseMean	log2FoldChange	lfcSE	stat	pvalue	padj
AechOR10	320.700867349239	0.0327095901941924	0.190760601111301	0.17146931810677	0.863854753733564	0.985815306676612
AechOR100	555.566870642323	-0.0869427331836599	0.206602374220262	-0.420821558860544	0.673885387727523	0.952200743062453
AechOR101	927.258619672809	-0.701127674930503	0.16218363943997	-4.32304810369	1.53888163415691e-05	0.00669413510858256
AechOR102	199.653462522602	-0.494129405529834	0.246584491024072	-2.00389490627615	0.0450813193173889	0.431355572254534
AechOR103P	225.233502625101	0.0822814807936114	0.291173863549323	0.282585393450581	0.777494678487775	0.968569705504139
AechOR104	89.5416547826309	-0.603371878045631	0.351049272678333	-1.71876692249552	0.085656820762419	0.573978204648181
AechOR105NP	6.24105649200501	-0.362932550491999	0.930575198925182	-0.390008836374737	0.696530012834559	0.955196823348274
AechOR106	304.19708727864	-0.16463651301519	0.180634177929543	-0.911436113045046	0.362065633044417	0.875761391545668
AechOR107	48.2497274655183	-0.00918316740674613	0.417328715235516	-0.022004638241976	0.982444255652684	0.993868026067251
AechOR108	181.305956896001	0.190783438640518	0.335629593059256	0.568434496200204	0.569739972343599	0.952200743062453
AechOR109	325.118046606721	0.27697537194766	0.212473849422453	1.30357393486557	0.19237889255667	0.7591951911021
AechOR11	153.317001047332	-0.199635356475174	0.217591946160612	-0.917475853301193	0.35889334048005	0.875761391545668
AechOR110N	493.005980118246	0.192893082574	0.151119173722269	1.27643023597062	0.201803473572575	0.7591951911021
AechOR111N	189.288092462397	0.0616444416298679	0.221287295311939	0.278571987347808	0.780573312854592	0.968569705504139
AechOR112	377.351597195427	0.107031338037626	0.171209955538946	0.625146696059264	0.531874782669541	0.949710036067593
AechOR113P	104.551441790505	-0.152390975054729	0.289906396815355	-0.52565578658752	0.599127388552665	0.952200743062453
AechOR114N	404.240034458321	0.383952208307861	0.242208619057476	1.58521282108772	0.112917988469346	0.670641621021393
AechOR115	308.194214831987	-0.020618638985434	0.599616000719003	-0.0343864055674132	0.972569023847572	0.99109898600173
AechOR116	491.319212317923	-0.00549762087794089	0.178949320500283	-0.0307216638910468	0.975491514028909	0.99109898600173
AechOR117	584.102121643091	0.393632441056168	0.181344176155683	2.17063734496903	0.0299585967979155	0.348715728080952
AechOR118	771.626865204782	0.307274219965535	0.167956628684691	1.82948551880252	0.0673269067352561	0.515911092242761
AechOR119	604.389677023355	0.237656486117811	0.191289629770798	1.24239085204237	0.214092389189184	0.7591951911021
AechOR12	446.654589852606	0.173561606068102	0.216391022976393	0.802073966289427	0.42251017329515	0.925335205533846
AechOR120	569.962211269515	0.241135403239222	0.156387430648169	1.5419103839727	0.123095372240586	0.670641621021393
AechOR121N	272.073935155841	-0.175298444584619	0.246742102981915	-0.710452097417148	0.477423826272285	0.945829896217874
AechOR122N	703.831948612249	0.461549825215756	0.175864082320911	2.62446895991835	0.00867842024983028	0.209728489370899
AechOR123	1011.25956064227	0.0911879314555344	0.120388205867768	0.757449044100662	0.448780882933126	0.931726613083156
AechOR124	536.37917364859	0.0301418115243908	0.146813199733147	0.20530723108806	0.837332094804435	0.975463192944295
AechOR125	467.792375595192	0.0457714842534668	0.204995980176081	0.223279911216559	0.823317661156325	0.975463192944295
AechOR126	285.55642717154	-0.234710339942583	0.276642545888197	-0.848424594955252	0.396201550169852	0.902231314738931
AechOR127	267.659373477131	0.505373484370948	0.253982115185582	1.98979949435289	0.046613027169264	0.431355572254534
AechOR128	475.520254244856	0.206341819457891	0.235763220575909	0.875207841807771	0.381460827183114	0.89694843148462
AechOR129	630.45851601457	0.12126374990174	0.181241305635321	0.669073473492503	0.503448610285081	0.945829896217874
AechOR130	344.040991172652	-0.0520070432815459	0.219769826626811	-0.236643237517125	0.812933574044602	0.971500287663192
AechOR131	38.7486430732707	-0.0618823870820921	0.406505887800102	-0.152229989624462	0.879005541307746	0.985815306676612
AechOR132	171.622597552174	-0.403566578898128	0.289315734225832	-1.39490021162525	0.163045933310825	0.731185371033082
AechOR133	205.920084296484	-0.0360849244626029	0.273775452462301	-0.131804820841532	0.895138673342862	0.985815306676612
AechOR134P	24.9265356016117	0.271441812170193	0.455762159360938	0.59557777361509	0.551457328539003	0.952200743062453
AechOR135	288.484327774219	0.109608001610977	0.316563481144384	0.346243354460034	0.729159835212766	0.959382344682817
AechOR136	167.85578538422	0.000760616856274843	0.204501975572804	0.00371936189928912	0.997032385406679	0.997032385406679
AechOR137	113.242998447288	-0.0584382339533252	0.397351502527629	-0.147069367000221	0.883077268517349	0.985815306676612
AechOR138	145.488973479373	0.328518567813934	0.272880355467004	1.20389233314986	0.228631195481322	0.7591951911021
AechOR139N	582.69801578324	0.260587468108107	0.181706083115379	1.43411526813134	0.151539371523732	0.693890806450772
AechOR13P	112.927197366016	0.339693668321957	0.342969041269601	0.99044994575744	0.321954243201053	0.850145766931315
AechOR14	444.075755837911	-0.150856173061295	0.205367837545122	-0.734565718101548	0.462604022775191	0.934208855029476
AechOR140	363.919237601676	-0.0638125242663902	0.20094549468535	-0.317561358448523	0.750817689395291	0.960648317378511
AechOR141	1059.70886784173	-0.267703460990977	0.131249309028701	-2.03965615493211	0.0413845847745559	0.418658008765857
AechOR142	273.284266812684	-0.469642246229595	0.192292277554291	-2.44233544998705	0.0145925803082734	0.231630950750937
AechOR143	648.360515973523	-0.0526298163543278	0.152502213333013	-0.345108541076726	0.730012772620718	0.959382344682817
AechOR144	785.153624718578	0.0961945245711553	0.181284131260701	0.53062848856208	0.595676249989468	0.952200743062453
AechOR145	731.868539112401	0.072807707675582	0.160875010791436	0.452573133126142	0.650856148641373	0.952200743062453
AechOR146	377.675920684905	-0.220288845701783	0.168947449433566	-1.30388973873444	0.192271179409171	0.7591951911021
AechOR147	351.107430490431	-0.235052542908899	0.192556821121135	-1.22069185365825	0.22220271331775	0.7591951911021
AechOR148	360.921570797213	-0.284406398960625	0.180267803885392	-1.57768826618336	0.114637243262812	0.670641621021393
AechOR149	606.309855156592	0.100468106974897	0.153702555014965	0.653652809903616	0.513335512493329	0.945829896217874
AechOR15	405.398435255705	0.123222321509636	0.179239522887307	0.687472938583471	0.491784748179177	0.945829896217874
AechOR150	245.445323662294	-0.441240898878331	0.221586771073738	-1.99127816493837	0.0464503146088489	0.431355572254534
AechOR151	272.081988717555	0.121102297187058	0.180641175984191	0.670402506666897	0.502601237146199	0.945829896217874
AechOR152P	38.8980651072402	0.113006460703023	0.404829945323884	0.279145507906072	0.780133160328481	0.968569705504139
AechOR153	188.717707190767	0.100880026475634	0.232862641034425	0.433216878531927	0.66485721797371	0.952200743062453
AechOR154	989.432259244467	-0.0681440494080152	0.136052725553344	-0.500865007524581	0.616466130909659	0.952200743062453
AechOR155	276.420896447806	0.231547044768869	0.220743311695047	1.0489425160421	0.294204576037371	0.842444500565429
AechOR156	508.10280432784	-0.263111475289854	0.172713065417388	-1.5234022663775	0.127658095360681	0.677210627828002
AechOR157	351.660128946991	-0.0820872739195374	0.188262206394845	-0.43602630337485	0.662817645534823	0.952200743062453
AechOR158	80.0354320496164	-0.339458591850267	0.30301204364565	-1.12028085671485	0.262594097107701	0.80295586927447
AechOR159	1391.89426309449	-0.173311486399944	0.129022290947956	-1.34326778052525	0.179185280941743	0.7591951911021
AechOR16	406.565036108086	0.533531857658021	0.219148472889973	2.43456799229392	0.0149095784391408	0.231630950750937
AechOR160	296.19069460659	-0.70114508412365	0.187841965601646	-3.73263281119279	0.000189488727244681	0.0164855192702873
AechOR161	486.142669588888	-0.222738816527815	0.177306926890547	-1.25623302165354	0.209031497614847	0.7591951911021
AechOR162	419.018767685873	-0.386085908667653	0.176330200943029	-2.189562006978	0.0285560169508005	0.348715728080952
AechOR163	1543.51257477783	-0.294017328740893	0.111489883682999	-2.63716598338982	0.00836019132631752	0.209728489370899
AechOR164	3734.52342589714	-0.296580449195422	0.117473763570626	-2.5246526558853	0.0115812693262674	0.221135664393532
AechOR165	261.657114236161	-0.020945688192998	0.247032389013634	-0.0847892386768844	0.932428949022482	0.99109898600173
AechOR166	832.376263331383	0.0785453222445113	0.174208042854514	0.450870814903228	0.652082659162688	0.952200743062453
AechOR167N	1010.23799017192	-0.126411736979337	0.198240873860035	-0.637667371606665	0.523690229483165	0.945829896217874
AechOR168	494.989826575253	-0.3244083226603	0.253706182627874	-1.27867724507183	0.201010735931828	0.7591951911021
AechOR169	298.262184443553	0.280142616578373	0.287118504323583	0.975703802993666	0.329211267102231	0.857526354427967
AechOR17	663.527257091233	-0.0365463168793951	0.138509468654975	-0.263854285445506	0.791892202538274	0.968569705504139
AechOR170	772.886884612461	0.184651504684652	0.185851382365088	0.993543886167719	0.320444974555874	0.850145766931315
AechOR171	219.484915404754	-0.224504574525696	0.226089570526774	-0.992989521819225	0.320715060822474	0.850145766931315
AechOR172	116.003454631997	0.256536895382802	0.380748041846301	0.673770754378194	0.500457070834695	0.945829896217874
AechOR173	733.222894929713	-0.134524005048023	0.219033907977155	-0.614169770746427	0.539103146893725	0.952200743062453
AechOR174	332.955550562442	-0.203939775263478	0.203111334324888	-1.00407875287386	0.315340655755137	0.850145766931315
AechOR175	1108.16505085805	0.241037610419629	0.125293165708942	1.92378897169509	0.0543810403398212	0.450404567074234
AechOR176C	252.184299853622	0.242497069033992	0.234608187702372	1.03362577158487	0.301311146518041	0.842444500565429
AechOR177	315.247839562441	-0.036119470390759	0.193407163660867	-0.186753529223422	0.851853884090839	0.982473785139002
AechOR178	273.206851046508	-0.220739455378358	0.227310060310124	-0.971094086540641	0.331501428275021	0.858351912497822
AechOR179	394.63922566682	-0.120408529795474	0.193001632225824	-0.623873116547474	0.532710916782742	0.949710036067593
AechOR18	1095.14482630244	-0.00952854882445984	0.169698569984171	-0.0561498474934033	0.955222433987394	0.99109898600173
AechOR180	330.661946155735	0.0119402092791922	0.228411641127234	0.0522749594559458	0.958309605489031	0.99109898600173
AechOR181	763.208270184219	0.0844614440925667	0.155466937383643	0.543275924218811	0.586939838262268	0.952200743062453
AechOR182	404.80825014564	-0.197925722094407	0.201815542965324	-0.980725860784741	0.326727947432334	0.85618468152449
AechOR183	224.766241893946	0.100600254146696	0.193515864893453	0.519855331768714	0.603164410477204	0.952200743062453
AechOR184	227.60050004098	0.0934384813671726	0.234020500926437	0.399274768651762	0.689690756318966	0.955196823348274
AechOR185	328.414143775617	0.300099143816703	0.166130590857396	1.80640508330163	0.0708550881469637	0.531413161102227
AechOR186	585.028190601821	-0.146390455779212	0.178401905369887	-0.820565539788917	0.411893783128259	0.918839977747654
AechOR187	552.561249436617	0.146011746886377	0.140719797588193	1.03760628844614	0.299453389064999	0.842444500565429
AechOR188	391.085503474495	0.230955376852269	0.172553131680072	1.33845949130892	0.180746696969292	0.7591951911021
AechOR189	913.673155408365	0.130488960343797	0.167962892229525	0.776891601541853	0.437222726636052	0.925335205533846
AechOR19	69.1888139511279	2.1930260428955	0.576577183182751	3.80352554152391	0.000142651277883361	0.016047662370822
AechOR190	946.836328465708	-0.0704035774978395	0.158646211319487	-0.443777238121739	0.657203646571987	0.952200743062453
AechOR191	387.424738459213	-0.0243960518601721	0.198022177799779	-0.12319858377095	0.901949847013665	0.985815306676612
AechOR192	352.281832863784	-0.0202695320299575	0.160153527091142	-0.126563132252606	0.899286178423108	0.985815306676612
AechOR193	673.776748632579	0.098841346709858	0.153281612242295	0.644834988776197	0.519034125166789	0.945829896217874
AechOR194	155.784584990418	-0.0370915911247558	0.287506688886581	-0.129011228463586	0.897348764051956	0.985815306676612
AechOR195	438.255462472592	-0.186886080540358	0.253785955796992	-0.736392523981317	0.461491853026679	0.934208855029476
AechOR196	419.391626276771	0.0232903147740113	0.142288488794429	0.163683759461807	0.869980103174247	0.985815306676612
AechOR197	666.329350007107	-0.00495834747507134	0.175251460664193	-0.0282927597651939	0.977428655160327	0.99109898600173
AechOR198	510.235497448296	-0.0771560560799031	0.159251284999345	-0.484492518099434	0.628036372941912	0.952200743062453
AechOR199P	65.6520980792905	-0.773011594222747	0.538247179738783	-1.43616469035267	0.150955483840008	0.693890806450772
AechOR1P	37.8422161171611	-0.400764400042579	0.391497785016781	-1.02366964866838	0.305991335837558	0.842444500565429
AechOR2	727.805594331329	-0.106551733522014	0.200949264888542	-0.530241967200595	0.595944177112069	0.952200743062453
AechOR20	426.006332891116	-0.043514297490485	0.167986446016356	-0.259034574052767	0.795608564416197	0.968569705504139
AechOR200	525.92466251987	-0.135155536411733	0.210719783485793	-0.64139937017753	0.521263242075763	0.945829896217874
AechOR201	325.797616695126	0.0903652775599266	0.215275319025212	0.419766083585937	0.674656343958492	0.952200743062453
AechOR202PC	196.220913501712	-0.183972891894654	0.348474946561281	-0.527937212445491	0.597542915586584	0.952200743062453
AechOR203	307.54140242416	-0.318968671100386	0.222186397179744	-1.43559045535244	0.151118912273758	0.693890806450772
AechOR204	697.936628684679	0.086603925973482	0.150236387953499	0.576451065904804	0.564310336374279	0.952200743062453
AechOR205	353.347833790327	-0.0146943830959914	0.186557068225816	-0.0787661557706554	0.937218624163737	0.99109898600173
AechOR206	414.724749303196	0.730990056182179	0.180916135079823	4.04049122461993	5.33393609921136e-05	0.0116013110157847
AechOR207	484.352460738933	0.358715715760805	0.168223571063273	2.13237487168717	0.0329760414401868	0.367809692986699
AechOR208	371.387365406859	-0.0636680783053505	0.18197820111178	-0.349866511023715	0.726438880888325	0.959382344682817
AechOR209	669.408049307886	0.144904002731798	0.157517914576919	0.919920779303099	0.357614159303115	0.875761391545668
AechOR210	636.865589963169	-0.0878023568850764	0.147686900682305	-0.594516889984382	0.552166448994657	0.952200743062453
AechOR211	61.5346927760342	-0.687611233977173	0.46468907116293	-1.47972327443888	0.138947111709262	0.688606333050112
AechOR212C	533.613948288196	-0.15904436570456	0.175350719064915	-0.907007205631601	0.364402986793306	0.875775134006011
AechOR213	377.701880403063	-0.0338029742340146	0.236226105815432	-0.143095845047818	0.886214486345404	0.985815306676612
AechOR214C	403.88569306743	0.108173492688502	0.211240700866186	0.512086412537642	0.60859053352371	0.952200743062453
AechOR215	779.50823649397	0.0562027139052602	0.144961895467992	0.387706808908759	0.698233016405287	0.955196823348274
AechOR216	545.135585480061	-0.0924601524924657	0.189549119136607	-0.487789934944674	0.625698641375552	0.952200743062453
AechOR217	685.506257232327	0.196897477806385	0.194338858757953	1.01316576141686	0.310980991542355	0.850145766931315
AechOR218	1599.38658020438	0.309544356996162	0.150394165659044	2.0582205143378	0.03956897022936	0.418658008765857
AechOR219P	111.093082674524	-0.0750858072732273	0.239939562545827	-0.312936334785916	0.754329031794192	0.960648317378511
AechOR21P	49.8447027653299	0.0914316851896519	0.329915345173517	0.277136806539157	0.781675060707066	0.968569705504139
AechOR22	199.683334638797	0.169323281597393	0.224572537129686	0.753980356465461	0.450861017105407	0.931726613083156
AechOR220P	195.251139524454	-0.648749263511311	1.64200698982098	-0.395095311733136	0.692772548703006	0.955196823348274
AechOR221	127.65411420621	2.17616320172085	0.676983944631431	3.2144975061493	0.00130673049962415	0.0631586408151675
AechOR222	587.449202902658	-0.157920259331281	0.144130936118607	-1.09567219629606	0.273222254414502	0.825358893543809
AechOR223IC	1956.26209102706	0.323912920620383	0.144302322286978	2.24468265989655	0.0247885120020243	0.336968835027518
AechOR224	781.933724705166	0.110078321513265	0.20485783325295	0.537340065377659	0.591032735001939	0.952200743062453
AechOR225	401.627523468674	-0.0638654115140514	0.161198085192316	-0.39619212249238	0.691963302203253	0.955196823348274
AechOR226	416.256822231268	-0.00114459665869579	0.255056184408502	-0.00448762558473227	0.996419404849421	0.997032385406679
AechOR227IP	20.610523045967	-0.136556023395684	0.569789106017137	-0.2396606427775	0.810593348308869	0.971500287663192
AechOR228	629.40823284603	0.0534886063556992	0.171904552878141	0.311152936092484	0.755684359836366	0.960648317378511
AechOR229	331.879404665166	-0.202386285296187	0.185685642338319	-1.08994041083391	0.275739394035576	0.827218182106727
AechOR23	270.691786036535	-0.0616634012096719	0.180820959748492	-0.341019101410816	0.733089201899871	0.960523502489289
AechOR230	438.377719082163	-0.264229859182285	0.175103005936146	-1.50899670607962	0.131299624551602	0.688136586505384
AechOR231	426.08415580494	-0.286447493358378	0.27739344807336	-1.03263972292029	0.301772531465833	0.842444500565429
AechOR232	159.465399278276	-0.698731219356865	0.284746575969556	-2.45387048809174	0.0141327871510876	0.231630950750937
AechOR233P	13.398996669368	-0.522527661797146	0.79319781942613	-0.658760839982123	0.510049357598061	0.945829896217874
AechOR234	119.570141541788	-0.0879343173025528	0.267474203967849	-0.328758123206239	0.742338517969205	0.960648317378511
AechOR235	328.858435075408	0.160483704589557	0.207687723394099	0.772716374212597	0.439690253931312	0.925335205533846
AechOR236	516.104824282395	0.456267059740752	0.210777012598408	2.16469079865969	0.030411372204238	0.348715728080952
AechOR237	157.294044426305	0.102029628724944	0.263487136815345	0.387228120348234	0.698587333875701	0.955196823348274
AechOR238P	55.1365763184288	0.500905439516957	0.34562240871886	1.44928519355471	0.147257954273756	0.693890806450772
AechOR239	352.309424389332	0.0214360696667236	0.175872601051599	0.121884077102121	0.902990826231798	0.985815306676612
AechOR24	383.503012805979	-0.44825280924908	0.239207524575692	-1.87390764585769	0.0609431554493212	0.482004956735541
AechOR240	903.140356648406	0.0484025954873112	0.138987272795366	0.348251998286025	0.727650939894094	0.959382344682817
AechOR241	540.626129128721	0.415977543046151	0.164985378401442	2.52129944529991	0.0116922305311523	0.221135664393532
AechOR242	776.769710898781	-0.159103863326088	0.174679748616364	-0.91083176261901	0.362384024087862	0.875761391545668
AechOR243	301.385056620984	-0.0532518907659514	0.216841316347974	-0.245580001370661	0.806007371808188	0.971500287663192
AechOR244	589.179798630196	-0.317692970009479	0.164088687797053	-1.93610525060939	0.0528548115967063	0.450404567074234
AechOR245	1452.40480933022	0.165918425550184	0.210104694138415	0.789694043869758	0.429706470613067	0.925335205533846
AechOR246	253.372804351505	-0.0876698273387063	0.186631420952734	-0.469748485497034	0.638534722884896	0.952200743062453
AechOR247	631.956198507968	0.288622402201989	0.148019849496075	1.9498898504801	0.0511892491098376	0.446348774621151
AechOR248	605.194062905565	0.0278927136236804	0.171749062638833	0.162403876883657	0.870987818057273	0.985815306676612
AechOR249	1388.58384046046	-0.229177065156901	0.159153086776269	-1.43997876383679	0.149873407294338	0.693890806450772
AechOR25	47.971391574456	0.122139153732721	0.386663346461585	0.315879834099703	0.752093718897894	0.960648317378511
AechOR250	2683.51985226617	0.206858413458293	0.140936236198806	1.46774469815198	0.142173584312408	0.693890806450772
AechOR251	509.602072399518	0.21226563719946	0.175797233140503	1.207445836362	0.22726049233689	0.7591951911021
AechOR252	1917.29637439174	0.219215356370298	0.192026588368971	1.14158855933577	0.253625081735498	0.799470366340157
AechOR253	864.205681424776	0.230487862042399	0.21967435276195	1.04922517874522	0.294074492802564	0.842444500565429
AechOR254	768.73975054313	0.104001403106308	0.14134959480427	0.735774327831086	0.461868047052874	0.934208855029476
AechOR255	366.039655275439	-0.282749941194268	0.191155507879957	-1.47916188411286	0.13909705391461	0.688606333050112
AechOR256	385.870031381092	-0.20223577825852	0.167719897886281	-1.20579478527731	0.227896626695693	0.7591951911021
AechOR257	222.411187191757	-0.0502971597076455	0.243647620368503	-0.206434028091774	0.836451892638136	0.975463192944295
AechOR258	498.597727183421	0.0192235993733746	0.142335123550287	0.135058718423657	0.892565448977713	0.985815306676612
AechOR259	1173.0693098687	0.0329199389724122	0.186470229839056	0.176542598788159	0.859867685205409	0.984322218590403
AechOR26	184.447025110941	-0.374900877036453	0.244610318589215	-1.5326453896086	0.125363251445785	0.673247091097734
AechOR260	800.676595953586	0.112186664568027	0.214784279104743	0.522322513713017	0.601445796367328	0.952200743062453
AechOR261	377.38468199274	-0.0168484386157204	0.173140529577811	-0.0973107721040467	0.922479601699859	0.99109898600173
AechOR262	186.582456821556	0.436445903700358	0.223941939273088	1.94892437350974	0.0513044568530058	0.446348774621151
AechOR263P	28.4938185796094	-0.602983194871934	0.536485109549691	-1.12395140916038	0.261033640203345	0.80295586927447
AechOR264	181.202857488702	-0.00729019359563268	0.251660683233419	-0.0289683454005047	0.976889836704961	0.99109898600173
AechOR265	711.764490265391	-0.0683587299378048	0.210814270758691	-0.324260448269424	0.745740860996781	0.960648317378511
AechOR266	164.669755398333	-0.0569524509643827	0.313830057896395	-0.181475449949362	0.855994401305016	0.982473785139002
AechOR267	489.566258339746	-0.434827837519544	0.182366368925482	-2.3843641789963	0.0171086621272693	0.248075600845404
AechOR268	1007.89406049683	0.132124112624306	0.12740198324819	1.03706480272695	0.299705657269376	0.842444500565429
AechOR269	925.110961590755	-0.187672595495635	0.147986425503622	-1.26817439408348	0.204735679076117	0.7591951911021
AechOR27	141.385447542009	0.0197995940922921	0.22810464168576	0.0868004874691164	0.930830100143625	0.99109898600173
AechOR270	1526.44454056863	-0.100239383893685	0.20867424836936	-0.480362980468284	0.630969312794132	0.952200743062453
AechOR271	571.934476951099	-0.0113845307989339	0.191025696489272	-0.0595968553349744	0.952476722997972	0.99109898600173
AechOR272	683.955962389411	0.18602794437671	0.16182576345791	1.14955703221567	0.250326364011805	0.797806867282319
AechOR273	571.706603777372	0.0498575028968226	0.196142216979968	0.254190574902672	0.799348331668933	0.968569705504139
AechOR274	273.837880229782	0.0119758723227834	0.205867139385397	0.0581728213571949	0.953610969464793	0.99109898600173
AechOR275	488.217648931508	-0.0548908937227409	0.146616007250494	-0.374385408197343	0.708117597486601	0.956849238707299
AechOR276	384.063910618208	-0.103359145108284	0.164931211124148	-0.626680325717628	0.530868802883777	0.949710036067593
AechOR277	124.506388391309	-0.121585074358795	0.272261695661367	-0.446574293396087	0.655182459838352	0.952200743062453
AechOR278	349.727853693444	0.740672381938263	0.296608021371889	2.49714211541705	0.0125198769940079	0.226922770516393
AechOR279	1452.81217176102	0.138500430228226	0.12398436518058	1.11707980297761	0.263960205301722	0.80295586927447
AechOR28	399.293007852963	-0.438984727461674	0.185306232588819	-2.36896903751612	0.0178377466871568	0.250303864803652
AechOR280	548.101057181214	0.0401005116506148	0.174163067500894	0.230246930224795	0.817899896264793	0.972094139003237
AechOR281	794.478630828938	0.243926491280566	0.154943538934008	1.57429275824439	0.115419783197206	0.670641621021393
AechOR282	497.691622762035	0.00716123396100738	0.184408664833684	0.0388335004077276	0.969023135507366	0.99109898600173
AechOR283	500.977723436082	0.0746891129076318	0.176070967301955	0.424198912814189	0.671420753632837	0.952200743062453
AechOR284S	100.341375577863	-0.323720363172064	0.277753575420309	-1.16549485522264	0.243818741532353	0.791501138556518
AechOR285	161.797435628787	-0.3908738031955	0.222721283263024	-1.75499080047009	0.0792608813433657	0.573978204648181
AechOR286	442.314743510395	-0.0993852823698058	0.177317430321671	-0.560493585935184	0.575142813427665	0.952200743062453
AechOR287	491.109194988084	-0.0990281473151467	0.179094209810366	-0.552938855030561	0.580305280128953	0.952200743062453
AechOR288	58.7672909718866	-0.173546477298878	0.32573753838069	-0.53278009701189	0.59418581284848	0.952200743062453
AechOR289	224.19653173502	-0.105922061823442	0.190178402310219	-0.556961571538821	0.57755368515556	0.952200743062453
AechOR29	338.062705678482	0.0164430562202312	0.208362946733045	0.0789154524738899	0.937099872276768	0.99109898600173
AechOR290	110.756862118393	0.294906921605074	0.281196635096612	1.04875693659617	0.294290001895522	0.842444500565429
AechOR291	153.654990174116	0.115322963263457	0.203376917667257	0.567040569727467	0.570686618601526	0.952200743062453
AechOR292	187.26327818765	-0.078735789845535	0.212686285281599	-0.370196835876314	0.711235833990542	0.956849238707299
AechOR293	290.566851745753	0.392748490887595	0.181489913409484	2.16402379344059	0.0304625233725889	0.348715728080952
AechOR294	283.33057422031	0.156529671124767	0.177359056930914	0.882558093358264	0.377475079030025	0.89694843148462
AechOR295	335.069661941562	-0.158758958166162	0.177943743153826	-0.892186234550098	0.372293119190423	0.889821466196889
AechOR296	251.84838688066	0.292107562919488	0.189567054817393	1.54091945565579	0.1233363900729	0.670641621021393
AechOR297	721.570197175692	-0.167602221108002	0.132705313587046	-1.26296541244421	0.206601610052324	0.7591951911021
AechOR298	1671.85695599778	0.116816832665026	0.169165447944444	0.690547828084784	0.489849743485149	0.945829896217874
AechOR299	245.799200244517	-0.176114228655526	0.185748212028962	-0.948134179768394	0.343061149847402	0.862610405685663
AechOR3	499.246123307605	0.127474819117699	0.196411496661508	0.649019132201751	0.516326009903615	0.945829896217874
AechOR30	183.420110163967	-0.596672333488297	0.233960160996183	-2.55031596382784	0.0107625329705333	0.221135664393532
AechOR300	420.601242259321	-0.207068472147299	0.171290155710746	-1.20887549718252	0.226710681055387	0.7591951911021
AechOR301	1002.34900574607	0.261915578963291	0.179999050561316	1.45509422492243	0.145643177753618	0.693890806450772
AechOR302	369.29602107505	-0.24340170134207	0.156358142007501	-1.55669348725309	0.119543275668492	0.670641621021393
AechOR303	463.675273748403	0.258281519428746	0.167479135839135	1.54217131665181	0.123031968294611	0.670641621021393
AechOR304	87.8480852125813	-0.403633175715793	0.317335158206727	-1.27194597030074	0.203392316862053	0.7591951911021
AechOR305	460.701203525811	0.0539115565795508	0.172030016228248	0.313384592767935	0.753988488311073	0.960648317378511
AechOR306	122.022484000642	-0.115604744872557	0.268970649017215	-0.429804312459231	0.667337995619178	0.952200743062453
AechOR307	377.689121116825	0.296767180679192	0.223712438988223	1.32655645801982	0.184655447401911	0.7591951911021
AechOR308	268.893556026152	0.106082125704117	0.243845368306348	0.435038510023465	0.663534474946779	0.952200743062453
AechOR309	310.55998859076	-0.0679375647036106	0.162766366751957	-0.417393138762765	0.676390872658156	0.952200743062453
AechOR31	577.353477626098	-0.387693256629717	0.149356333496733	-2.59576040435003	0.00943818540369542	0.216084771084606
AechOR310	208.078350563012	-0.0405683119694124	0.218084162595206	-0.186021357473411	0.852428012800406	0.982473785139002
AechOR311	612.470980767213	0.208630187833059	0.168427447285078	1.23869470918201	0.215458578807856	0.7591951911021
AechOR312	146.606370457994	-0.0506863125959678	0.244421226803135	-0.207372793512702	0.835718728406006	0.975463192944295
AechOR313	289.673034699944	-0.238341230391948	0.249223683103556	-0.956334596391121	0.338903216406707	0.862610405685663
AechOR314	303.15546063093	0.0561944453879538	0.215254714049181	0.261060231067063	0.7940460594803	0.968569705504139
AechOR315	215.126324564303	0.173306621551682	0.232654018914052	0.744911359625837	0.456325307425616	0.934208855029476
AechOR316	711.17104625899	0.1948583467097	0.15335424279018	1.27064203222799	0.203856026568285	0.7591951911021
AechOR317	321.923110116701	0.0093646621753242	0.196268969112594	0.0477134119451759	0.961944645091112	0.99109898600173
AechOR318	376.770342571809	-0.120222055765755	0.157080019483368	-0.765355493086657	0.444059887854165	0.928682938541162
AechOR319	326.495890713531	0.000847222199904967	0.194670845425549	0.00435207541248895	0.996527557182598	0.997032385406679
AechOR32	363.289098770236	-0.0680798681283494	0.184502128495577	-0.368992318318871	0.712133450491428	0.956849238707299
AechOR320	203.225682068961	-0.169516698171023	0.25126640517369	-0.674649275353157	0.499898618739398	0.945829896217874
AechOR321	334.718123320826	0.0490553203011554	0.184168830223405	0.266360600985787	0.78996150532466	0.968569705504139
AechOR322	433.420447498817	0.262286542630884	0.167677591099321	1.56423133771956	0.117763250272314	0.670641621021393
AechOR323	447.202345296228	0.074728936787589	0.167477454628142	0.446202964772263	0.655450641525439	0.952200743062453
AechOR324	850.973389540046	-0.113495453585219	0.163906325841943	-0.692440959811792	0.488660450765512	0.945829896217874
AechOR325	551.822514996825	0.0744391540069708	0.18088998165834	0.41151617864371	0.68069408054627	0.953958334313501
AechOR326	845.796795809163	-0.161898337780205	0.163633390210474	-0.989396709143302	0.32246908400843	0.850145766931315
AechOR327	914.055847669017	0.0779298137050915	0.167973116756688	0.463942178425932	0.642689172763085	0.952200743062453
AechOR328	254.641155483462	-0.146881020056695	0.251753617458189	-0.5834316167516	0.559602779082782	0.952200743062453
AechOR329	333.912314640108	-0.202533036864969	0.149337051421693	-1.35621424781626	0.175031010036842	0.7575993115944
AechOR33	297.134376875954	0.279914575800216	0.174937524014291	1.60008310039503	0.109580149494298	0.670641621021393
AechOR330	299.884488064382	-0.0910624708725673	0.169903783832936	-0.535964937438403	0.591982783173416	0.952200743062453
AechOR331	376.025051992704	0.370847332846664	0.17938744262951	2.0672981754502	0.0387060660806002	0.418658008765857
AechOR332	91.2545403531154	-0.516777369358337	0.326194127032789	-1.58426325470413	0.113133824029426	0.670641621021393
AechOR333	536.100162446288	-0.120172716452163	0.178174020281022	-0.674468232027443	0.500013676039005	0.945829896217874
AechOR334	729.851328788194	0.00762383287218156	0.14904415382756	0.0511515056202884	0.959204794128767	0.99109898600173
AechOR335	687.542851349085	-0.103820354552128	0.157095744570854	-0.660873118083114	0.508693686844054	0.945829896217874
AechOR336	706.509932153101	0.194831023422971	0.152497456380102	1.27760179118891	0.201389868691118	0.7591951911021
AechOR337	331.295864171495	0.312658983467998	0.208735112812552	1.497874407689	0.134165884035176	0.688606333050112
AechOR338	443.598412186262	-0.190861756331026	0.185653420313713	-1.0280540806009	0.303924389174754	0.842444500565429
AechOR339	587.205675482534	-0.0865049073044889	0.183199609616165	-0.47218936484489	0.636791630178807	0.952200743062453
AechOR34	81.7717781455718	-0.143274517201934	0.338332228472023	-0.423472862307532	0.671950294202195	0.952200743062453
AechOR340	475.083191641896	-0.0764099691397378	0.168374595393492	-0.453809370476392	0.64996603860458	0.952200743062453
AechOR341	240.194806241951	0.196405037891075	0.29717604134095	0.660904684660429	0.508673441588786	0.945829896217874
AechOR342	381.69891710575	-0.0191832175238512	0.182949214531469	-0.104855424348114	0.916490530128245	0.99109898600173
AechOR343	148.934076561261	0.045288619128378	0.290801697490188	0.155737120928966	0.876240235881325	0.985815306676612
AechOR344	311.86886709253	0.0187156269121602	0.240599876246683	0.0777873505345087	0.937997208769857	0.99109898600173
AechOR345	1130.04276424991	0.3686307976351	0.122450891553459	3.01043784131344	0.00260871337154148	0.100524143365281
AechOR346	1591.39847106246	-0.107462742049934	0.13926667991721	-0.771632827850983	0.440331925391968	0.925335205533846
AechOR347	69.4000498626681	-0.110420195646172	0.357582996542251	-0.308795990620111	0.757476719220297	0.960648317378511
AechOR348	367.134818379009	0.0427323325972114	0.297528735167362	0.143624220272957	0.885797213934755	0.985815306676612
AechOR349	287.811055829459	-0.0874874212344821	0.182011658231744	-0.480669326813615	0.630751534604343	0.952200743062453
AechOR35	984.398097460907	-0.0126395870870825	0.180467290812013	-0.0700381051336818	0.944163330578958	0.99109898600173
AechOR350	123.295364071496	-0.368900262295105	0.299942838597237	-1.22990188404019	0.218733848633976	0.7591951911021
AechOR351	58.7110182346098	0.116078399513138	0.346745265734577	0.334765636286994	0.737801884534778	0.960648317378511
AechOR352	55.8559574561625	-0.0311383074820881	0.431685422699794	-0.0721319410957792	0.942496907104786	0.99109898600173
AechOR353	74.8737328637627	-0.19829506161186	0.35441479759873	-0.559499950214751	0.575820565190943	0.952200743062453
AechOR354P	768.749583241221	-0.0932923872553029	0.204893134177988	-0.455322173822873	0.648877476123024	0.952200743062453
AechOR355	85.7156408156447	-0.00435903168277231	0.281080725590592	-0.0155081131002965	0.987626811953939	0.996792722041679
AechOR356	344.865353948079	-0.0141648494294319	0.176362888099427	-0.0803164973202657	0.935985537636667	0.99109898600173
AechOR357	797.217623507587	-0.406541599625262	0.236451302738069	-1.71934599182822	0.0855513901178571	0.573978204648181
AechOR358	605.239683352684	-0.151897789805156	0.196331205745496	-0.773681337250385	0.43911925907906	0.925335205533846
AechOR359	864.839441537464	-0.504665599427904	0.176903870648612	-2.85276742435067	0.00433403285337102	0.125686952747759
AechOR36	348.860729412825	0.163811389430412	0.202583205559895	0.808612880705851	0.418737853408677	0.925335205533846
AechOR360	274.910415233952	-0.539784362001112	0.211833406663957	-2.54815503608174	0.0108294331614327	0.221135664393532
AechOR361NC	20.8547273348668	0.179209091543107	0.817945200614279	0.219096696708436	0.826574723908785	0.975463192944295
AechOR362	179.909683221092	-0.456497560696217	0.263740584543206	-1.73085822755289	0.0834770535831213	0.573978204648181
AechOR363	337.384643006145	-0.167850262672329	0.194586740602163	-0.862598665011318	0.388358164619903	0.901682663737987
AechOR364P	131.989208548809	0.208545761207642	0.293508862014205	0.710526284543835	0.477377837290457	0.945829896217874
AechOR365	329.846715799061	0.0398901055885659	0.155388721359038	0.256711717811208	0.797401325120848	0.968569705504139
AechOR366	780.004296003914	0.00424069162442336	0.146630001167783	0.0289210365590252	0.976927567890351	0.99109898600173
AechOR367	652.174795470168	0.233949684455386	0.156962896900562	1.49047761652612	0.136098697623564	0.688606333050112
AechOR368	767.80030616917	0.112538778894714	0.159925867013418	0.703693411180768	0.481623724456328	0.945829896217874
AechOR369	685.636235211269	0.0494610804672449	0.187825240364531	0.263335643128958	0.792291889622596	0.968569705504139
AechOR37	500.594275488166	-0.114495707699153	0.187650715477531	-0.610153323464743	0.541760246351176	0.952200743062453
AechOR370	1821.47656762446	-0.116798601688469	0.179665351745282	-0.650089739361979	0.515634256635402	0.945829896217874
AechOR371	1811.76036830979	0.22234613745403	0.150397807679699	1.47838682547527	0.139304269674505	0.688606333050112
AechOR372	1640.53711048092	0.112348483125828	0.133329805316892	0.842635919694049	0.39943209567168	0.902231314738931
AechOR373P	31.6091217241734	-0.247714312276212	0.496852485013452	-0.498567119513361	0.618084373687198	0.952200743062453
AechOR374	528.664765271773	0.642068114539329	0.216380463157501	2.96731093542384	0.00300416980172104	0.100524143365281
AechOR375	809.048761605799	0.485071940092958	0.162527875007684	2.98454612828737	0.00283999376668426	0.100524143365281
AechOR376	701.31430817876	0.0563627632638159	0.181074858532199	0.311267747056079	0.755597084344435	0.960648317378511
AechOR377	617.68051648312	0.160410986481108	0.21326055624436	0.752183100832317	0.45194095485183	0.931726613083156
AechOR378	1035.62626456865	0.0457328958602316	0.168092327160296	0.272070097623313	0.785568121203176	0.968569705504139
AechOR379	454.081577934906	0.137410951868419	0.202983159789575	0.676957398884063	0.498432984140972	0.945829896217874
AechOR38	92.8357633241382	1.21471129043137	0.403447830319342	3.01082618159052	0.00260537948717065	0.100524143365281
AechOR380	1448.87286212628	0.271139811228319	0.200327919429923	1.35347989436473	0.17590236889893	0.7575993115944
AechOR381	633.81912669989	0.372384769884115	0.182492288511518	2.0405507154381	0.0412955051807434	0.418658008765857
AechOR382N	1049.69631779603	0.123390302401522	0.232703672633604	0.530246476151678	0.59594105130119	0.952200743062453
AechOR383CP	214.27233148269	0.00823033773705492	0.25304899503661	0.0325246805894811	0.974053634174717	0.99109898600173
AechOR384N	779.210377222649	0.442886751489653	0.160718944105095	2.75565991274836	0.00585738643154165	0.159247693607539
AechOR385N	460.605653031759	0.193174077442199	0.171593603619644	1.12576502484551	0.260264991972813	0.80295586927447
AechOR386N	504.350014016365	-0.173782872393903	0.189314917972673	-0.917956568108322	0.358641604383761	0.875761391545668
AechOR387N	339.970465614354	-0.493183018819186	0.205978926658477	-2.39433725973777	0.0166504306117464	0.248075600845404
AechOR388N	155.570604098791	-0.0664603391136653	0.243994121592982	-0.272385001244132	0.785326004137767	0.968569705504139
AechOR389	479.102721944187	0.0431561547385427	0.152588582374233	0.282826893513563	0.777309537617321	0.968569705504139
AechOR39	31.3189552786451	0.570607195263941	0.469826730982359	1.21450559884249	0.224554713137667	0.7591951911021
AechOR390	146.511913085037	-0.805525843783089	0.23881730043277	-3.37297943793589	0.000743595054056362	0.0462091212163597
AechOR391	537.085708713169	0.0579040573879492	0.150526927455751	0.384675741189036	0.700477670455401	0.955196823348274
AechOR392	259.889826310594	0.417506191568007	0.235133032471426	1.77561692281047	0.0757960787964442	0.558835496211071
AechOR393	237.364077313758	-0.294774719412584	0.294331777823616	-1.00150490576398	0.31658276958773	0.850145766931315
AechOR394	282.447665742278	-0.493058205254709	0.244173387112574	-2.01929543217332	0.0434565223756544	0.429626982577492
AechOR395	288.091742533993	-0.0185468573127807	0.187212389319404	-0.099068535903026	0.921083853873034	0.99109898600173
AechOR396	398.384057666081	-0.0166104490284215	0.189034156192705	-0.0878700937596083	0.929979926359507	0.99109898600173
AechOR397	167.186721035408	-0.179979167937623	0.346686262464031	-0.519141331584479	0.603662187680465	0.952200743062453
AechOR398	145.017349998713	0.442278847427532	0.241993227553494	1.82764969044335	0.0676021431214652	0.515911092242761
AechOR399	754.094445080792	0.0699205334355577	0.160679533271311	0.435155193770046	0.663449782936633	0.952200743062453
AechOR4	787.258040226347	0.182770729235224	0.212689094397345	0.85933286684541	0.390156896132777	0.901682663737987
AechOR40	780.970371702548	-0.919669226220878	0.254795212502189	-3.60944468771358	0.000306853192938529	0.0222468564880433
AechOR400	266.094550580768	-0.240480545619976	0.212287503062329	-1.13280594547937	0.25729575414586	0.80295586927447
AechOR401	233.529119582717	0.0448373284994162	0.220233719446672	0.203589752795658	0.838674101519922	0.975463192944295
AechOR402	229.625239752628	0.192047886078865	0.209489883939164	0.916740619965382	0.359278575194884	0.875761391545668
AechOR403	237.026733655243	0.177461167408958	0.322793543974541	0.549766780412915	0.582479346283456	0.952200743062453
AechOR404	322.513776140887	0.257609797833909	0.210291126676807	1.22501506318821	0.220569545106973	0.7591951911021
AechOR405	196.39731383759	-0.558821553852145	0.291075667932891	-1.9198497690332	0.0548768782872056	0.450404567074234
AechOR406	369.076640778128	0.00869472924934499	0.187486036216191	0.0463753430645847	0.963011088747172	0.99109898600173
AechOR407	622.330845897813	-0.0845721268505077	0.206424078652604	-0.409700880839759	0.682025383842526	0.953958334313501
AechOR408	271.981700483225	0.222275683288095	0.178917496697331	1.24233620183113	0.214112543700716	0.7591951911021
AechOR409	449.239516148893	-0.0425142129436217	0.178491591487012	-0.238186082545604	0.811736771054682	0.971500287663192
AechOR41	1018.37599696013	-0.31210601176793	0.265767721753394	-1.17435635038303	0.240252321145098	0.78578766690314
AechOR410	411.671120514658	0.0683216996730713	0.187268701320974	0.364832453000085	0.715236478378272	0.957316517213995
AechOR411	200.716875798515	-1.39644171312986	0.704938460082781	-1.98094130509758	0.0475978562487762	0.431355572254534
AechOR412	496.416150704283	-0.025512054754235	0.231049349302481	-0.110418206462186	0.912077714746748	0.99109898600173
AechOR413	580.914737369606	-0.135393538601441	0.635335453947055	-0.213105592896322	0.831244602343414	0.975463192944295
AechOR414	168.885951223312	0.845269629994899	0.386527378054973	2.18682990645667	0.0287549433826362	0.348715728080952
AechOR415	305.797527335903	0.0331992314097723	0.210878509921506	0.157432976087179	0.874903626328095	0.985815306676612
AechOR416	142.109274895519	0.088298566145443	0.446562941058734	0.197729274032682	0.843256884513846	0.978177986036061
AechOR417	380.251512344033	0.0516542437767024	0.2372876667508	0.217686171742545	0.82767363866821	0.975463192944295
AechOR418P	570.129869420032	0.0934864937933244	0.190411247365633	0.490971489797603	0.623446612323973	0.952200743062453
AechOR419	314.090983604391	0.216826112618758	0.225005323069073	0.963648813553604	0.335222025019244	0.862610405685663
AechOR42	327.276439104551	0.0585948465717444	0.202929257124551	0.288745188357836	0.772776379508438	0.968569705504139
AechOR420NP	50.3616789352899	0.0196261711461196	0.402602869739226	0.0487482147328753	0.961119951723667	0.99109898600173
AechOR421	380.420548483024	0.00675447950083973	0.189548996281193	0.0356344778044594	0.971573816458647	0.99109898600173
AechOR422P	44.6094288796307	-0.404572490250885	0.468020403585209	-0.864433445960285	0.38734982632521	0.901682663737987
AechOR423	243.432263022631	-0.215567341719334	0.236561677429759	-0.911252169250199	0.362162521931068	0.875761391545668
AechOR424P	73.907234349367	-0.335106112873324	0.430405669032931	-0.778582014559118	0.436225977124735	0.925335205533846
AechOR425	345.029460807373	0.180791707435618	0.214532494560307	0.842724118815466	0.399382754895534	0.902231314738931
AechOR426	791.355200309261	0.380266889748469	0.199914386344593	1.90214869825827	0.057151717481656	0.460388835268895
AechOR427	845.314582078849	0.269507750021014	0.172252562537645	1.56460807346256	0.117674834697216	0.670641621021393
AechOR428	772.373297243521	-0.167618635623899	0.176590652911604	-0.949193135991201	0.342522391960108	0.862610405685663
AechOR429	352.908954729681	-0.318526117225237	0.276643759183446	-1.15139455220466	0.249569954033875	0.797806867282319
AechOR430	656.333869971563	-0.0762808990475061	0.177559652367616	-0.429607165988225	0.667481423465404	0.952200743062453
AechOR431	929.49733922384	0.103650760650503	0.1770310926586	0.585494667032255	0.558215151443252	0.952200743062453
AechOR432	181.754291456997	-0.269875573867401	0.204322347659479	-1.32083238548714	0.186557258699197	0.7591951911021
AechOR433	241.867373064515	-0.435048739862973	0.31012611820799	-1.40281232157042	0.160672811742423	0.728048678207854
AechOR434	428.766601110874	0.310410444562346	0.180552422090696	1.7192261447837	0.0855732019516487	0.573978204648181
AechOR435N	567.060596446786	0.371912264326526	0.227178890056139	1.63708989085483	0.101611688546534	0.650015948790326
AechOR43C	283.68103539095	-0.145268205982726	0.198327056377274	-0.732467917571391	0.463883017669809	0.934208855029476
AechOR44	201.64739061008	-0.244770123361866	0.305881933367136	-0.8002111163201	0.42358849026722	0.925335205533846
AechOR45	48.412353651075	-0.215042720323462	0.384369476663872	-0.55946877517414	0.575841835561817	0.952200743062453
AechOR46N	162.037123060594	0.108065060417904	0.252705344568587	0.427632666821471	0.668918578915581	0.952200743062453
AechOR47	150.506529467964	-0.119949475244146	0.23827279190201	-0.503412388324538	0.614674363516498	0.952200743062453
AechOR48	135.652680878691	-0.0980461048208925	0.34236590175587	-0.286378124451208	0.774588527557839	0.968569705504139
AechOR49	679.565583643241	-0.191793606237024	0.22803118759951	-0.841084977261401	0.400300330447388	0.902231314738931
AechOR5	332.686937878443	-0.0266542874680821	0.197324398077853	-0.135078519066689	0.892549793806443	0.985815306676612
AechOR50	123.880714056527	0.353775211136024	0.291020701547298	1.21563589550528	0.224123653856876	0.7591951911021
AechOR51	651.102245452453	0.0613378669699385	0.174070092299291	0.35237453005124	0.724557400670258	0.959382344682817
AechOR52	444.471605411886	0.301760405636146	0.263021012580602	1.14728630490567	0.251263312224547	0.797806867282319
AechOR53	308.255252298646	-0.0838410358760633	0.215644311942131	-0.388793171129699	0.697429152839987	0.955196823348274
AechOR54	555.134796013127	-0.0520524648017804	0.222792365105321	-0.233636663344247	0.81526706211815	0.971619649373685
AechOR55	789.84721151345	0.0171506571079822	0.142543421604423	0.120318825765089	0.904230591641306	0.985815306676612
AechOR56P	1015.76844898429	0.240716094320912	0.142063363602629	1.69442767098087	0.0901840450902859	0.59439484264052
AechOR57	875.108232359238	0.0199788959157533	0.159893292824171	0.124951432063654	0.90056200049564	0.985815306676612
AechOR58	1335.63848964627	0.161447897195193	0.118259878487882	1.36519586574525	0.172191497430217	0.756599003860045
AechOR59	410.771146804786	0.152618742902577	0.174326722532304	0.875475318331047	0.381315334033358	0.89694843148462
AechOR6	371.663751488681	-0.0623185511875355	0.169229464808613	-0.368248822733167	0.712687708830264	0.956849238707299
AechOR60	375.564435408089	0.563266727810551	0.194574566690082	2.89486307173806	0.00379323958252463	0.11786137274273
AechOR61	297.402095031659	0.248357481691146	0.186140800430033	1.33424526550534	0.18212348915102	0.7591951911021
AechOR62	141.984018371434	-0.424792517568392	0.350892368603746	-1.21060631571643	0.226046322569998	0.7591951911021
AechOR63	1016.06522682106	0.0847050081855662	0.148140735732684	0.571787413952192	0.567466005037089	0.952200743062453
AechOR64	226.161999943782	0.247281584750573	0.229690482531555	1.07658611721799	0.281665209086814	0.839207985977836
AechOR65	335.29559222933	-0.114609823678248	0.172111713082668	-0.665903683285048	0.505472666082981	0.945829896217874
AechOR66I	269.243106600241	0.106229398034742	0.241717480110426	0.439477517249527	0.660315569263877	0.952200743062453
AechOR67	274.942387914925	-0.65775205914933	0.982914724168261	-0.669185274140559	0.503377298689513	0.945829896217874
AechOR68	121.918751127818	-0.231944659635712	0.295081495014003	-0.786035937715123	0.431846433279803	0.925335205533846
AechOR69	278.394389720362	0.0599598503439421	0.170089830799824	0.352518725322902	0.724449277854054	0.959382344682817
AechOR7	110.24389093966	-0.00177571767731064	0.343310252351485	-0.00517234095150949	0.995873087412882	0.997032385406679
AechOR70	676.561062889092	0.00846052918715769	0.168709632364449	0.0501484655534138	0.960004078370393	0.99109898600173
AechOR71	235.625410928455	0.204078319188588	0.214917214965688	0.949567112253756	0.342332255949183	0.862610405685663
AechOR72	158.100395641423	-0.315165419459113	0.257403820426249	-1.22440070600822	0.220801103120216	0.7591951911021
AechOR73	237.954192017908	-0.110356398068744	0.177996964847944	-0.619990336144311	0.535264149329611	0.950366959013799
AechOR74P	34.1198045698069	0.110765563150615	0.459207779022385	0.241210119276345	0.809392268373676	0.971500287663192
AechOR75	240.685704160371	-0.0391028116531391	0.213837245307205	-0.182862492438877	0.854905913304459	0.982473785139002
AechOR76	223.974604985384	0.0780184407765116	0.245896669636523	0.317281404794283	0.751030085839149	0.960648317378511
AechOR77	299.925744426451	-0.145623718627033	0.228546231739581	-0.637174008596062	0.524011505720707	0.945829896217874
AechOR78	276.080682134381	0.124304002281755	0.224748666420595	0.553080043861673	0.580208601038948	0.952200743062453
AechOR79	393.090431977005	-0.176229642914383	0.169663901728401	-1.03869851582508	0.298944971644894	0.842444500565429
AechOR80	46.2846812342778	0.565508763130308	0.329135657584212	1.71816316494246	0.0857668581658202	0.573978204648181
AechOR81	621.715244143241	-0.204083822969458	0.199305328066241	-1.02397575092237	0.305846728594798	0.842444500565429
AechOR82	118.8525087893	-0.390975122553721	0.240066319822107	-1.62861297179646	0.103394976460121	0.651837895074678
AechOR83	381.548546909851	-0.443850527717917	0.201607088531927	-2.20156211247318	0.0276962546889118	0.348715728080952
AechOR84	295.128932113707	-0.133666916601619	0.169337239769245	-0.789353344744287	0.429905516337908	0.925335205533846
AechOR85NP	2.64741876320578	-0.679556666354457	1.82326925752031	-0.372713280581866	0.709361851081	0.956849238707299
AechOR86	216.66934853453	-0.073613755560801	0.175216634152055	-0.420129948946047	0.674390525288643	0.952200743062453
AechOR87	1452.42149231542	-0.194839080202242	0.18415949141471	-1.05799097676417	0.290059556150829	0.842444500565429
AechOR88	668.489609975952	0.564778322036061	0.14881650196558	3.79513235814862	0.000147564711455835	0.016047662370822
AechOR89	424.907445949455	-0.0822087533903497	0.174328405921815	-0.471574055620171	0.637230848852467	0.952200743062453
AechOR8P	33.8872918934075	0.0875175476026198	0.536359557877544	0.163169549823891	0.870384940588041	0.985815306676612
AechOR9	228.657750098844	0.207820983346734	0.242662492656348	0.85641988208307	0.391765571141332	0.901682663737987
AechOR90	437.898967817181	0.147478219770245	0.258261611507097	0.571041971393385	0.567971192380199	0.952200743062453
AechOR91	613.969666145833	-0.191547874502103	0.138986200892523	-1.37817908016801	0.16814800451332	0.746371244523412
AechOR92	555.097355638894	-0.381402955613852	0.228287772198311	-1.67071127788015	0.094778720166592	0.615354377201007
AechOR93	673.895965208102	-0.0928683192222177	0.133957623586276	-0.693266398253216	0.488142386027329	0.945829896217874
AechOR94	260.371854275105	-0.215448648571259	0.273222888940129	-0.788545386541424	0.430377761571977	0.925335205533846
AechOR95	228.926937315009	-0.612190344438264	0.18534445175541	-3.30298716060918	0.000956607676859644	0.0520155424292431
AechOR96	241.780262311581	-0.218679485638281	0.185386584932589	-1.17958635312149	0.238164773280355	0.784861184673898
AechOR97	239.874299231392	0.62865576832642	0.257625860478287	2.44018891255447	0.0146795831174141	0.231630950750937
AechOR98	984.543058803077	-0.160910918102667	0.133453630796869	-1.20574402615985	0.227916203785079	0.7591951911021
AechOR99	221.403807041547	0.234754472457087	0.280646733886285	0.836476766382775	0.402886741951965	0.903380065717036
