# Supplementary material for: Exposure to non-nestmate odors changes the odorant receptor profile in Acromyrmex echinatior leaf-cutting ants
Source: iScience. 2026 Jul 13;29(8):116665. doi: 10.1016/j.isci.2026.116665 (PMC13382326; doi:10.1016/j.isci.2026.116665)
Supplement: Table S6. Treatment effect on OR expression, separately per colony, related to Figure 2D [file mmc3.xlsx]

## Sheet: SI-table-6-OR-habi-PenAe21
	baseMean	log2FoldChange	lfcSE	stat	pvalue	padj
AechOR10	323.424844147627	-0.204210686047419	0.172646550356824	-1.18282517446979	0.236878441258769	0.893688754117234
AechOR100	532.093493101944	-0.0451140936476468	0.170467599350534	-0.264649081816882	0.791279805950466	0.952798384273778
AechOR101	807.041894015537	0.405720450840418	0.14515626046099	2.79505995505756	0.00518900908830801	0.338178324962581
AechOR102	145.277835196898	0.822808117013678	0.223605804554402	3.67972610842262	0.000233484589268407	0.101332311742489
AechOR103P	226.458560133504	0.0645166246853044	0.236624433090875	0.272654112014404	0.785119111857956	0.952798384273778
AechOR104	84.9709581889102	0.512037811238482	0.319100329308602	1.60462952936438	0.108575358855307	0.883958075043564
AechOR105NP	6.6114323838876	-0.265369321189073	0.744775042623321	-0.356308020545859	0.72160990344455	0.952798384273778
AechOR106	307.389183947728	0.30968170333937	0.390013277378473	0.794028617233079	0.427178771719591	0.952798384273778
AechOR107	56.176444681296	-0.576123642463879	0.325284229342723	-1.77113917766013	0.0765375604869376	0.883958075043564
AechOR108	207.167814386129	-0.576743641022242	0.275314880820307	-2.09485095503672	0.0361842438418072	0.883958075043564
AechOR109	343.873738622704	0.0436731392340197	0.190698558369662	0.229016619776229	0.818855998669582	0.952798384273778
AechOR11	167.44948617817	0.0874120354476457	0.17927644154843	0.487582387806555	0.625845673079334	0.952798384273778
AechOR110N	541.482639026995	0.31009586949274	0.122706134015883	2.52714236317315	0.0114994878022719	0.572355413640812
AechOR111N	207.268428280989	0.0519618626743135	0.164647312603183	0.315594963882265	0.752309960711923	0.952798384273778
AechOR112	342.476509889961	0.210942052718805	0.143122895852012	1.47385260382739	0.140521281325973	0.883958075043564
AechOR113P	94.3995072971512	0.148788037771578	0.340697171697898	0.436716386667017	0.662317043742418	0.952798384273778
AechOR114N	441.011852741431	-0.0171715364247144	0.206895963796496	-0.0829959952317115	0.933854723971052	0.978968478752262
AechOR115	308.142173002714	0.198414932377206	0.462917774153567	0.428618090415737	0.66820117821757	0.952798384273778
AechOR116	490.262739482761	0.0669653149845303	0.141496012258588	0.473266446987562	0.636023097013887	0.952798384273778
AechOR117	645.262035508198	0.0916246794884357	0.147890126010953	0.619545617816636	0.53555697972318	0.952798384273778
AechOR118	835.155401303862	-0.0114462868506698	0.151671297018994	-0.0754677191771915	0.939842580635305	0.979316396923398
AechOR119	635.62046114338	0.182167743007073	0.184910055615603	0.98516947821253	0.324540830210215	0.920592943210676
AechOR12	454.402856840651	-0.0760024237546505	0.165227401371697	-0.45998680075876	0.645525694688517	0.952798384273778
AechOR120	649.080425947046	0.113444807483165	0.157702295278619	0.719360534878314	0.471918806470388	0.952798384273778
AechOR121N	260.18419623864	0.0216817470239931	0.233935231604964	0.0926826920222347	0.926155647583408	0.978968478752262
AechOR122N	770.490426416427	0.162050036847757	0.14055228763038	1.15295196954681	0.248930099251978	0.893688754117234
AechOR123	969.609839019679	0.191598594335957	0.134973580890013	1.41952664419629	0.155745534624476	0.883958075043564
AechOR124	574.780435837048	0.128259225896662	0.130182930263284	0.985223067550169	0.324514512215289	0.920592943210676
AechOR125	473.056766402618	0.211931306413692	0.171416964193487	1.23634966592032	0.216328617179474	0.893688754117234
AechOR126	285.425478536901	-0.133922180952329	0.19308659604255	-0.693586109534072	0.487941807264524	0.952798384273778
AechOR127	283.955487753977	0.263184644494777	0.199821036807465	1.31710178617662	0.187804508394346	0.883958075043564
AechOR128	559.015486449804	-0.0446021357789377	0.204945872544703	-0.21762885597615	0.827718299505381	0.952798384273778
AechOR129	586.88020427711	-0.0740345942527065	0.175271248664001	-0.422400107359495	0.67273299954681	0.952798384273778
AechOR130	324.777061539735	-0.0439913180762478	0.187983950347399	-0.234016350837137	0.814972284937471	0.952798384273778
AechOR131	37.062368153892	-0.202517656894295	0.358455522784536	-0.564972901857132	0.572092195824493	0.952798384273778
AechOR132	140.876941458166	0.341357135919342	0.237916716137253	1.43477575456453	0.151351009025641	0.883958075043564
AechOR133	193.511480098936	0.0448484082941181	0.227189928378304	0.197404914092138	0.843510684396161	0.953342804760245
AechOR134P	25.8955004150263	-0.0254207127821309	0.496581584947892	-0.051191412554693	0.959172994662945	0.986448056122555
AechOR135	297.20022238248	0.127858016365151	0.280746440535862	0.45542168271522	0.64880589911818	0.952798384273778
AechOR136	172.416668740016	0.0881169311545299	0.169034923065721	0.521294236459468	0.602161815391505	0.952798384273778
AechOR137	129.198053515439	-0.457528948209189	0.26214777136917	-1.74530931855558	0.0809310407398476	0.883958075043564
AechOR138	164.43699194949	-0.339351587316272	0.258593377866785	-1.31229805695601	0.189419587509335	0.883958075043564
AechOR139N	595.865285056474	0.0353385075746909	0.118918088762457	0.297166797267324	0.766339169415574	0.952798384273778
AechOR13P	118.060950440953	-0.56928358200217	0.328579879042081	-1.73255764674885	0.0831743226140288	0.883958075043564
AechOR14	461.006215636634	0.0706150402891749	0.181265112747946	0.3895677398627	0.696856210941031	0.952798384273778
AechOR140	330.205413714202	-0.151656160271563	0.163274827040766	-0.928839815789229	0.352972106785907	0.944476877832006
AechOR141	994.238556447012	0.20731703665544	0.153936178881049	1.34677265709992	0.178053463526565	0.883958075043564
AechOR142	265.677186429123	-0.14125834482444	0.164749745841801	-0.857411609970446	0.391217445188678	0.952798384273778
AechOR143	636.689026134483	-0.232098983414583	0.142641060211601	-1.6271540822136	0.103704377181779	0.883958075043564
AechOR144	789.05890184585	0.196208812777022	0.135107624036529	1.45224086483805	0.146434643748285	0.883958075043564
AechOR145	711.797798946873	-0.112883181001136	0.193828494011572	-0.582386927044881	0.560306085168691	0.952798384273778
AechOR146	376.242682387053	-0.19489861036015	0.149470182740093	-1.30392969880187	0.192257553146475	0.887657213463511
AechOR147	323.506823981367	-0.0647268356685848	0.174305592185943	-0.371341130579084	0.710383466699323	0.952798384273778
AechOR148	335.107504456691	-0.135694673697877	0.14930321772884	-0.908852975589054	0.363427738704942	0.944476877832006
AechOR149	583.171737482451	-0.0426196038199147	0.128549545696554	-0.331542236022521	0.740234943441444	0.952798384273778
AechOR15	475.759123558547	0.0993703658284815	0.182524059034754	0.544423383711627	0.586150158083417	0.952798384273778
AechOR150	259.056384289819	-0.111661941028632	0.167104410429436	-0.668216600278084	0.503995340517524	0.952798384273778
AechOR151	265.979433096067	0.122521734877937	0.187244326824845	0.654341506392064	0.512891810496695	0.952798384273778
AechOR152P	45.3642511102512	-0.00450792544309315	0.320768531953875	-0.0140535152112158	0.988787286276748	0.991070859686163
AechOR153	191.272418260852	-0.0861098558735744	0.204477348841997	-0.421121734809429	0.673666191163567	0.952798384273778
AechOR154	993.92470765265	0.0635545515576387	0.139546286788782	0.455437066941347	0.64879483349384	0.952798384273778
AechOR155	305.71443036916	-0.0553416885891158	0.167219534939712	-0.33095229339723	0.740680521098526	0.952798384273778
AechOR156	465.542050554371	-0.165308250457922	0.144870226026174	-1.14107815658446	0.253837400309896	0.893688754117234
AechOR157	308.35965899116	-0.0396004709467772	0.169476335253707	-0.23366371999663	0.815246055335992	0.952798384273778
AechOR158	71.0111886235157	0.0556405236284727	0.256007486385539	0.217339439615761	0.827943823218519	0.952798384273778
AechOR159	1243.90523093208	0.162048161376346	0.154103998057593	1.05155066331104	0.293005753522314	0.900354723569932
AechOR16	476.657192809809	0.046185256114801	0.186120407507007	0.248147189947788	0.804020524861409	0.952798384273778
AechOR160	230.336903328664	-0.0971859912142934	0.197089570496614	-0.493105703003005	0.621937901435375	0.952798384273778
AechOR161	493.307006980088	-0.067818854927436	0.174397056105355	-0.388876145285766	0.697367769305082	0.952798384273778
AechOR162	370.764191840874	-0.101889396411645	0.140477838515191	-0.725305838191882	0.468264424908313	0.952798384273778
AechOR163	1402.49840588932	-0.153716860760997	0.108106759419446	-1.42189870075179	0.155055660439709	0.883958075043564
AechOR164	3264.20829866113	-0.116180867777337	0.110311455245809	-1.05320764301811	0.292245836315299	0.900354723569932
AechOR165	241.02379017499	0.0740105799313918	0.220522714138728	0.335614316286859	0.737161726764713	0.952798384273778
AechOR166	844.758108523541	-0.0453156894721929	0.175419623167613	-0.258327367565337	0.796154266607772	0.952798384273778
AechOR167N	873.247127284685	-0.169310209373531	0.209828067664201	-0.806899721559116	0.419724259259309	0.952798384273778
AechOR168	424.741790935068	-0.0198631544301884	0.23711848510242	-0.0837688990025759	0.933240176080991	0.978968478752262
AechOR169	298.053186367695	0.0199235292314165	0.211518180496612	0.0941929870266428	0.924955855548995	0.978968478752262
AechOR17	642.143495437056	-0.0567596975925996	0.151763619430616	-0.374000684785653	0.708403806708635	0.952798384273778
AechOR170	754.909171556389	0.0615240355313848	0.159482158296593	0.385773783026982	0.699664213289634	0.952798384273778
AechOR171	223.700741430845	0.245254669870832	0.210752171484021	1.16371123554201	0.244541054613166	0.893688754117234
AechOR172	143.830083431343	-0.505603983414993	0.318668094870902	-1.58661626800079	0.112599580694926	0.883958075043564
AechOR173	733.1174787047	-0.183175054927188	0.173889702495209	-1.05339794305666	0.292158646525248	0.900354723569932
AechOR174	329.169030698365	-0.169822752063685	0.21088023505627	-0.805304262006208	0.420644122947725	0.952798384273778
AechOR175	1145.47342557809	0.044719040942838	0.102511999908392	0.436232255568131	0.662668227445956	0.952798384273778
AechOR176C	282.035405451143	-0.0124111999774353	0.174234616343142	-0.0712326874987479	0.943212566622075	0.979316396923398
AechOR177	323.204866855176	-0.116288939827861	0.203904981990219	-0.570309458321323	0.568467826924892	0.952798384273778
AechOR178	263.260327784104	-0.323295757917135	0.213557422700393	-1.51385867945549	0.130061686075136	0.883958075043564
AechOR179	406.337296235057	-0.15120263387354	0.176480658167002	-0.856766035689071	0.391574199840965	0.952798384273778
AechOR18	1105.88277030387	-0.0669902420671089	0.158950800677478	-0.421452687130758	0.673424552977806	0.952798384273778
AechOR180	344.532551933402	-0.0289391205724316	0.173675813231874	-0.166627235156775	0.867663362724256	0.961446656527364
AechOR181	782.094631677639	-0.00404733567768122	0.141339956447509	-0.0286354671347613	0.977155324991881	0.987910647533912
AechOR182	424.768946451119	-0.0405226979127246	0.191485088688082	-0.21162325583865	0.832400964691344	0.952798384273778
AechOR183	223.768340222752	-0.262053994221009	0.192777840835816	-1.35935745044573	0.174033347286818	0.883958075043564
AechOR184	232.983901462194	0.169245684950017	0.201326652782304	0.840652157134024	0.400542830251574	0.952798384273778
AechOR185	336.314025848436	0.179734908455266	0.157941789314436	1.1379819694042	0.25512801137101	0.893688754117234
AechOR186	570.614897200303	-0.143927494555602	0.175511983306623	-0.820043690715734	0.412191200732765	0.952798384273778
AechOR187	565.993785639991	-0.10160081289708	0.145557130215158	-0.698013300666871	0.48516887611232	0.952798384273778
AechOR188	425.151258665396	-0.164088690217693	0.158563905684973	-1.03484263653102	0.300742407551097	0.907947038473323
AechOR189	1020.77908353087	-0.276981369823673	0.190901961388239	-1.45090897866876	0.146805207404418	0.883958075043564
AechOR19	126.595570482453	-0.176703071289101	0.518374242538579	-0.340879343124288	0.733194416267585	0.952798384273778
AechOR190	976.220406865938	0.0220038621098651	0.142567993939507	0.154339424311472	0.877342113602088	0.961531508341683
AechOR191	423.056281803663	-0.00581240075776583	0.15741230077558	-0.0369246922199076	0.970545051624973	0.987910647533912
AechOR192	369.00178951921	-0.130041634731682	0.129544036390075	-1.0038411520551	0.315455185307359	0.918842620291233
AechOR193	680.875094288144	-0.0359459312095084	0.125078601987925	-0.287386736325839	0.773816215933554	0.952798384273778
AechOR194	163.117044356781	0.306107171221941	0.291411107897849	1.05043069027157	0.293520141521834	0.900354723569932
AechOR195	435.239466088619	-0.309409109327996	0.233888591950628	-1.32289098304251	0.185871634368576	0.883958075043564
AechOR196	442.717234239271	0.0771851439866124	0.131679109800112	0.586160888418662	0.557767402101885	0.952798384273778
AechOR197	703.939350863678	0.00871667255428701	0.163763897985621	0.0532270705662633	0.957550986989479	0.986448056122555
AechOR198	499.534658882249	-0.196023534681719	0.155662972986958	-1.25928170919711	0.207928597407853	0.893688754117234
AechOR199P	61.9785227205225	-1.28373584439451	0.4619598348644	-2.77889060370656	0.00545448911229969	0.338178324962581
AechOR1P	32.8926772769508	-1.28178176498923	0.528343692683076	-2.42603779081753	0.0152646806657205	0.60226103717479
AechOR2	758.634572683466	-0.0649882099294575	0.19584586858608	-0.3318334484084	0.740015025808351	0.952798384273778
AechOR20	413.174196594218	-0.0447870348064343	0.156355947849265	-0.286442795573158	0.774539001055081	0.952798384273778
AechOR200	502.334670526694	-0.486159141312082	0.267012987397114	-1.8207321900378	0.0686475764693075	0.883958075043564
AechOR201	333.732038260901	0.0640040608949729	0.169580145734148	0.377426618062425	0.705856588723022	0.952798384273778
AechOR202PC	199.865181422851	-0.494605652983803	0.300641644122291	-1.64516680457819	0.0999354170866604	0.883958075043564
AechOR203	318.069938077753	-0.397083573545436	0.20218069403603	-1.96400341505739	0.0495296958724181	0.883958075043564
AechOR204	734.649196432531	0.0483427175818019	0.127750042280764	0.378416450740238	0.705121249305025	0.952798384273778
AechOR205	357.52330846199	-0.155107876249278	0.207887840545984	-0.746113268779513	0.455598994573169	0.952798384273778
AechOR206	468.916427712098	-0.106931139903148	0.215907705531471	-0.495263194242787	0.620414347913408	0.952798384273778
AechOR207	524.263889611813	-0.022342422712172	0.14208395905537	-0.157248030394938	0.875049376332509	0.961446656527364
AechOR208	377.525858201474	-0.223500044692007	0.166500814287274	-1.342336045915	0.179487060921655	0.883958075043564
AechOR209	646.691623043617	0.0309374129925083	0.149907819564707	0.206376245631098	0.836497024676895	0.952798384273778
AechOR210	643.569673181503	-0.275638260643564	0.133671735141985	-2.06205343523657	0.0392026489048526	0.883958075043564
AechOR211	53.8717303091507	-0.82930940750734	0.418114143458265	-1.98345217563806	0.0473169440223961	0.883958075043564
AechOR212C	542.523759983726	-0.086678018831419	0.134503092171209	-0.644431421108792	0.519295714759012	0.952798384273778
AechOR213	367.390430483763	-0.0835745916442476	0.184803266562288	-0.452235467472534	0.651099359800477	0.952798384273778
AechOR214C	408.83029114885	-0.174057357531166	0.156069845997307	-1.11525295882056	0.264742037579844	0.893688754117234
AechOR215	841.572215830855	0.0155614207884875	0.124269119724279	0.125223553711609	0.900346570845814	0.965749530569967
AechOR216	489.394260211469	-0.146395590364535	0.132079871176066	-1.10838683488255	0.267694788099632	0.893688754117234
AechOR217	763.223087346866	-0.0531229771094073	0.146380421343275	-0.36291039895854	0.716671818348189	0.952798384273778
AechOR218	1682.5174556799	-0.0602268206453611	0.130613241497983	-0.461108077210465	0.644721067026581	0.952798384273778
AechOR219P	107.326451039193	-0.258873020201343	0.232986953732192	-1.11110521878794	0.266523061780362	0.893688754117234
AechOR21P	45.0856153056241	0.253516889662026	0.30901357293573	0.820406971944735	0.411984142283226	0.952798384273778
AechOR22	214.809465171842	0.269873521996695	0.167773109371951	1.60856243892094	0.107712052933789	0.883958075043564
AechOR220P	161.05173795028	-0.118153031828057	1.52883156706158	-0.0772832235895988	0.938398236624417	0.979316396923398
AechOR221	191.351064787103	-0.13351959822481	0.810024628717883	-0.164833998240457	0.869074643323078	0.961446656527364
AechOR222	591.513016572462	-0.0329590060207299	0.159017463775894	-0.207266580903212	0.835801671997462	0.952798384273778
AechOR223IC	1975.76807885978	0.193917852342736	0.149573646621695	1.29647071340847	0.194813363555378	0.88998947140036
AechOR224	766.496079392019	0.27562661587041	0.187888350984358	1.46697022155118	0.142384156213162	0.883958075043564
AechOR225	451.687879199317	0.106461557336573	0.136717799297304	0.778695662772219	0.436159011645323	0.952798384273778
AechOR226	380.639656467473	-0.281544257568331	0.179485128569186	-1.56862164466069	0.116736125945787	0.883958075043564
AechOR227IP	17.2313579689062	-0.346284078665279	0.52048506737185	-0.665310304508474	0.505852041114706	0.952798384273778
AechOR228	542.46376813492	0.137395211773767	0.164594006496316	0.834752216672256	0.403857234844183	0.952798384273778
AechOR229	314.066966034108	0.0276381150445786	0.143673413808448	0.192367636516433	0.847454241257263	0.953347381015272
AechOR23	257.344813256252	-0.212067771766439	0.196359733709591	-1.07999622814767	0.280143859813196	0.900354723569932
AechOR230	392.099224339095	-0.0768973292903855	0.168299106716857	-0.456908719187418	0.647736656650449	0.952798384273778
AechOR231	367.355588242994	0.109395691132718	0.398702501551569	0.274379244441657	0.783793191718955	0.952798384273778
AechOR232	127.63030405947	-0.00855825340071454	0.333347713955184	-0.0256736525928752	0.979517639113174	0.987910647533912
AechOR233P	10.1923899539467	-0.0944677244074453	0.713844873320821	-0.132336489254282	0.894718146918601	0.965749530569967
AechOR234	120.930730079609	-0.0881299839871609	0.206974112548788	-0.425801965771863	0.670252154414082	0.952798384273778
AechOR235	316.66019737892	-0.232168841779749	0.181743461937532	-1.27745361128616	0.201442147820149	0.893688754117234
AechOR236	515.663147381583	-0.131068553974727	0.171910206388989	-0.762424504791484	0.445806685511138	0.952798384273778
AechOR237	169.436368409808	-0.167030598738013	0.231522952249941	-0.721442937362405	0.470637037031663	0.952798384273778
AechOR238P	56.9264411255865	-0.16697997070918	0.329392162134812	-0.506933649018762	0.612201374739231	0.952798384273778
AechOR239	335.658602325178	-0.0233109205761529	0.156732837299977	-0.148730291480254	0.881766457925558	0.96394620337454
AechOR24	301.962808950647	-0.170850661534764	0.214040743260965	-0.798215605738472	0.424745382774439	0.952798384273778
AechOR240	882.27762891952	0.0676265662842333	0.156180388900093	0.433002931805308	0.665012639910884	0.952798384273778
AechOR241	604.343942004005	-0.143713753567892	0.156966119807694	-0.915571804564976	0.35989152532093	0.944476877832006
AechOR242	710.647459609061	-0.0572410554009659	0.172213919987148	-0.332383441508315	0.739599740257036	0.952798384273778
AechOR243	266.883315165338	-0.0163209435778328	0.191368723949348	-0.085285323750984	0.932034558970218	0.978968478752262
AechOR244	509.242114402722	0.0704092215695645	0.168792551277172	0.41713464863711	0.676579922663982	0.952798384273778
AechOR245	1322.08820319969	0.0851956860596397	0.172617775266029	0.493551060592346	0.621623270686328	0.952798384273778
AechOR246	254.157797336909	-0.123943804903319	0.166998485398822	-0.742185203700017	0.45797513208701	0.952798384273778
AechOR247	676.446733535334	-0.080042897335344	0.136314989951164	-0.587190721754226	0.557075623042537	0.952798384273778
AechOR248	592.592045298656	-0.0544992385490696	0.143636740722999	-0.379424082409184	0.704372970007288	0.952798384273778
AechOR249	1312.1177742206	0.0175795164303233	0.125893582167779	0.139637907887115	0.888946087872505	0.964506673175334
AechOR25	44.8065806931131	0.0667350012822697	0.321388248864754	0.207646052766394	0.835505343083806	0.952798384273778
AechOR250	2545.55307965436	0.140962895505196	0.163220784564175	0.863633243043095	0.387789396411382	0.952798384273778
AechOR251	547.776916579159	-0.0562019040921225	0.109958980162137	-0.511117000260021	0.609269132574763	0.952798384273778
AechOR252	2003.72193167494	0.225900575221985	0.157794115592168	1.43161596599612	0.152253757792795	0.883958075043564
AechOR253	885.524517552318	0.125961425694821	0.135752846000853	0.92787318576017	0.353473355078004	0.944476877832006
AechOR254	804.557262929535	-0.0456452205042512	0.128274549487459	-0.355840037533821	0.721960363339841	0.952798384273778
AechOR255	342.958548497982	-0.265939698431485	0.175319327492903	-1.51688751168778	0.129295087146173	0.883958075043564
AechOR256	356.033594603417	-0.0404167601585267	0.1787686085907	-0.22608421286683	0.82113592303242	0.952798384273778
AechOR257	216.287919732772	0.249084038250241	0.219535407330027	1.13459619693963	0.256544547334183	0.893688754117234
AechOR258	496.802623467549	0.0865691996110438	0.143583233716308	0.602919974501253	0.546561927273495	0.952798384273778
AechOR259	1122.19462243496	0.160268343345388	0.134438373532291	1.19213241825551	0.233209327389781	0.893688754117234
AechOR26	162.212355951751	-0.159303787779043	0.227883780335892	-0.699057157750477	0.484516311108558	0.952798384273778
AechOR260	736.533287812668	0.2194392399928	0.194916334225532	1.12581247161612	0.260244904086578	0.893688754117234
AechOR261	399.42268019943	0.244953942627335	0.136061314907435	1.80032026585942	0.0718100827195989	0.883958075043564
AechOR262	215.554737806595	0.0637107693154624	0.184102760692628	0.346060912263189	0.729296938064898	0.952798384273778
AechOR263P	27.8305155224413	-0.504192168795858	0.419083078883347	-1.20308405230601	0.228943796076419	0.893688754117234
AechOR264	188.875568899204	-0.135211064627801	0.226876733800162	-0.595967080286414	0.551197218792963	0.952798384273778
AechOR265	746.199839152053	0.220100852914054	0.185108934613589	1.18903419423546	0.234426211471594	0.893688754117234
AechOR266	170.696414625063	-0.280215566449155	0.298198128422313	-0.939695926100209	0.347373555421091	0.944476877832006
AechOR267	461.251095562546	0.116846423812388	0.165659428408408	0.705341222863096	0.480597912532427	0.952798384273778
AechOR268	1048.70829709742	-0.066399076639969	0.140274668887089	-0.473350442861607	0.63596317967757	0.952798384273778
AechOR269	894.781856690709	-0.15502266451019	0.142182317768907	-1.09030902676768	0.275577040225063	0.900354723569932
AechOR27	151.668181996719	-0.120482113082793	0.183118937014397	-0.657944585345208	0.510573739818019	0.952798384273778
AechOR270	1513.54117336041	0.0974791162578178	0.305057753469963	0.319543152563785	0.749314674105122	0.952798384273778
AechOR271	611.183346246996	0.0342891258723209	0.172468975258186	0.198813298571468	0.842408792897728	0.953342804760245
AechOR272	725.750335390156	0.0170833242123598	0.184484419372538	0.0926003630575582	0.92622105531076	0.978968478752262
AechOR273	572.509778719692	-0.0289243720719671	0.175962935123693	-0.16437764039134	0.869433864524836	0.961446656527364
AechOR274	281.52035160386	0.0175047529273041	0.161599581694735	0.108321771280145	0.913740453242106	0.97675703622432
AechOR275	488.349357715818	-0.140907461435104	0.12709051978133	-1.10871732744147	0.267552144539158	0.893688754117234
AechOR276	418.990280489491	-0.218970246806794	0.149983631965012	-1.45996095665876	0.144300804639294	0.883958075043564
AechOR277	131.549956959095	-0.273648009427998	0.255001727149424	-1.07312218033585	0.283216300427397	0.900354723569932
AechOR278	430.391920024416	-0.314939936153691	0.4011548150036	-0.785083275520113	0.432404744785795	0.952798384273778
AechOR279	1468.1476116031	-0.166714353921601	0.117563760463108	-1.41807605732309	0.156168560603535	0.883958075043564
AechOR28	357.877873535397	0.106537699877952	0.154288422153368	0.690510009701504	0.489873517397694	0.952798384273778
AechOR280	536.663570106576	0.125981400805799	0.138275679530301	0.911088639981644	0.362248671493251	0.944476877832006
AechOR281	775.002451252926	-0.0972596079128558	0.125120137696687	-0.777329770437355	0.436964235196573	0.952798384273778
AechOR282	546.62765984622	-0.150353814898318	0.165132706667691	-0.910502939922658	0.362557331995057	0.944476877832006
AechOR283	461.382698959256	0.279275878214996	0.193603270285124	1.44251632631876	0.149156769216868	0.883958075043564
AechOR284S	86.1283584490202	-0.0122650432885368	0.296551926918272	-0.0413588386222726	0.967009826721472	0.987910647533912
AechOR285	139.594591899436	0.323008755455754	0.236378785088639	1.36648792460216	0.171785868448183	0.883958075043564
AechOR286	426.67722364659	-0.0476657657155027	0.158074122324316	-0.3015406001604	0.76300229534695	0.952798384273778
AechOR287	455.825034645648	-0.0737420082082066	0.190241515604492	-0.387623111463823	0.698294963148595	0.952798384273778
AechOR288	58.75932600907	-0.279415368687178	0.275176254291002	-1.01540508793936	0.309912768720931	0.908798254222189
AechOR289	224.698769479901	0.119519994487972	0.154788755628365	0.772149075058979	0.440026139071649	0.952798384273778
AechOR29	329.793288388518	-0.321107756781789	0.208967131350955	-1.5366424121624	0.124380900523148	0.883958075043564
AechOR290	122.096497263398	-0.0887057626749824	0.21653546695006	-0.409659276258151	0.682055907439628	0.952798384273778
AechOR291	145.926933308226	-0.175099292352647	0.22842500763637	-0.766550449814966	0.443348845570581	0.952798384273778
AechOR292	193.533668541003	-0.225048635891568	0.171021747119598	-1.31590654219073	0.188205412675985	0.883958075043564
AechOR293	280.722489837016	-0.265763649719984	0.20884128317291	-1.27256280790013	0.203173223309093	0.893688754117234
AechOR294	283.892858409849	-0.0580597485244877	0.198862754154051	-0.29195888778404	0.770318057902497	0.952798384273778
AechOR295	353.943644161474	-0.1744579548707	0.147061891271115	-1.18628934636151	0.235508052439664	0.893688754117234
AechOR296	235.142071870006	0.166693217147739	0.157833504496892	1.05613328221463	0.290907326682598	0.900354723569932
AechOR297	735.184651946156	0.00226714120370458	0.108688423313613	0.0208590863183552	0.983358063904724	0.987910647533912
AechOR298	1699.70435830923	0.0990396873947646	0.174129230236542	0.568771177936218	0.569511436712812	0.952798384273778
AechOR299	255.272418401701	1.79653551659543e-05	0.17434136683403	0.000103047001937624	0.999917780388263	0.999917780388263
AechOR3	519.397114249288	-0.181580378134944	0.181713138011262	-0.999269398581897	0.317664205330603	0.919108434089877
AechOR30	179.000792438376	-0.176735208543318	0.264258222177066	-0.668797387219598	0.503624733659499	0.952798384273778
AechOR300	462.509445864335	0.278980629194547	0.146825076750127	1.9000884274648	0.0574215161265085	0.883958075043564
AechOR301	1041.95334119826	0.114353805097237	0.184244095115075	0.620664694984195	0.534820263275309	0.952798384273778
AechOR302	354.437455710845	0.11875965570255	0.150461309247418	0.789303617631441	0.429934572751486	0.952798384273778
AechOR303	516.578970314187	-0.00956577984373362	0.155443598143028	-0.0615385899323551	0.950930282306462	0.983103298252646
AechOR304	83.4948182598206	0.167897556930587	0.28410392739849	0.590972319418485	0.554538967945691	0.952798384273778
AechOR305	486.007635813876	0.312201418925532	0.189552221067978	1.64704700987687	0.0995483836165118	0.883958075043564
AechOR306	130.427143511583	-0.284642784463121	0.244187044816738	-1.16567520884143	0.243745787183534	0.893688754117234
AechOR307	397.445161505828	0.196396701794511	0.187295734701062	1.04859142739142	0.294366203055744	0.900354723569932
AechOR308	298.069852319445	-0.384936909481072	0.196321807469122	-1.96074452677202	0.0499088320725037	0.883958075043564
AechOR309	301.22686146611	0.134058597574913	0.153077171345838	0.87575826229531	0.381161464487787	0.952798384273778
AechOR31	541.272644508891	0.14879680850205	0.171876448334925	0.865719590691675	0.386643953998316	0.952798384273778
AechOR310	215.660204288579	0.362758505455906	0.179467609968438	2.02130348490016	0.0432483586416246	0.883958075043564
AechOR311	607.489880562428	-0.118322153386415	0.150046344063255	-0.788570718767622	0.43036295051353	0.952798384273778
AechOR312	150.266237018972	-0.0560507375189679	0.223264455326447	-0.251050877924178	0.801774773552185	0.952798384273778
AechOR313	281.085025035317	0.0488636539295224	0.216237206950269	0.225972461532766	0.821222838882804	0.952798384273778
AechOR314	278.486349682224	0.05917803369666	0.181942942803981	0.325255999406454	0.744987329250596	0.952798384273778
AechOR315	215.665209635918	-0.098367363858921	0.194293003154088	-0.506283614242705	0.612657564262572	0.952798384273778
AechOR316	739.575671913664	0.413105952475794	0.165647723465666	2.49388246232928	0.0126354377275928	0.572355413640812
AechOR317	355.055406543773	0.294288657548446	0.161408252624276	1.82325657309163	0.0682645402788451	0.883958075043564
AechOR318	389.107698893721	0.0380448477243739	0.146838929628693	0.259092379797216	0.795563964148536	0.952798384273778
AechOR319	333.976385708575	0.0790714098898331	0.161649115936415	0.48915460769322	0.624732243196837	0.952798384273778
AechOR32	363.228490976046	-0.104533239615144	0.199430342853775	-0.524159153112369	0.600167848517926	0.952798384273778
AechOR320	200.736441467349	0.320510642817753	0.231090321190588	1.38694966178794	0.16545711295705	0.883958075043564
AechOR321	339.496432317188	0.23252274367396	0.171935242411786	1.35238558664469	0.176251997835827	0.883958075043564
AechOR322	432.690719505177	0.00991194267588115	0.138978754195994	0.0713198411744493	0.943143204464291	0.979316396923398
AechOR323	433.654719063745	0.167744294125959	0.139938625751767	1.19869902412445	0.230644997652632	0.893688754117234
AechOR324	823.37708203412	0.250829165778509	0.148075371628577	1.69392899723847	0.09027877602547	0.883958075043564
AechOR325	540.223699752146	-0.122557835462865	0.157834407728915	-0.776496311712728	0.437455997698167	0.952798384273778
AechOR326	814.160497703361	0.158160983471961	0.144965903035789	1.09102195868027	0.275263220416078	0.900354723569932
AechOR327	874.402598412921	0.00989176485272431	0.162263888439762	0.0609609750378714	0.951390288631593	0.983103298252646
AechOR328	230.530995698085	0.242339162470894	0.193447886054638	1.252736162764	0.210301740650773	0.893688754117234
AechOR329	300.256943696217	0.200579182238082	0.172811027797644	1.16068508355239	0.245769990106572	0.893688754117234
AechOR33	319.15986090003	-0.0702959380194316	0.168976481431581	-0.416010189251661	0.677402547268955	0.952798384273778
AechOR330	313.160907539416	0.0875451079936053	0.156118410489016	0.560760948816889	0.574960511542614	0.952798384273778
AechOR331	392.265628494049	-0.142140660554519	0.167940042182083	-0.846377425583876	0.397342227695429	0.952798384273778
AechOR332	68.7133846350681	-0.13271291922685	0.300210063681173	-0.442066856785298	0.658440826983439	0.952798384273778
AechOR333	544.371083865673	-0.0807541633975657	0.128587741701558	-0.628008255911281	0.5299985316406	0.952798384273778
AechOR334	678.101319376374	0.115065930454738	0.122466225214636	0.93957276998676	0.347436749149292	0.944476877832006
AechOR335	641.135825722407	-0.0636849641062852	0.128355166388126	-0.496162062645083	0.619780074724854	0.952798384273778
AechOR336	699.253930198017	-0.00435046512952827	0.129632764759781	-0.0335599193428452	0.973228083981742	0.987910647533912
AechOR337	371.079127410965	-0.1305757158345	0.153675978903522	-0.849682017750318	0.395501898655131	0.952798384273778
AechOR338	410.296685513084	0.082223827699953	0.140881763302791	0.583637127846229	0.559464475314521	0.952798384273778
AechOR339	545.183293136177	-0.017794463291296	0.201389145001682	-0.0883586019055171	0.929591663448812	0.978968478752262
AechOR34	81.2027677462163	0.289382792691622	0.251406807795697	1.15105392423099	0.249710051857814	0.893688754117234
AechOR340	492.747420089379	-0.0936022571269526	0.146600132325079	-0.638486852927214	0.523156809521563	0.952798384273778
AechOR341	264.069648533424	0.248300667190483	0.180431599626645	1.37614845572657	0.168775676308601	0.883958075043564
AechOR342	398.877710122426	-0.15493810223329	0.156823986600493	-0.987974515837257	0.323165129184214	0.920592943210676
AechOR343	155.731502022938	0.179198681505261	0.237233386300967	0.755368729078968	0.450027770753855	0.952798384273778
AechOR344	333.411898438192	-0.198397731385791	0.191920919595258	-1.03374729448041	0.301254316912808	0.907947038473323
AechOR345	1168.37024036206	-0.0844094274852217	0.137265490215769	-0.614935533705798	0.538597295053615	0.952798384273778
AechOR346	1422.070241523	0.0936818317246516	0.148887333783197	0.629212904444021	0.529209681703213	0.952798384273778
AechOR347	73.6626383507743	0.26368521050981	0.270282924987504	0.97558959938739	0.32926788064793	0.927936754553257
AechOR348	364.648611530994	-0.100402184896174	0.155025821459931	-0.64764813984311	0.517212553636293	0.952798384273778
AechOR349	291.679557734301	-0.0756141644277785	0.170393939995303	-0.443760878056242	0.657215475954661	0.952798384273778
AechOR35	952.053862692042	0.109713069548846	0.190214724865812	0.576785365203687	0.564084457012989	0.952798384273778
AechOR350	107.207148079744	-0.118368955578105	0.248453964458988	-0.476422084211277	0.63377370438748	0.952798384273778
AechOR351	71.0700720751249	-0.350407471845738	0.281831688691083	-1.24332176226578	0.213749287933642	0.893688754117234
AechOR352	66.4700957210013	-0.109306379231403	0.255212940886144	-0.428294814721669	0.668436493602778	0.952798384273778
AechOR353	80.9745713305232	-0.381181905362936	0.311600018281227	-1.22330514441405	0.22121446484772	0.893688754117234
AechOR354P	760.199965132814	-0.0356456056129298	0.190332162921932	-0.187281041026946	0.851440287059669	0.95484517980335
AechOR355	94.5199206507898	-0.0494867887924512	0.258028200175281	-0.191788295848416	0.847908039336163	0.953347381015272
AechOR356	355.107012283155	-0.00399931707712911	0.174207581160585	-0.0229571930824441	0.981684418912679	0.987910647533912
AechOR357	653.473757918017	0.112251959361393	0.212459134538941	0.528346119854963	0.597259126706913	0.952798384273778
AechOR358	556.084106414803	-0.078024295568114	0.203425693063149	-0.383551823731002	0.701310652840326	0.952798384273778
AechOR359	696.735041909436	0.0342603811462014	0.193435467044046	0.177115301913067	0.859417822754628	0.961307564627599
AechOR36	391.678303960011	0.0843290989673978	0.138020172406085	0.610991114540005	0.541205462729112	0.952798384273778
AechOR360	250.421854629937	-0.38719674025083	0.217753022486351	-1.77814634134458	0.0753798230767785	0.883958075043564
AechOR361NC	17.9070459032299	0.816096507905468	0.767775772838768	1.06293599873312	0.287810976439277	0.900354723569932
AechOR362	150.132225069191	0.168863018650716	0.241853225554759	0.698204534024223	0.48504929139343	0.952798384273778
AechOR363	348.969915628433	-0.195091998194866	0.23494590813423	-0.830369848720264	0.406329707368256	0.952798384273778
AechOR364P	145.697573667733	-0.225567852338978	0.296574022612021	-0.760578591315351	0.446908810966781	0.952798384273778
AechOR365	354.970296773628	-0.0226293584524938	0.162057642661121	-0.139637712118361	0.888946242557912	0.964506673175334
AechOR366	760.831848503533	0.0453637288570111	0.152042747315051	0.29836167563463	0.765427136120295	0.952798384273778
AechOR367	639.083478423065	0.283430248292258	0.150437115374508	1.88404468928209	0.0595589308272629	0.883958075043564
AechOR368	812.013093565201	0.259462093700712	0.136557174459926	1.90002535367963	0.0574297925074491	0.883958075043564
AechOR369	631.446593294386	0.313913830162559	0.166650537161183	1.88366527651179	0.0596102661249924	0.883958075043564
AechOR37	520.014382377779	-0.0572432906691641	0.176989356523819	-0.323427870429375	0.746371225242912	0.952798384273778
AechOR370	1676.38502271662	0.0906634271390287	0.160403819201978	0.565219878118157	0.571924217675835	0.952798384273778
AechOR371	1702.07846476591	0.228224998037804	0.144522426611845	1.57916666214556	0.114297834516275	0.883958075043564
AechOR372	1695.91780253803	0.177274363993633	0.12655358275561	1.4007850282356	0.16127836704944	0.883958075043564
AechOR373P	34.4084745084434	-0.4456664267772	0.37849926794405	-1.17745650922389	0.239013346443579	0.893688754117234
AechOR374	625.121288092217	0.0379867680070276	0.186542791153721	0.203635679363908	0.838638209199501	0.952798384273778
AechOR375	818.147359886271	0.0351639061108044	0.158445449218162	0.221930678882342	0.824367847696776	0.952798384273778
AechOR376	732.708147083792	0.0216240533845994	0.168430697115583	0.128385465089896	0.897843933142561	0.965749530569967
AechOR377	650.075730017497	-0.0453658073248005	0.172150997061721	-0.263523349263761	0.79214722925198	0.952798384273778
AechOR378	1009.98947623697	-0.0272858648455699	0.172385267206211	-0.158284204258186	0.874232854410952	0.961446656527364
AechOR379	538.482599318551	-0.0831553322925519	0.173795734311901	-0.478465899187823	0.63231863981647	0.952798384273778
AechOR38	122.2229441419	0.121206049375827	0.249066717096433	0.486640892002036	0.626512839576858	0.952798384273778
AechOR380	1519.08232363673	-0.0441521878936488	0.196067471698268	-0.225188745033625	0.821832444772251	0.952798384273778
AechOR381	661.128961430543	-0.0746344388937266	0.150457729406413	-0.496049217199907	0.619859686927817	0.952798384273778
AechOR382N	1009.12472880168	0.346021967740265	0.184394283429484	1.87653305354551	0.0605821203568318	0.883958075043564
AechOR383CP	204.207915414862	0.308954068731316	0.221987663990774	1.39176233119042	0.163994380251763	0.883958075043564
AechOR384N	853.391396834064	0.0525922835865377	0.148547118903507	0.354044453872583	0.723305568665116	0.952798384273778
AechOR385N	457.384118186993	-0.224475033925475	0.149038019965923	-1.50615952880212	0.132026225993823	0.883958075043564
AechOR386N	471.543149308523	-0.208366035232161	0.148631041043455	-1.40190120293406	0.160944751225206	0.883958075043564
AechOR387N	276.07539140361	0.0589866987632546	0.227813003139336	0.258925952208167	0.795692373868169	0.952798384273778
AechOR388N	166.3066737996	-0.288758819107105	0.218524238904978	-1.32140407194218	0.186366669055216	0.883958075043564
AechOR389	469.144565887428	-0.0435874185674966	0.134237475159354	-0.324703802092179	0.745405256805488	0.952798384273778
AechOR39	44.5411246916856	-0.0588645341644956	0.344750468247467	-0.17074533491929	0.864424014112807	0.961446656527364
AechOR390	92.4178385083541	-0.0851348028500083	0.375853135173842	-0.226510822666495	0.820804142688845	0.952798384273778
AechOR391	497.26527086263	-0.0339355998184373	0.15787502619345	-0.214952298895296	0.829804509151825	0.952798384273778
AechOR392	267.469711043001	-0.159808520223057	0.245004806064572	-0.652266879127827	0.514229022519129	0.952798384273778
AechOR393	194.914563448162	-0.0656115218803233	0.292101977462734	-0.224618547434154	0.822276034800441	0.952798384273778
AechOR394	222.797089851068	-0.155086554660561	0.24058713905232	-0.644616978577707	0.51917542932153	0.952798384273778
AechOR395	300.487535699217	-0.291110730047509	0.175822053026826	-1.65571226723813	0.0977801018543531	0.883958075043564
AechOR396	397.105077631025	-0.405601487940639	0.194824203878834	-2.08188448799151	0.0373530219963933	0.883958075043564
AechOR397	155.360907658498	-0.116327204409467	0.263620025054312	-0.441268467315794	0.659018651373762	0.952798384273778
AechOR398	152.865398187217	-0.184695799306838	0.224092030072775	-0.82419619852994	0.40982808669419	0.952798384273778
AechOR399	775.555947706367	-0.114641189044262	0.14546303513592	-0.788112175283175	0.430631094112311	0.952798384273778
AechOR4	802.734278661134	-0.196984878856694	0.187942234702347	-1.04811395463435	0.294586107711821	0.900354723569932
AechOR40	573.462081522552	0.350422847508983	0.361193562026017	0.970180214573543	0.331956671068286	0.929478678991199
AechOR400	258.254598699992	-0.088096473617557	0.210316490150182	-0.418875731306896	0.675306954236714	0.952798384273778
AechOR401	223.280481211041	-0.313852429997061	0.199713179890582	-1.57151586174239	0.116062872985189	0.883958075043564
AechOR402	235.409133568237	-0.389808145488407	0.182229611536209	-2.13910429925354	0.032427222306283	0.883958075043564
AechOR403	270.904382945569	-0.124237661947611	0.211690117492533	-0.586884562298912	0.557281238581687	0.952798384273778
AechOR404	342.348949755657	-0.347169747725931	0.194829512634914	-1.7819155990832	0.0747629963341625	0.883958075043564
AechOR405	170.437946257174	0.0924206115512189	0.251683899640242	0.367209073299188	0.713463071866122	0.952798384273778
AechOR406	378.659700092399	-0.383423888869287	0.188169983083172	-2.03764640133816	0.0415853080188193	0.883958075043564
AechOR407	624.569683030279	-0.393346499491542	0.185721904593708	-2.11793272501723	0.0341807656340639	0.883958075043564
AechOR408	285.786153241051	-0.262753893016697	0.172293503930999	-1.52503656273615	0.127249978314245	0.883958075043564
AechOR409	465.297146334069	-0.283958574774399	0.172837870647326	-1.64291872904297	0.10039974940905	0.883958075043564
AechOR41	975.002958035208	0.119396554297665	0.145927029794211	0.818193548282589	0.413246678549269	0.952798384273778
AechOR410	365.983014052981	-0.248059507864962	0.165592853405709	-1.49800853577423	0.13413103276703	0.883958075043564
AechOR411	82.443570391819	0.367269193587711	0.667538018908092	0.550184683395954	NA	NA
AechOR412	482.353907779596	-0.170456646059134	0.221267404005853	-0.770364920332435	0.441083456186446	0.952798384273778
AechOR413	646.141157564927	-0.391549930768304	0.43027219462311	-0.910005191274971	0.362819772035795	0.944476877832006
AechOR414	158.734637742598	-0.109239760284205	0.325778277781088	-0.33531934979904	0.737384198796835	0.952798384273778
AechOR415	301.338259654418	-0.287983247782346	0.184137035708863	-1.56396157173766	0.117826593287386	0.883958075043564
AechOR416	128.002131331513	-0.210826581322768	0.499176604877867	-0.422348682335284	0.672770529279438	0.952798384273778
AechOR417	362.829265623539	-0.122292270541601	0.170935822088201	-0.715427983717186	0.474344626050968	0.952798384273778
AechOR418P	577.974559044202	-0.0630517390634515	0.142772036393283	-0.441625269599488	0.658760395003321	0.952798384273778
AechOR419	318.008408804578	-0.130126533816379	0.160595992378561	-0.810272609478581	0.41778351407196	0.952798384273778
AechOR42	313.233929362803	-0.107103881311821	0.182807280399002	-0.585884112919636	0.557953394195313	0.952798384273778
AechOR420NP	62.0449471643087	-0.248690730358878	0.369438781949501	-0.673158159104346	0.500846676818708	0.952798384273778
AechOR421	389.917656503823	0.177443831763256	0.130832079639606	1.35627158302496	0.175012773517839	0.883958075043564
AechOR422P	42.8797461536926	-0.438620496850105	0.393095926163659	-1.11581033446654	0.264503329198522	0.893688754117234
AechOR423	243.384138307293	-0.141026591482563	0.201989847128981	-0.698186535051487	0.48506054608231	0.952798384273778
AechOR424P	67.9272447417013	-0.480347441692834	0.351980155942861	-1.3647003491038	0.172347249886243	0.883958075043564
AechOR425	345.498283286433	-0.173226854935303	0.182001934643618	-0.951785788840668	0.34120563070243	0.944476877832006
AechOR426	742.125070909808	0.109541915055646	0.158909145127949	0.689336758859576	0.490611370791503	0.952798384273778
AechOR427	808.875336914826	0.207609386582674	0.15756118744266	1.31764294209973	0.187623203315016	0.883958075043564
AechOR428	769.564876489404	-0.109726475693661	0.159877695900152	-0.686315092770588	0.492514433536044	0.952798384273778
AechOR429	347.100272180381	-0.345954928963564	0.237413054736379	-1.45718578680397	0.145065102896524	0.883958075043564
AechOR430	642.945460495183	-0.0197043424132715	0.148945005184343	-0.13229273710041	0.8947527518401	0.965749530569967
AechOR431	838.731169025358	0.110608382340729	0.155700984061392	0.71038974485297	0.477462480822681	0.952798384273778
AechOR432	174.577261002523	0.0691557807476851	0.180974678053136	0.382129596757068	0.702365239612809	0.952798384273778
AechOR433	197.621430689492	0.0942589833562217	0.207713070818575	0.453794183412518	0.649976970499169	0.952798384273778
AechOR434	464.477829363419	-0.0193687444895575	0.156044753765931	-0.124123009727137	0.901217879909762	0.965749530569967
AechOR435N	558.007458222156	0.0406394734354187	0.198122825934543	0.20512262150372	0.837476322793253	0.952798384273778
AechOR43C	274.482794680667	0.162083210618729	0.186618190081177	0.868528467392296	0.385105095083024	0.952798384273778
AechOR44	216.598666457426	0.066129044703278	0.237388238171135	0.278569170961221	0.78057547448461	0.952798384273778
AechOR45	35.0309846493567	0.457652789125898	0.44836907089152	1.02070552773838	0.307393974802492	0.908798254222189
AechOR46N	167.601440054489	-0.125891165446885	0.181750868250845	-0.692657848947032	0.48852429730536	0.952798384273778
AechOR47	153.10615133851	0.260606836877091	0.180943999270116	1.44026239017771	0.149793177681533	0.883958075043564
AechOR48	125.11082543388	0.261584464694185	0.330806471519117	0.790747724773783	0.429091220395661	0.952798384273778
AechOR49	634.04201313371	-0.172877498193127	0.205677668240961	-0.840526342366897	0.400613338113966	0.952798384273778
AechOR5	316.40411707998	-0.280217991160186	0.174629195639171	-1.60464571880173	0.108571793952789	0.883958075043564
AechOR50	137.942514195309	0.243010918580417	0.207103572854412	1.17337868792465	0.240643979792128	0.893688754117234
AechOR51	692.941163351337	0.0724359409246031	0.234866936686136	0.308412678032254	0.757768336173449	0.952798384273778
AechOR52	502.185051455098	-0.0455913529183392	0.222932359867969	-0.204507559805766	0.837956884963315	0.952798384273778
AechOR53	309.960028863574	0.0439348495535917	0.194373476427184	0.22603315205946	0.821175635874249	0.952798384273778
AechOR54	582.245872371827	0.0198518829905893	0.190040706985533	0.104461214155031	0.916803346457585	0.977623224478113
AechOR55	775.918342632403	-0.101069826294609	0.136116464722675	-0.74252462037219	0.457769540479844	0.952798384273778
AechOR56P	1064.97295419304	-0.280747187820137	0.166549141592664	-1.68567177912434	0.0918590353819024	0.883958075043564
AechOR57	857.864591852394	0.0289635768790693	0.130861160453476	0.22133058257088	0.824835038957775	0.952798384273778
AechOR58	1354.21282845308	-0.0340998878131573	0.14813840989662	-0.230189373822456	0.817944618634876	0.952798384273778
AechOR59	411.09460278765	-0.0852078535387397	0.148111537130952	-0.575295180843364	0.56509168020683	0.952798384273778
AechOR6	365.849598132901	-0.371238222945299	0.121224975812319	-3.06239057139555	0.00219576743050924	0.310158327189751
AechOR60	420.002240782002	-0.0433591931310314	0.168774431823269	-0.256906171525049	0.797251206259622	0.952798384273778
AechOR61	300.753236373089	-0.200983156270837	0.172651566936765	-1.16409691401439	0.244384739120924	0.893688754117234
AechOR62	132.503584033109	0.14697330921565	0.537681280448105	0.273346524344612	0.784586855274356	0.952798384273778
AechOR63	1031.05517833633	0.228345626899977	0.155540984086387	1.46807369286769	0.142084206574149	0.883958075043564
AechOR64	237.001095325906	-0.18015590961754	0.217511696707487	-0.828258490667823	0.407524125276373	0.952798384273778
AechOR65	308.933845861497	0.0587070708588088	0.160680678498311	0.365364842913742	0.714839081185127	0.952798384273778
AechOR66I	258.301050245202	-0.00810422752477583	0.214926902422655	-0.0377069014321847	0.969921373364491	0.987910647533912
AechOR67	247.040072151258	-0.256749915028754	1.0895020302268	-0.235658041844408	0.813698030695192	0.952798384273778
AechOR68	108.070674624954	-0.0705645419744277	0.258486225129857	-0.272991498633932	0.784859750572784	0.952798384273778
AechOR69	298.946120054925	-0.0912749364772267	0.200224203477708	-0.455863651306215	0.648488029167387	0.952798384273778
AechOR7	122.505672349677	-0.707001519139692	0.253983638315217	-2.78364985961118	0.00537510251408558	0.338178324962581
AechOR70	635.004015293508	-0.181189749013598	0.146291277396144	-1.23855469880786	0.215510453424581	0.893688754117234
AechOR71	237.565567776553	-0.0436378509608049	0.185095794763701	-0.235758197621477	0.813620307305888	0.952798384273778
AechOR72	146.770095105168	-0.28421711431347	0.212900380358263	-1.33497701523688	0.181883869285142	0.883958075043564
AechOR73	232.924925442406	0.0754363371190858	0.171004972233736	0.441135343222515	0.659115018083908	0.952798384273778
AechOR74P	35.2712571479825	-0.483094387614051	0.429745996617941	-1.12413935537726	0.260953911833645	0.893688754117234
AechOR75	240.604298368544	0.0618689066724168	0.207109486075349	0.298725605691997	0.765149418126304	0.952798384273778
AechOR76	231.674151917653	-0.0262146055052187	0.183723853862814	-0.142684822651244	0.886539103831272	0.964506673175334
AechOR77	275.318136846115	0.257758073182637	0.219838159163124	1.17249013621596	0.241000329985234	0.893688754117234
AechOR78	315.719055772152	0.110731345366147	0.220286326326322	0.50267008040306	0.615196248661045	0.952798384273778
AechOR79	360.326099576202	0.0682988057776644	0.174777321373569	0.390776132972554	0.695962718143673	0.952798384273778
AechOR80	58.2383007990056	-0.233625296437793	0.250646614362716	-0.932090373659344	0.351289822479642	0.944476877832006
AechOR81	581.134579109038	-0.0347168961408122	0.142887784772545	-0.242966158346398	0.808031613733033	0.952798384273778
AechOR82	106.468801486856	-0.00979913814873837	0.211358149299923	-0.0463627174121076	0.963021151736385	0.987910647533912
AechOR83	368.892056455349	0.157553659473854	0.167621589775824	0.939936554023651	0.347250105791061	0.944476877832006
AechOR84	287.120485549727	0.0397255920695197	0.190444506033638	0.208594056593595	0.834765150669057	0.952798384273778
AechOR85NP	1.87601240177296	2.91496402206103	1.6131036799465	1.80705311028594	0.070753998672513	0.883958075043564
AechOR86	214.53303565898	-0.0493851963570617	0.215717079007334	-0.228935031868213	0.818919412041174	0.952798384273778
AechOR87	1400.73205362194	0.455837057307232	0.22481899341819	2.0275736065561	0.0426037850200793	0.883958075043564
AechOR88	759.086198197303	-0.018988733947399	0.119799361862039	-0.158504466570252	0.874059301341867	0.961446656527364
AechOR89	419.716072620289	0.55488121028186	0.170845256322731	3.24785845521912	0.00116277098630384	0.252321304027933
AechOR8P	35.0022157085905	-0.537590444554948	0.43085572550502	-1.24772728486971	0.212130945696397	0.893688754117234
AechOR9	235.760139931649	0.00432214631044396	0.174946952133128	0.0247054679018071	0.980289893658022	0.987910647533912
AechOR90	422.827046175833	0.607005226674365	0.203519041994795	2.98254758240209	0.00285860209391475	0.310158327189751
AechOR91	608.736780072498	-0.209804511429508	0.13317188078828	-1.57544152855407	0.115154565013388	0.883958075043564
AechOR92	518.335668020596	0.108929576693592	0.184475252528373	0.590483412818954	0.554866603017546	0.952798384273778
AechOR93	651.145564808657	0.168357105614487	0.165316462034812	1.0183928662775	0.308491291004763	0.908798254222189
AechOR94	251.854364397114	0.194132285993203	0.190907132018777	1.01689383702076	0.309203935484755	0.908798254222189
AechOR95	206.055781890735	0.295350159327302	0.23022984792037	1.28284912662347	0.199544938981299	0.893688754117234
AechOR96	223.473508211361	0.347792224179469	0.148509120007373	2.34189135429664	0.019186299151146	0.693904485966446
AechOR97	296.837229738219	0.284153102159862	0.15723300165934	1.80721031310911	0.0707294935304203	0.883958075043564
AechOR98	932.150761696681	-0.0373039828436129	0.119169711735199	-0.313032416546448	0.75425603405005	0.952798384273778
AechOR99	230.263610824722	0.56706862631519	0.22878086334443	2.47865410605374	0.0131879127567007	0.572355413640812

## Sheet: SI-table-6-OR-habi-PenAo21
	baseMean	log2FoldChange	lfcSE	stat	pvalue	padj
AechOR10	323.424844147627	-0.0982164234327025	0.172745505631171	-0.568561382096992	0.569653838541495	0.977919656533469
AechOR100	532.093493101944	0.0077842724050076	0.170609900661492	0.0456261469869349	0.963608228587828	0.977919656533469
AechOR101	807.041894015537	-0.0136886189468194	0.145823448455294	-0.0938711784135045	0.925211489010244	0.977919656533469
AechOR102	145.277835196898	0.803609750435596	0.224220244500891	3.58401959744721	0.000338346682412398	0.146842460166981
AechOR103P	226.458560133504	0.0714073490648453	0.236982219084349	0.301319437976186	0.763170919942313	0.977919656533469
AechOR104	84.9709581889102	-0.0509376456362056	0.322720263889286	-0.15783838616865	0.874584149981547	0.977919656533469
AechOR105NP	6.6114323838876	-0.477040133636644	0.756078751052486	-0.630939744004958	0.528079923783235	0.977919656533469
AechOR106	307.389183947728	0.0228973183815842	0.390512086290504	0.0586340837721236	0.953243562449249	0.977919656533469
AechOR107	56.176444681296	-0.598427099062123	0.326810116022982	-1.83111559196668	0.0670832917560852	0.949790586138716
AechOR108	207.167814386129	-0.435144992388679	0.275317553183558	-1.58052033863079	0.113987752909339	0.973392875876396
AechOR109	343.873738622704	0.0724243280529986	0.190944353057587	0.379295469560999	0.704468463532073	0.977919656533469
AechOR11	167.44948617817	-0.273808726086667	0.181749927350708	-1.5065135380127	0.131935394442258	0.973392875876396
AechOR110N	541.482639026995	0.0795677680108733	0.123480436544144	0.644375499777473	0.519331967922371	0.977919656533469
AechOR111N	207.268428280989	-0.131542815534821	0.166033255372919	-0.792267881752783	0.428204495135118	0.977919656533469
AechOR112	342.476509889961	0.393190867767911	0.143016831803847	2.7492628861139	0.0059729460478536	0.466561935612339
AechOR113P	94.3995072971512	0.192729159785282	0.341122240051127	0.56498561851727	0.572083546157513	0.977919656533469
AechOR114N	441.011852741431	0.033074584618294	0.207040523552265	0.159749328541205	0.873078541288523	0.977919656533469
AechOR115	308.142173002714	0.0827666709969335	0.46316974384239	0.178696195287527	0.858176256820565	0.977919656533469
AechOR116	490.262739482761	0.0286424163018919	0.141866587625902	0.201896843937779	0.839997369444252	0.977919656533469
AechOR117	645.262035508198	0.0695698775275475	0.14813323446056	0.469643951142309	0.638609418183189	0.977919656533469
AechOR118	835.155401303862	0.0106066701184547	0.151807606976429	0.069869160905103	0.944297799155869	0.977919656533469
AechOR119	635.62046114338	0.129406999277792	0.185140386081829	0.698966886785015	0.48457272501059	0.977919656533469
AechOR12	454.402856840651	0.0359317801695147	0.165286460885218	0.217390946463953	0.827903686178184	0.977919656533469
AechOR120	649.080425947046	-0.0742179331490234	0.158164312433491	-0.469245760988165	0.638893979589926	0.977919656533469
AechOR121N	260.18419623864	-0.0180710561849048	0.23436489184448	-0.0771064985147023	0.938538823326993	0.977919656533469
AechOR122N	770.490426416427	0.165114216237969	0.140730519697208	1.17326516375569	0.24068948752357	0.973392875876396
AechOR123	969.609839019679	0.246635603392467	0.135064819581384	1.82605362489568	0.067842184724194	0.949790586138716
AechOR124	574.780435837048	-0.0677784647404805	0.130829096684791	-0.518068735915682	0.604410312526339	0.977919656533469
AechOR125	473.056766402618	0.108443348328663	0.171837393397792	0.631081199408231	0.527987433274096	0.977919656533469
AechOR126	285.425478536901	-0.232715126938028	0.193744616047491	-1.20114371013533	0.229695460093721	0.973392875876396
AechOR127	283.955487753977	0.312405175236447	0.20004351540744	1.56168608914992	0.118361957470499	0.973392875876396
AechOR128	559.015486449804	-0.238766717791663	0.205383502188845	-1.16254088204282	0.245015828503994	0.973392875876396
AechOR129	586.88020427711	0.19807619312492	0.175091572214473	1.13127200024393	0.257940625494685	0.973392875876396
AechOR130	324.777061539735	0.0630600029605381	0.188067860957212	0.335304515293473	0.737395387980032	0.977919656533469
AechOR131	37.062368153892	-0.0375761761702106	0.358232442654194	-0.104893280719645	0.916460490764858	0.977919656533469
AechOR132	140.876941458166	0.309190503497683	0.238616494278572	1.29576333116654	0.195057034850753	0.973392875876396
AechOR133	193.511480098936	0.126817540963172	0.227385248765808	0.557721055572016	0.577034877473384	0.977919656533469
AechOR134P	25.8955004150263	0.0793858453102746	0.497016061457455	0.159724909246359	0.873097778072263	0.977919656533469
AechOR135	297.20022238248	0.0627771923362503	0.281096187016574	0.22332993201558	0.823278733108967	0.977919656533469
AechOR136	172.416668740016	-0.0192217359592092	0.170259288989579	-0.112896841477975	0.910112340457785	0.977919656533469
AechOR137	129.198053515439	-0.532006488318274	0.263194028454671	-2.02134710822248	0.0432438458200091	0.938391454294197
AechOR138	164.43699194949	-0.222806780124952	0.258689014620049	-0.861292005198601	0.389077237810441	0.977919656533469
AechOR139N	595.865285056474	0.132192081829072	0.11901026869551	1.11076198111347	0.266670815237183	0.973392875876396
AechOR13P	118.060950440953	-0.143763382903796	0.327421725722937	-0.439077103348504	0.660605669100795	0.977919656533469
AechOR14	461.006215636634	-0.150753152172897	0.181897979399805	-0.828778597048333	0.40722970138874	0.977919656533469
AechOR140	330.205413714202	0.0883831363146737	0.163014404475443	0.542179917161786	0.587694568753659	0.977919656533469
AechOR141	994.238556447012	0.0523954771383647	0.154207761497771	0.339771984428437	0.734028247255006	0.977919656533469
AechOR142	265.677186429123	-0.345560498824562	0.165958220671427	-2.08221380915333	0.0373229444843519	0.861776802993421
AechOR143	636.689026134483	-0.112176272383928	0.142678567635293	-0.786216698436911	0.431740544898741	0.977919656533469
AechOR144	789.05890184585	0.148966733034315	0.135353409725465	1.10057613869102	0.271081175297851	0.973392875876396
AechOR145	711.797798946873	0.0469429279075129	0.193809675526385	0.24221147772946	0.808616301862777	0.977919656533469
AechOR146	376.242682387053	-0.242433115272908	0.149983208150113	-1.61640171765272	0.106007487245903	0.973392875876396
AechOR147	323.506823981367	-0.0260643146066975	0.174574148617367	-0.149302258170111	0.881315133483715	0.977919656533469
AechOR148	335.107504456691	-0.113310494209319	0.149660530960189	-0.757116746027456	0.448979922240717	0.977919656533469
AechOR149	583.171737482451	0.124981141343296	0.128502915188501	0.972593821392772	0.330755214655139	0.977919656533469
AechOR15	475.759123558547	-0.212012881418848	0.183289323717707	-1.1567115700933	0.247390221009958	0.973392875876396
AechOR150	259.056384289819	-0.479191588746419	0.168933329800196	-2.83657221054706	0.00456006653005848	0.466561935612339
AechOR151	265.979433096067	0.185453589170133	0.187467207458114	0.989258823901607	0.322536524505877	0.977919656533469
AechOR152P	45.3642511102512	-0.250085897795184	0.324721629892994	-0.770154725687954	0.441208116497806	0.977919656533469
AechOR153	191.272418260852	-0.0132692377045589	0.204738727856744	-0.0648105897866249	0.948324809748783	0.977919656533469
AechOR154	993.92470765265	-0.0286543480337229	0.139788367393141	-0.204983780611267	0.837584797156091	0.977919656533469
AechOR155	305.71443036916	-0.0979331485294312	0.1677500186555	-0.583804099184942	0.559352120040255	0.977919656533469
AechOR156	465.542050554371	-0.0788887395547958	0.144994222297115	-0.544081952404566	0.586385079172999	0.977919656533469
AechOR157	308.35965899116	0.211058713734187	0.169186093777814	1.24749445430995	0.212216252412401	0.973392875876396
AechOR158	71.0111886235157	0.0395696741062009	0.257256806495193	0.15381390543282	0.877756469367515	0.977919656533469
AechOR159	1243.90523093208	0.202397286047489	0.154177141036518	1.31275806962557	0.189264483219718	0.973392875876396
AechOR16	476.657192809809	-0.00901506203745369	0.186438931707408	-0.0483539674621267	0.961434145004266	0.977919656533469
AechOR160	230.336903328664	-0.0413369580681542	0.197369856700923	-0.209439064095753	0.834105500159849	0.977919656533469
AechOR161	493.307006980088	-0.219866639308033	0.174906596512464	-1.25705172756229	0.208734905285243	0.973392875876396
AechOR162	370.764191840874	-0.070170553985962	0.140791578533876	-0.4984002219215	0.618201980393878	0.977919656533469
AechOR163	1402.49840588932	-0.0797349426046608	0.108173382072375	-0.737103167869087	0.46105961285499	0.977919656533469
AechOR164	3264.20829866113	0.0200677147501805	0.110313664064253	0.181915041263538	0.855649400233699	0.977919656533469
AechOR165	241.02379017499	0.20183603693736	0.220561698188357	0.915100122075569	0.360139070906772	0.977919656533469
AechOR166	844.758108523541	-0.00783401414474625	0.175521615516393	-0.0446327600261552	0.964400029945448	0.977919656533469
AechOR167N	873.247127284685	0.14851293954561	0.209688766163451	0.708254153347657	0.478787442318393	0.977919656533469
AechOR168	424.741790935068	0.0857479471208746	0.237170065411139	0.361546247298237	0.717691139269441	0.977919656533469
AechOR169	298.053186367695	0.186745815739454	0.211464118145202	0.883108762741606	0.377177510124744	0.977919656533469
AechOR17	642.143495437056	0.0128472066928625	0.151871496727698	0.0845926126342011	0.932585272281051	0.977919656533469
AechOR170	754.909171556389	0.197977242536191	0.159488774377006	1.24132399480483	0.214486084066951	0.973392875876396
AechOR171	223.700741430845	-0.0697850955665583	0.212124277851649	-0.328982124409932	0.742169199344731	0.977919656533469
AechOR172	143.830083431343	-0.532252208722105	0.319275606994866	-1.66706192725417	0.0955020916596888	0.973392875876396
AechOR173	733.1174787047	-0.182859470553069	0.174056703560871	-1.05057413367087	0.293454226160429	0.977919656533469
AechOR174	329.169030698365	-0.204356533120347	0.211263440057861	-0.967306662545953	0.333390754047563	0.977919656533469
AechOR175	1145.47342557809	0.098462744914296	0.102618948163903	0.95949867618046	0.337307586252206	0.977919656533469
AechOR176C	282.035405451143	-0.099004879148742	0.174913921259537	-0.566020579927646	0.571379790541374	0.977919656533469
AechOR177	323.204866855176	-0.14144462898414	0.204281874279786	-0.692399310916917	0.488686598450542	0.977919656533469
AechOR178	263.260327784104	-0.229953216551555	0.213692696440212	-1.07609300824136	0.281885662285029	0.974333801192862
AechOR179	406.337296235057	-0.222894116810423	0.176929661224825	-1.25978942856388	0.207745334349806	0.973392875876396
AechOR18	1105.88277030387	-0.0638317106324305	0.159066084126681	-0.40129051383194	0.688206246911632	0.977919656533469
AechOR180	344.532551933402	-0.103647659438141	0.174205267034635	-0.594974315085056	0.551860640022569	0.977919656533469
AechOR181	782.094631677639	-0.00658393808199997	0.14152846496332	-0.0465202394705992	0.962895602783765	0.977919656533469
AechOR182	424.768946451119	-0.262047225133596	0.192153483722086	-1.36373913216477	0.172649683276776	0.973392875876396
AechOR183	223.768340222752	-0.0531940155040643	0.192551261858656	-0.276258981585444	0.782349158342306	0.977919656533469
AechOR184	232.983901462194	0.0925352371878017	0.201977995867758	0.458145139970533	0.646848170401438	0.977919656533469
AechOR185	336.314025848436	0.225971255908073	0.158192024876437	1.42846174505054	0.153158998002868	0.973392875876396
AechOR186	570.614897200303	-0.122823784112172	0.175691464353021	-0.69908794126378	0.484497074085686	0.977919656533469
AechOR187	565.993785639991	-0.0139204584052522	0.145654366709396	-0.0955718576774679	0.923860617181304	0.977919656533469
AechOR188	425.151258665396	-0.121173037623225	0.158783969518044	-0.763131429394417	0.445385017820173	0.977919656533469
AechOR189	1020.77908353087	-0.290723755780778	0.191025145921781	-1.5219135385444	0.128030746409607	0.973392875876396
AechOR19	126.595570482453	-0.466080308487918	0.519405040787412	-0.897334973456064	0.369540199731662	0.977919656533469
AechOR190	976.220406865938	-0.106622958781195	0.142850671450591	-0.746394523025212	0.455429126812395	0.977919656533469
AechOR191	423.056281803663	-0.209866132655431	0.158180042235655	-1.32675481488856	0.184589801916195	0.973392875876396
AechOR192	369.00178951921	-0.183826230254914	0.130158064616701	-1.41233069803442	0.157852611561104	0.973392875876396
AechOR193	680.875094288144	0.0188502889296706	0.125227321586247	0.150528564301265	0.880347616426143	0.977919656533469
AechOR194	163.117044356781	0.0273264514257473	0.292644176997992	0.0933777384743072	0.925603475359322	0.977919656533469
AechOR195	435.239466088619	-0.265557235270674	0.234037526340683	-1.13467801263678	0.256510253105175	0.973392875876396
AechOR196	442.717234239271	-0.0695115677586804	0.132391309617116	-0.525046303716702	0.599551002534646	0.977919656533469
AechOR197	703.939350863678	-0.123396835377451	0.164111034101453	-0.751910656422818	0.452104789222677	0.977919656533469
AechOR198	499.534658882249	-0.107763278572834	0.155767226574231	-0.691822541511834	0.48904877884506	0.977919656533469
AechOR199P	61.9785227205225	-0.957182886611241	0.46067078013812	-2.07780247387137	0.0377275558914171	0.861776802993421
AechOR1P	32.8926772769508	-0.489350653875696	0.521232359762013	-0.938833985862132	0.34781598674572	0.977919656533469
AechOR2	758.634572683466	-0.196092420601034	0.196118751242252	-0.999865741337577	0.317375485556169	0.977919656533469
AechOR20	413.174196594218	0.0108373288696128	0.156550631862485	0.0692257114562935	0.944809957413682	0.977919656533469
AechOR200	502.334670526694	-0.222956330394026	0.266870177824011	-0.835448652269631	0.40346514633765	0.977919656533469
AechOR201	333.732038260901	0.0309626647399659	0.170021161957419	0.182110652482897	0.855495889050016	0.977919656533469
AechOR202PC	199.865181422851	-0.398106210000554	0.300764637789909	-1.32364699828389	0.185620308647612	0.973392875876396
AechOR203	318.069938077753	-0.480566037248447	0.202745542640134	-2.37029150426963	0.0177740654991277	0.701267675147401
AechOR204	734.649196432531	-0.0352663364264939	0.12809571678087	-0.275312378218103	0.783076255359275	0.977919656533469
AechOR205	357.52330846199	-0.117926320739887	0.208097992309723	-0.566686489528315	0.570927201555238	0.977919656533469
AechOR206	468.916427712098	0.0979047680897214	0.215818332111161	0.453644355101835	0.650084823381955	0.977919656533469
AechOR207	524.263889611813	0.0337041432636576	0.142250965709789	0.236934372258805	0.812707703874687	0.977919656533469
AechOR208	377.525858201474	-0.190992460704708	0.166766035768737	-1.14527193636459	0.252096527327264	0.973392875876396
AechOR209	646.691623043617	0.180665911270222	0.149897265659315	1.20526488909302	0.228101059363222	0.973392875876396
AechOR210	643.569673181503	-0.217332701815051	0.133821496409119	-1.62404925700892	0.104365296393442	0.973392875876396
AechOR211	53.8717303091507	-0.588036998721183	0.417355145766634	-1.40896070094218	0.158846788931277	0.973392875876396
AechOR212C	542.523759983726	-0.191858470273134	0.135006993609566	-1.42110023446622	0.155287621856482	0.973392875876396
AechOR213	367.390430483763	-0.0104685469512539	0.184951933155615	-0.056601446509055	0.954862682246592	0.977919656533469
AechOR214C	408.83029114885	-0.0456397261935773	0.156103601513249	-0.292368182099269	0.770005132957391	0.977919656533469
AechOR215	841.572215830855	-0.124375483005097	0.124662408927751	-0.997698376558568	0.318425640677936	0.977919656533469
AechOR216	489.394260211469	0.0939420754252382	0.131862502802196	0.712424483298022	0.476201958970547	0.977919656533469
AechOR217	763.223087346866	-0.134643969647821	0.146674779181585	-0.917976290123678	0.358631278920483	0.977919656533469
AechOR218	1682.5174556799	0.0493365002344519	0.130634423340472	0.377668450419583	0.705676907854976	0.977919656533469
AechOR219P	107.326451039193	-0.105232573990623	0.232930822277263	-0.451776080820091	0.651430302837154	0.977919656533469
AechOR21P	45.0856153056241	0.428927535170708	0.308722086662274	1.38936458938856	0.16472191237955	0.973392875876396
AechOR22	214.809465171842	0.0925679871876283	0.168998596845523	0.547744116906736	0.583867615033493	0.977919656533469
AechOR220P	161.05173795028	-0.135526257183297	1.5289308481618	-0.0886411948233222	0.929367068188982	0.977919656533469
AechOR221	191.351064787103	-0.0263516909004253	0.810057573455244	-0.0325306395050712	0.974048882162564	0.983109801996634
AechOR222	591.513016572462	-0.144780628382087	0.159413995399266	-0.908205255250471	0.363769788078735	0.977919656533469
AechOR223IC	1975.76807885978	0.280272801217682	0.14959921417531	1.87349113270903	0.0610005960852196	0.949790586138716
AechOR224	766.496079392019	0.25700004391377	0.188039681924876	1.36673302827881	0.171709001356887	0.973392875876396
AechOR225	451.687879199317	-0.239224081309056	0.137876805768786	-1.73505674123481	0.0827307554567	0.973392875876396
AechOR226	380.639656467473	0.0557259556760346	0.179062639793455	0.311209282630444	0.755641526674768	0.977919656533469
AechOR227IP	17.2313579689062	0.129500223719062	0.51495647472529	0.251477998772898	0.801444570187092	0.977919656533469
AechOR228	542.46376813492	0.436560031607356	0.164355770979318	2.65618924730237	0.00790292503532627	0.489981352190229
AechOR229	314.066966034108	-0.0154072238666662	0.144264577977003	-0.106798384487163	0.91494892913872	0.977919656533469
AechOR23	257.344813256252	-0.037093862732761	0.196266189484734	-0.188997722074011	0.850094602138686	0.977919656533469
AechOR230	392.099224339095	0.0135635263489561	0.168413913094398	0.0805368517347705	0.935810287966209	0.977919656533469
AechOR231	367.355588242994	0.170560208653756	0.398779150534171	0.427705933034082	0.668865229784626	0.977919656533469
AechOR232	127.63030405947	-0.0620249065079033	0.334014134724391	-0.1856954543528	0.852683593224296	0.977919656533469
AechOR233P	10.1923899539467	0.146573474446242	0.71194433757479	0.20587771643151	0.836886432286209	0.977919656533469
AechOR234	120.930730079609	-0.132624409153679	0.208082495048007	-0.637364566025031	0.523887403425393	0.977919656533469
AechOR235	316.66019737892	0.0738042543788137	0.181327586087004	0.40702165606176	0.683992082691689	0.977919656533469
AechOR236	515.663147381583	0.218408223952761	0.171575624682111	1.27295601783424	0.203033649432478	0.973392875876396
AechOR237	169.436368409808	-0.173420470358338	0.232092464941629	-0.747204224841822	0.45494029424393	0.977919656533469
AechOR238P	56.9264411255865	0.167205779436254	0.32792502925446	0.5098902630775	0.610128343851715	0.977919656533469
AechOR239	335.658602325178	0.104618660071279	0.156774427726216	0.667319674443208	0.504567961859196	0.977919656533469
AechOR24	301.962808950647	0.108241939804618	0.213733536112574	0.506434047615283	0.612551977892372	0.977919656533469
AechOR240	882.27762891952	0.11190449021457	0.156280342879692	0.716049684512892	0.473960670596706	0.977919656533469
AechOR241	604.343942004005	-0.0602819544300699	0.157057664123904	-0.383820520738886	0.701111477511652	0.977919656533469
AechOR242	710.647459609061	0.050406176761522	0.172254446157986	0.292626274013799	0.769807828676542	0.977919656533469
AechOR243	266.883315165338	0.218803558583507	0.191114630579395	1.1448812574954	0.252258348905444	0.973392875876396
AechOR244	509.242114402722	0.121422808792664	0.168942006151118	0.718724795324451	0.472310502629552	0.977919656533469
AechOR245	1322.08820319969	0.360811940926386	0.1725370495396	2.09121427478434	0.036508860272716	0.861776802993421
AechOR246	254.157797336909	-0.130032570559594	0.167518473475307	-0.776228244336058	0.437614232150262	0.977919656533469
AechOR247	676.446733535334	-0.0114284998458735	0.136431465277967	-0.0837673319903798	0.933241421996796	0.977919656533469
AechOR248	592.592045298656	0.0329981257223682	0.143730096362302	0.229583967154586	0.818415066479901	0.977919656533469
AechOR249	1312.1177742206	-0.0326372021025576	0.126061233136583	-0.258899594193216	0.795712711300327	0.977919656533469
AechOR25	44.8065806931131	0.262396663333837	0.320899920695819	0.817690022374805	0.413534209189128	0.977919656533469
AechOR250	2545.55307965436	0.320434500942463	0.163208263809509	1.96334728072632	0.0496058351150284	0.949790586138716
AechOR251	547.776916579159	-0.0535551961246521	0.110298657233429	-0.485547126936564	0.627288291610077	0.977919656533469
AechOR252	2003.72193167494	0.157026890376616	0.157886029081869	0.994558488105323	0.319951045744449	0.977919656533469
AechOR253	885.524517552318	0.154333957297305	0.13588474949169	1.13577099619073	0.256052418605047	0.973392875876396
AechOR254	804.557262929535	-0.0588843509206561	0.128493915677035	-0.458265674373718	0.646761581836254	0.977919656533469
AechOR255	342.958548497982	-0.189526560079728	0.175487397470871	-1.08000097335301	0.280141746736859	0.974333801192862
AechOR256	356.033594603417	0.0117402354802795	0.178973757484012	0.0655975247171545	0.947698259860237	0.977919656533469
AechOR257	216.287919732772	0.153415254108191	0.220224152201517	0.696632283855078	0.486032946640403	0.977919656533469
AechOR258	496.802623467549	0.0570476559998581	0.143924044348915	0.396373352749576	0.691829621117789	0.977919656533469
AechOR259	1122.19462243496	0.196185498587298	0.134535642482845	1.45824180839152	0.144773903615129	0.973392875876396
AechOR26	162.212355951751	-0.067997830231288	0.228091072690583	-0.298117017159766	0.765613853950729	0.977919656533469
AechOR260	736.533287812668	0.36979204331252	0.194908338375463	1.8972612787872	0.0577934627520536	0.949790586138716
AechOR261	399.42268019943	-0.00769703647186774	0.1370796689847	-0.0561500952612226	0.955222236608672	0.977919656533469
AechOR262	215.554737806595	-0.016462438630855	0.184905866284898	-0.0890314567169556	0.929056910534652	0.977919656533469
AechOR263P	27.8305155224413	-0.622491051411769	0.422827036020929	-1.47221203561107	0.140963628309742	0.973392875876396
AechOR264	188.875568899204	-0.163216209073957	0.227469304021315	-0.717530700576031	0.473046700208223	0.977919656533469
AechOR265	746.199839152053	-0.0380914323395592	0.185518819146742	-0.205323818439301	0.83731913604652	0.977919656533469
AechOR266	170.696414625063	-0.255873858811847	0.298554101876606	-0.857043521437201	0.391420832598862	0.977919656533469
AechOR267	461.251095562546	-0.130786431442716	0.166396268561384	-0.7859937760231	0.431871133471547	0.977919656533469
AechOR268	1048.70829709742	-0.0390926675642658	0.140388222268042	-0.278461162430183	0.780658374356183	0.977919656533469
AechOR269	894.781856690709	-0.137710898392796	0.142328421097634	-0.967557268820748	0.333265526880518	0.977919656533469
AechOR27	151.668181996719	-0.201789700408637	0.184325065295319	-1.09474910580032	0.273626568794747	0.973392875876396
AechOR270	1513.54117336041	-0.00650076702463867	0.305133620546305	-0.0213046566713948	0.983002629196642	0.985272843120884
AechOR271	611.183346246996	-0.134189386745647	0.172898247154875	-0.77611768166421	0.437679504527862	0.977919656533469
AechOR272	725.750335390156	-0.00411191639629876	0.184659404975496	-0.0222675709197937	0.98223451712211	0.985272843120884
AechOR273	572.509778719692	0.00826816526694104	0.176113164930095	0.0469480249828167	0.962554651866092	0.977919656533469
AechOR274	281.52035160386	-0.0453421133386636	0.162251562805401	-0.279455633922278	0.779895181203902	0.977919656533469
AechOR275	488.349357715818	-0.110597637288914	0.127359666456455	-0.868388245400496	0.385181827595593	0.977919656533469
AechOR276	418.990280489491	-0.360036264345336	0.150680863813587	-2.38939607348382	0.0168760977532467	0.701267675147401
AechOR277	131.549956959095	-0.335547112499078	0.255949118805325	-1.31099147387296	0.189860644182734	0.973392875876396
AechOR278	430.391920024416	-0.174552344640166	0.401155888511343	-0.435123476033009	0.663472804045671	0.977919656533469
AechOR279	1468.1476116031	-0.0188645075471549	0.117558900083319	-0.160468561153471	0.872511985238449	0.977919656533469
AechOR28	357.877873535397	-0.0313341906450295	0.155012085828145	-0.202140307174295	0.839807037648179	0.977919656533469
AechOR280	536.663570106576	0.132085620876111	0.138532502809167	0.953463037176646	0.340355515532185	0.977919656533469
AechOR281	775.002451252926	0.158550523409644	0.124953165134513	1.26887960972388	0.204484005752509	0.973392875876396
AechOR282	546.62765984622	-0.271323860308177	0.16557432631593	-1.63868316027733	0.10127926293358	0.973392875876396
AechOR283	461.382698959256	0.37300037121209	0.193676031314259	1.92589846395014	0.0541170532921793	0.949790586138716
AechOR284S	86.1283584490202	0.0855143798769887	0.296806272476583	0.288115137067177	0.773258605990084	0.977919656533469
AechOR285	139.594591899436	0.204369032983284	0.237450909989105	0.860679089385932	0.38941481296878	0.977919656533469
AechOR286	426.67722364659	-0.0206779544388083	0.158322432723197	-0.130606598718456	0.896086522424023	0.977919656533469
AechOR287	455.825034645648	0.0533336683800553	0.190266864232288	0.280309809042433	0.779239825805188	0.977919656533469
AechOR288	58.75932600907	-0.25306513695191	0.27629131176922	-0.915935920429122	0.359700505307825	0.977919656533469
AechOR289	224.698769479901	-0.0229109150268718	0.15595455385644	-0.146907637259261	0.883204923670578	0.977919656533469
AechOR29	329.793288388518	-0.0907593696546567	0.208774383365178	-0.434724644813845	0.663762307575735	0.977919656533469
AechOR290	122.096497263398	-0.0821547521488605	0.217295006653655	-0.37807933745945	0.705371657390074	0.977919656533469
AechOR291	145.926933308226	0.10397635884089	0.227834467750258	0.456367993252293	0.648125377666758	0.977919656533469
AechOR292	193.533668541003	-0.230747147251812	0.171706689830654	-1.34384482910588	0.178998569684508	0.973392875876396
AechOR293	280.722489837016	0.200068943022202	0.208033419337819	0.961715399665263	0.336192584597668	0.977919656533469
AechOR294	283.892858409849	0.0617769606721634	0.198921170017059	0.31056001061559	0.75613513175159	0.977919656533469
AechOR295	353.943644161474	-0.315090258884895	0.147891729120888	-2.13054685855581	0.0331264915249322	0.861776802993421
AechOR296	235.142071870006	0.428766905480076	0.157404938032686	2.72397366206542	0.00645016500846551	0.466561935612339
AechOR297	735.184651946156	-0.156780910795639	0.109240929466189	-1.43518470194053	0.151234471770358	0.973392875876396
AechOR298	1699.70435830923	0.0861125268463488	0.174202831413115	0.494323347949131	0.621077838571218	0.977919656533469
AechOR299	255.272418401701	-0.203695837903703	0.175485707545146	-1.16075457513427	0.245741720733145	0.973392875876396
AechOR3	519.397114249288	-0.0968394336808152	0.181803749926004	-0.532659165282508	0.594269538023626	0.977919656533469
AechOR30	179.000792438376	-0.467563127507717	0.265691376149663	-1.75979790644142	0.0784420781823934	0.973392875876396
AechOR300	462.509445864335	-0.193711037323475	0.148127694661065	-1.30773004850113	0.190964887691387	0.973392875876396
AechOR301	1041.95334119826	0.135860102003249	0.184331713695488	0.73704138739624	0.46109718106511	0.977919656533469
AechOR302	354.437455710845	-0.0241880252446064	0.151222333524553	-0.159950085948641	0.87292039350538	0.977919656533469
AechOR303	516.578970314187	-0.0791156570173362	0.155826769200449	-0.507715442111009	0.611652917318139	0.977919656533469
AechOR304	83.4948182598206	-0.0996661844283724	0.286568911683842	-0.34779133522456	0.72799689741269	0.977919656533469
AechOR305	486.007635813876	0.0808870338873074	0.190111906371972	0.425470636905004	0.670493622412044	0.977919656533469
AechOR306	130.427143511583	-0.356356876811871	0.245236070564432	-1.4531177081401	0.146191075196518	0.973392875876396
AechOR307	397.445161505828	0.175664457551517	0.187597799027227	0.936388691458059	0.349073098250059	0.977919656533469
AechOR308	298.069852319445	-0.332582502549496	0.196564457878687	-1.69197680058088	0.0906503970907298	0.973392875876396
AechOR309	301.22686146611	0.082835764550864	0.153667338692412	0.539059017067199	0.589846132944181	0.977919656533469
AechOR31	541.272644508891	-0.0664252102512626	0.172424773601669	-0.385241684612654	0.700058362282566	0.977919656533469
AechOR310	215.660204288579	0.0822626873454361	0.18096590909216	0.454575603538358	0.649414589470652	0.977919656533469
AechOR311	607.489880562428	0.0890211301139573	0.14994368532161	0.593697093165467	0.552714727620066	0.977919656533469
AechOR312	150.266237018972	-0.116788595254254	0.224153859262892	-0.521019783635678	0.602352989717696	0.977919656533469
AechOR313	281.085025035317	-0.0830442967219269	0.216888305503554	-0.382889693057084	0.701801553844197	0.977919656533469
AechOR314	278.486349682224	0.251715390136507	0.181807425179015	1.38451655584835	0.166200342274662	0.973392875876396
AechOR315	215.665209635918	0.0517193788798322	0.194269921161534	0.266224326290986	0.790066449177462	0.977919656533469
AechOR316	739.575671913664	0.256850329824631	0.165974126473413	1.54753234906029	0.121734930188466	0.973392875876396
AechOR317	355.055406543773	-0.0486755340179041	0.162598077619624	-0.299361067058701	0.764664564778122	0.977919656533469
AechOR318	389.107698893721	-0.136122372132249	0.147644414227157	-0.921960866889412	0.356548988289326	0.977919656533469
AechOR319	333.976385708575	-0.0137806035282925	0.162270887692135	-0.0849234494510036	0.932322249161821	0.977919656533469
AechOR32	363.228490976046	-0.104546755740469	0.199719795968784	-0.523467166754015	0.600649193755212	0.977919656533469
AechOR320	200.736441467349	0.0785688852378205	0.232231706225136	0.338321095404829	0.735121228204945	0.977919656533469
AechOR321	339.496432317188	0.117787929201387	0.172544127957111	0.682653942478215	0.494825539561068	0.977919656533469
AechOR322	432.690719505177	0.172342487243321	0.138934023082434	1.24046279967768	0.214804265434891	0.973392875876396
AechOR323	433.654719063745	0.199561190824751	0.140191157992477	1.42349341914602	0.154593168485423	0.973392875876396
AechOR324	823.37708203412	0.118570670104141	0.148386358480817	0.799067187294505	0.424251454718384	0.977919656533469
AechOR325	540.223699752146	0.0283949839814905	0.157820122496242	0.17991992106182	0.857215435659964	0.977919656533469
AechOR326	814.160497703361	0.0441949109790062	0.145271020298558	0.30422386301258	0.760957345861039	0.977919656533469
AechOR327	874.402598412921	0.148804365401355	0.162266979319175	0.91703417433229	0.359124732555802	0.977919656533469
AechOR328	230.530995698085	0.23870525527403	0.193896107949122	1.2310987456059	0.218285934650198	0.973392875876396
AechOR329	300.256943696217	0.189667629516899	0.173218970504736	1.0949587621046	0.273534703288117	0.973392875876396
AechOR33	319.15986090003	-0.018235324155333	0.169221209129066	-0.107760275731305	0.914185854709723	0.977919656533469
AechOR330	313.160907539416	-0.113578590639952	0.15713319869821	-0.722817275922008	0.469792152042129	0.977919656533469
AechOR331	392.265628494049	0.0663948705045705	0.167795393978982	0.395689469955814	0.69233412459912	0.977919656533469
AechOR332	68.7133846350681	0.169552460785539	0.299110675098359	0.566855264292334	0.570812520011542	0.977919656533469
AechOR333	544.371083865673	-0.156000360320036	0.129047385661801	-1.20886106696397	0.226716225807434	0.973392875876396
AechOR334	678.101319376374	0.220087756766582	0.12252930865074	1.79620499935999	0.0724619199274881	0.973392875876396
AechOR335	641.135825722407	0.0438185229152622	0.128417028677761	0.341220501411979	0.73293759055988	0.977919656533469
AechOR336	699.253930198017	0.143156204930677	0.129625308051714	1.10438468445965	0.26942630162241	0.973392875876396
AechOR337	371.079127410965	-0.116943618351824	0.154011296845798	-0.759318444470424	0.447662086655466	0.977919656533469
AechOR338	410.296685513084	0.0706133726772688	0.141259080175216	0.499885547815269	0.617155669049379	0.977919656533469
AechOR339	545.183293136177	0.0892479108495096	0.201434621071764	0.443061427944473	0.657721303796257	0.977919656533469
AechOR34	81.2027677462163	0.0566324419165469	0.253952881976403	0.223003737842239	0.823532597378642	0.977919656533469
AechOR340	492.747420089379	-0.181182251757731	0.147072670871981	-1.23192331167658	0.217977732398696	0.973392875876396
AechOR341	264.069648533424	0.0519976328328519	0.181420059313524	0.286614572994883	0.77440745475496	0.977919656533469
AechOR342	398.877710122426	-0.185036675047884	0.15723703754133	-1.17680082212975	0.239275014408607	0.973392875876396
AechOR343	155.731502022938	0.0286793307229769	0.238346939515027	0.120325986905189	0.904224919089295	0.977919656533469
AechOR344	333.411898438192	-0.230742300245716	0.192334448723863	-1.19969304394865	0.230258575569493	0.973392875876396
AechOR345	1168.37024036206	0.111419936346246	0.137217366019985	0.811995883451212	0.416793993598942	0.977919656533469
AechOR346	1422.070241523	0.215481067424172	0.148900470974776	1.44714832675495	0.147855385328039	0.973392875876396
AechOR347	73.6626383507743	-0.0623540768041627	0.273585625297857	-0.227914301916545	0.819712863989253	0.977919656533469
AechOR348	364.648611530994	-0.00990736688754143	0.155161271461131	-0.0638520604674427	0.949088024539764	0.977919656533469
AechOR349	291.679557734301	-0.127353523868328	0.17096962636995	-0.744889759498895	0.456338366319394	0.977919656533469
AechOR35	952.053862692042	0.115278378429332	0.190320200906948	0.605707528050027	0.544708984184819	0.977919656533469
AechOR350	107.207148079744	-0.0259064928253875	0.248734358525359	-0.104153254013543	0.91704773002968	0.977919656533469
AechOR351	71.0700720751249	-0.485951818719887	0.284053700478078	-1.71077446941196	0.0871227543110767	0.973392875876396
AechOR352	66.4700957210013	-0.429785516776178	0.259396212580882	-1.65686889758334	0.0975459837564867	0.973392875876396
AechOR353	80.9745713305232	-0.482123544839425	0.313147881545359	-1.53960340545874	0.123657054880339	0.973392875876396
AechOR354P	760.199965132814	-0.0629273641888101	0.190502334721879	-0.330323322707199	0.741155672080591	0.977919656533469
AechOR355	94.5199206507898	-0.239448953112369	0.26005033282243	-0.920779260359078	0.357165685093217	0.977919656533469
AechOR356	355.107012283155	-0.078036088959868	0.174715014727243	-0.446647868711767	0.655129327406932	0.977919656533469
AechOR357	653.473757918017	0.191499284552513	0.212521849344812	0.901080454282184	0.367545544380045	0.977919656533469
AechOR358	556.084106414803	0.0344765663130871	0.203463446679579	0.169448453153268	0.865443914378945	0.977919656533469
AechOR359	696.735041909436	0.111027854568122	0.193503887112183	0.573775835850543	0.566119502590889	0.977919656533469
AechOR36	391.678303960011	-0.102574170217939	0.138897415054127	-0.738488690937604	0.46021753690816	0.977919656533469
AechOR360	250.421854629937	-0.374311568724283	0.218129845634251	-1.7160034548959	0.0861614100827127	0.973392875876396
AechOR361NC	17.9070459032299	0.926988422487529	0.768058270872441	1.20692460148181	0.22746118231944	0.973392875876396
AechOR362	150.132225069191	0.139238750452955	0.242512734801641	0.574150262941216	0.56586612294213	0.977919656533469
AechOR363	348.969915628433	-0.284745931268956	0.235377312204065	-1.20974247093998	0.226377727415583	0.973392875876396
AechOR364P	145.697573667733	-0.194301423444642	0.296964052427181	-0.654292739665139	0.512923222542809	0.977919656533469
AechOR365	354.970296773628	-0.146867426157512	0.162737435954293	-0.902480890744534	0.366801468017593	0.977919656533469
AechOR366	760.831848503533	0.0746369457065445	0.152181145417783	0.490448047960499	0.623816883823953	0.977919656533469
AechOR367	639.083478423065	0.340893622352267	0.150555802490253	2.2642343683455	0.0235597038132865	0.747709950207798
AechOR368	812.013093565201	0.0837315333032264	0.136954442616048	0.611382381643273	0.540946463657247	0.977919656533469
AechOR369	631.446593294386	0.37606232955337	0.166752128522253	2.25521756685214	0.0241196758131548	0.747709950207798
AechOR37	520.014382377779	-0.190876702031761	0.177433105466462	-1.0757671266022	0.28203141772353	0.974333801192862
AechOR370	1676.38502271662	0.142238992286402	0.160450788189605	0.886496064564778	0.375350273891776	0.977919656533469
AechOR371	1702.07846476591	0.399604924773912	0.144506192195588	2.76531350458013	0.00568681123159502	0.466561935612339
AechOR372	1695.91780253803	0.0870533857255831	0.126704722136975	0.687057153493248	0.492046713082638	0.977919656533469
AechOR373P	34.4084745084434	-0.555336450183623	0.381672442648475	-1.4550079810061	0.145667052023613	0.973392875876396
AechOR374	625.121288092217	0.0243892305764422	0.186733392207616	0.130609904785136	0.896083906967769	0.977919656533469
AechOR375	818.147359886271	0.289950250014021	0.158324491966258	1.83136700085427	0.0670457832791659	0.949790586138716
AechOR376	732.708147083792	-0.053253061400894	0.168684572269295	-0.31569609884583	0.752233188059079	0.977919656533469
AechOR377	650.075730017497	-0.0358701496862031	0.172323053445512	-0.208156418824978	0.835106835947803	0.977919656533469
AechOR378	1009.98947623697	0.0657557501938665	0.172425431828594	0.381357607729431	0.702937912613408	0.977919656533469
AechOR379	538.482599318551	-0.318769505110958	0.174406923382721	-1.8277342374273	0.0675894471200669	0.949790586138716
AechOR38	122.2229441419	0.0951280285159529	0.249844034953837	0.3807496486099	0.703389024476636	0.977919656533469
AechOR380	1519.08232363673	0.0419201029288045	0.196094311945807	0.213775211085111	0.830722356777842	0.977919656533469
AechOR381	661.128961430543	0.0981893803644556	0.150413887810916	0.652794644121485	0.513888676929962	0.977919656533469
AechOR382N	1009.12472880168	0.346903235924297	0.184495476193142	1.88028044417271	0.0600698670647954	0.949790586138716
AechOR383CP	204.207915414862	0.27033257908178	0.222527421497567	1.21482816482793	0.224431636337293	0.973392875876396
AechOR384N	853.391396834064	0.0961230062402259	0.148657076120509	0.646609019555205	0.517885019048868	0.977919656533469
AechOR385N	457.384118186993	0.0308521152600648	0.148795232619466	0.207346127405621	0.835739552340786	0.977919656533469
AechOR386N	471.543149308523	-0.0792398432333644	0.148660399335698	-0.533025900558955	0.594015651266099	0.977919656533469
AechOR387N	276.07539140361	0.118195921038965	0.227999579826233	0.518404117801651	0.604176342272356	0.977919656533469
AechOR388N	166.3066737996	-0.328992336563772	0.219306111214344	-1.50015124859983	0.133575228271827	0.973392875876396
AechOR389	469.144565887428	0.0457168152925181	0.13436039360479	0.340255145627143	0.733664392643373	0.977919656533469
AechOR39	44.5411246916856	-0.443067267766818	0.350014034979675	-1.26585571859296	0.205564742450362	0.973392875876396
AechOR390	92.4178385083541	0.351920102258756	0.374658314513294	0.939309468457744	0.347571878667465	0.977919656533469
AechOR391	497.26527086263	0.18563492313409	0.157736439479071	1.17686771520363	0.239248309840743	0.973392875876396
AechOR392	267.469711043001	0.116306502397049	0.244708622540116	0.475285673180487	0.634583369325655	0.977919656533469
AechOR393	194.914563448162	0.185884022897439	0.29182890504974	0.636962342252412	0.524149373058209	0.977919656533469
AechOR394	222.797089851068	0.0714919123796298	0.240359271480544	0.297437714548143	0.766132353755319	0.977919656533469
AechOR395	300.487535699217	-0.244673261105578	0.176102486482274	-1.38937993433845	0.16471724864082	0.973392875876396
AechOR396	397.105077631025	-0.19754349385222	0.194692742933474	-1.01464230703103	0.310276364567754	0.977919656533469
AechOR397	155.360907658498	-0.0276980829885364	0.263813556102764	-0.104991128574709	0.916382848184959	0.977919656533469
AechOR398	152.865398187217	0.0643668189921168	0.22364179252486	0.287812122526078	0.773490557400667	0.977919656533469
AechOR399	775.555947706367	-0.0762333713919777	0.14559842831915	-0.523586499332776	0.600566173646761	0.977919656533469
AechOR4	802.734278661134	-0.0250939977545488	0.187912844439067	-0.133540620011666	0.893765841805112	0.977919656533469
AechOR40	573.462081522552	0.126265737183275	0.361435899861753	0.349344758590861	0.726830500032401	0.977919656533469
AechOR400	258.254598699992	-0.148535213659351	0.210869002258494	-0.704395677261609	0.481186397262771	0.977919656533469
AechOR401	223.280481211041	-0.0278416120178262	0.199232238148669	-0.139744512617735	0.888861855466398	0.977919656533469
AechOR402	235.409133568237	-0.1185626082924	0.181773718183867	-0.652253854280912	0.51423742347664	0.977919656533469
AechOR403	270.904382945569	-0.237564360366705	0.212359491054831	-1.11868962948949	0.263272570936688	0.973392875876396
AechOR404	342.348949755657	-0.134570910822019	0.194669428062208	-0.691279119487709	0.489390151118153	0.977919656533469
AechOR405	170.437946257174	-0.0676492492168094	0.252697100133867	-0.267708846603195	0.788923439694965	0.977919656533469
AechOR406	378.659700092399	-0.233076343642426	0.188153238866153	-1.23875807319071	0.215435105049644	0.973392875876396
AechOR407	624.569683030279	-0.254167011751813	0.185725894144054	-1.36850606062865	0.171153726236179	0.973392875876396
AechOR408	285.786153241051	-0.0916528196407606	0.172209051488335	-0.532218363951496	0.594574765523532	0.977919656533469
AechOR409	465.297146334069	-0.242985011589292	0.173031446810833	-1.40428237795952	0.160234779643832	0.973392875876396
AechOR41	975.002958035208	-0.0687069206235685	0.146259498637167	-0.469760400273306	0.638526209382993	0.977919656533469
AechOR410	365.983014052981	0.182855658947528	0.16489874049935	1.10889663798402	0.267474774364775	0.973392875876396
AechOR411	82.443570391819	1.02015201589112	0.666340281915443	1.53097755542952	NA	NA
AechOR412	482.353907779596	-0.0422809626498345	0.221286561244378	-0.191068822309284	0.848471673800706	0.977919656533469
AechOR413	646.141157564927	-0.500633423762686	0.430417891739138	-1.16313339517518	0.244775384655491	0.973392875876396
AechOR414	158.734637742598	0.602256500997156	0.324230425927062	1.85749532689642	0.0632407154289796	0.949790586138716
AechOR415	301.338259654418	-0.0884790881851718	0.183983801992705	-0.480906945214015	0.630582636422859	0.977919656533469
AechOR416	128.002131331513	0.184447550148575	0.498598766895733	0.369931821727	0.711433290441649	0.977919656533469
AechOR417	362.829265623539	0.0712237102232467	0.170817640835573	0.416957580463283	0.676709435466413	0.977919656533469
AechOR418P	577.974559044202	-0.00715267310764367	0.142924306292009	-0.0500451833086391	0.960086382335247	0.977919656533469
AechOR419	318.008408804578	0.0428559353786192	0.160511933526459	0.266995322011711	0.789472762887522	0.977919656533469
AechOR42	313.233929362803	0.0779124055900185	0.182701298031863	0.426446918710072	0.669782219143455	0.977919656533469
AechOR420NP	62.0449471643087	-0.537626658633045	0.37243680497693	-1.44353794106452	0.148868992532247	0.973392875876396
AechOR421	389.917656503823	0.0335380056163563	0.131620308426408	0.254808745073776	0.798870820585359	0.977919656533469
AechOR422P	42.8797461536926	-0.410410354820286	0.394195571640968	-1.04113385422322	0.297813429365758	0.977919656533469
AechOR423	243.384138307293	-0.2232537697524	0.202677288007981	-1.10152337218766	0.27066893806123	0.973392875876396
AechOR424P	67.9272447417013	-0.281182624936534	0.35161104178945	-0.799697937543471	0.423885828195527	0.977919656533469
AechOR425	345.498283286433	0.0245080044679104	0.181873977705575	0.134752672026478	0.892807426680688	0.977919656533469
AechOR426	742.125070909808	0.440994692621987	0.158690311980117	2.77896417947204	0.00545325382246911	0.466561935612339
AechOR427	808.875336914826	0.37526685108238	0.157534053149042	2.38213163173896	0.0172127434778478	0.701267675147401
AechOR428	769.564876489404	-0.165111816024428	0.160116208231258	-1.03119988818343	0.302447093087378	0.977919656533469
AechOR429	347.100272180381	-0.351834796298103	0.237694742251616	-1.48019595623055	0.138820959291064	0.973392875876396
AechOR430	642.945460495183	-0.0204787275977985	0.149160957082302	-0.137292814409196	0.890799349925501	0.977919656533469
AechOR431	838.731169025358	0.351130249723405	0.155597637865334	2.25665540004727	0.024029615749232	0.747709950207798
AechOR432	174.577261002523	-0.0732586482566084	0.18227113474426	-0.401921282595819	0.687741959250109	0.977919656533469
AechOR433	197.621430689492	0.170016559598492	0.207942102871977	0.817614890156064	0.413577122427094	0.977919656533469
AechOR434	464.477829363419	0.0035649611228439	0.156282394434706	0.0228110219051791	0.981801016104205	0.985272843120884
AechOR435N	558.007458222156	0.286084204452014	0.197992716288761	1.44492287299487	0.148479550795462	0.973392875876396
AechOR43C	274.482794680667	0.0480841141035398	0.187320993158331	0.256693674813572	0.797415254750166	0.977919656533469
AechOR44	216.598666457426	-0.286016947348196	0.238815839366789	-1.19764647146755	0.231054676394154	0.973392875876396
AechOR45	35.0309846493567	0.833309079991373	0.446493282121407	1.86634180929241	0.0619935588485946	0.949790586138716
AechOR46N	167.601440054489	-0.0749456682838044	0.182199283852349	-0.411338983881732	0.680823987934292	0.977919656533469
AechOR47	153.10615133851	0.0173862770715281	0.182883591963193	0.0950674518413183	0.924261250620713	0.977919656533469
AechOR48	125.11082543388	0.238528446044969	0.331350327676536	0.71986784415623	0.471606368115759	0.977919656533469
AechOR49	634.04201313371	-0.0693659663935908	0.205721288178932	-0.337184192300302	0.735978052989204	0.977919656533469
AechOR5	316.40411707998	-0.0445639223410929	0.174378716573071	-0.255558265463085	0.798291947743954	0.977919656533469
AechOR50	137.942514195309	0.114969512175259	0.208411976185009	0.551645420190246	0.581191311114086	0.977919656533469
AechOR51	692.941163351337	-0.0616515564980712	0.235110793510019	-0.262223420616561	0.79314919793705	0.977919656533469
AechOR52	502.185051455098	-0.0982212272796471	0.223186536120844	-0.440085808879015	0.659874959717866	0.977919656533469
AechOR53	309.960028863574	-0.0483082994007143	0.194933223113947	-0.247819733491381	0.804273885984047	0.977919656533469
AechOR54	582.245872371827	-0.1304680528451	0.190425954684682	-0.685137974291036	0.493256859342627	0.977919656533469
AechOR55	775.918342632403	-0.00617846545629649	0.13618203457316	-0.0453691669070877	0.963813056914573	0.977919656533469
AechOR56P	1064.97295419304	-0.0891471977209555	0.166506908459955	-0.535396390128734	0.592375785793653	0.977919656533469
AechOR57	857.864591852394	0.0644954026545953	0.130996465330109	0.492344602520899	0.62247575426922	0.977919656533469
AechOR58	1354.21282845308	0.0527177724843816	0.148177787188726	0.355773786912055	0.722009981366964	0.977919656533469
AechOR59	411.09460278765	0.0510033009081616	0.148128043016602	0.344319008538074	0.73060639053966	0.977919656533469
AechOR6	365.849598132901	-0.18277102499114	0.121073177359377	-1.5095913808277	0.131147722027613	0.973392875876396
AechOR60	420.002240782002	0.0710483133941493	0.168831605892346	0.420823536082767	0.673883943815978	0.977919656533469
AechOR61	300.753236373089	0.0343990147384541	0.172391045061519	0.199540612600721	0.841839877786925	0.977919656533469
AechOR62	132.503584033109	-0.0798855683844684	0.538423032628566	-0.148369522742126	0.882051151163662	0.977919656533469
AechOR63	1031.05517833633	0.13838809785946	0.155740765974729	0.888579794720642	0.374228954015496	0.977919656533469
AechOR64	237.001095325906	-0.0343841150931973	0.217503349106331	-0.158085451256145	0.874389464668643	0.977919656533469
AechOR65	308.933845861497	0.126218027823676	0.160895242412742	0.784473337626048	0.432762420691533	0.977919656533469
AechOR66I	258.301050245202	0.148635685556063	0.214891164827621	0.691678904878631	0.48913899746591	0.977919656533469
AechOR67	247.040072151258	-0.382594888830061	1.08965841226924	-0.351114518570365	0.725502436267579	0.977919656533469
AechOR68	108.070674624954	0.0626502296388553	0.258539658800727	0.242323479227393	0.808529522040976	0.977919656533469
AechOR69	298.946120054925	-0.164348858146607	0.200757858560208	-0.818642215678533	0.412990573789971	0.977919656533469
AechOR7	122.505672349677	-0.532933503556986	0.253818914880523	-2.09966031809665	0.035758732648278	0.861776802993421
AechOR70	635.004015293508	0.0533831670293599	0.146146504947064	0.365271595435663	0.714908679263672	0.977919656533469
AechOR71	237.565567776553	0.0848420149034775	0.185144171180722	0.458248371322811	0.64677401157313	0.977919656533469
AechOR72	146.770095105168	-0.202497310245225	0.213203012261605	-0.949786347280854	0.342220824450658	0.977919656533469
AechOR73	232.924925442406	0.00694516727882432	0.171760600250357	0.0404351595691975	0.96774619987752	0.979025293116186
AechOR74P	35.2712571479825	-0.234137013231146	0.428657010365694	-0.546210624273705	0.584921163920181	0.977919656533469
AechOR75	240.604298368544	0.00122862136982953	0.207690795348573	0.00591562744881158	0.995280039720039	0.995280039720039
AechOR76	231.674151917653	-0.0435424210944766	0.184269050223408	-0.236298070900597	0.813201383758197	0.977919656533469
AechOR77	275.318136846115	0.217596403148737	0.220249205004943	0.98795545320517	0.323174465402031	0.977919656533469
AechOR78	315.719055772152	-0.152949194766612	0.221131688721359	-0.691665657016433	0.489147318941312	0.977919656533469
AechOR79	360.326099576202	0.095269135343742	0.175036318240115	0.544282102717972	0.586247360878039	0.977919656533469
AechOR80	58.2383007990056	-0.27120640202726	0.252545330507675	-1.07389196815507	0.282871103572121	0.974333801192862
AechOR81	581.134579109038	-0.0188213482839333	0.143108316166346	-0.131518200955252	0.895365389350628	0.977919656533469
AechOR82	106.468801486856	-0.0524904458111417	0.212556341380371	-0.246948387755742	0.804948167713674	0.977919656533469
AechOR83	368.892056455349	-0.16424542363779	0.16870563634527	-0.973562159486171	0.330273982620696	0.977919656533469
AechOR84	287.120485549727	-0.0158710757114457	0.19096327481422	-0.0831106176142301	0.933763583421451	0.977919656533469
AechOR85NP	1.87601240177296	2.377888678111	1.63678961551579	1.45277600466794	0.146285956311765	0.973392875876396
AechOR86	214.53303565898	-0.0599806631611163	0.216198608810457	-0.277433159681901	0.781447522775633	0.977919656533469
AechOR87	1400.73205362194	0.183908071083664	0.224996519193155	0.817381849920007	0.413710244690502	0.977919656533469
AechOR88	759.086198197303	0.0480540585363159	0.11991861874916	0.400722248451118	0.688624628583528	0.977919656533469
AechOR89	419.716072620289	0.269972508627341	0.171633576020173	1.57295859520873	0.115728405838888	0.973392875876396
AechOR8P	35.0022157085905	-0.264987553778653	0.429493119108115	-0.616977413582145	0.537249623615682	0.977919656533469
AechOR9	235.760139931649	0.0681241927064435	0.175221541813135	0.388788912604677	0.697432303311952	0.977919656533469
AechOR90	422.827046175833	0.504528329498112	0.20388427408876	2.47458187617976	0.0133392241418071	0.701267675147401
AechOR91	608.736780072498	-0.218315212999939	0.13345392027949	-1.63588460003816	0.101863741615158	0.973392875876396
AechOR92	518.335668020596	-0.0747490951530829	0.184964175323147	-0.404127421012692	0.686119021670472	0.977919656533469
AechOR93	651.145564808657	0.0912833790468849	0.165600855141522	0.551225287869888	0.581479247011671	0.977919656533469
AechOR94	251.854364397114	0.0213308582185024	0.191826445598458	0.111198735669394	0.911458754205889	0.977919656533469
AechOR95	206.055781890735	-0.078385053832958	0.231764972675472	-0.338209233811687	0.735205517874838	0.977919656533469
AechOR96	223.473508211361	0.200274997290136	0.149693281035092	1.3379023821596	0.180928260518877	0.973392875876396
AechOR97	296.837229738219	0.0487623324993828	0.158354726651521	0.307931019998476	0.758134821353141	0.977919656533469
AechOR98	932.150761696681	-0.0167876613240912	0.119328441535073	-0.140684493219976	0.888119195866463	0.977919656533469
AechOR99	230.263610824722	0.374292772548121	0.22961039033657	1.63012123275202	0.103075877010573	0.973392875876396

## Sheet: SI-table-6-OR-habi-PenAe32
	baseMean	log2FoldChange	lfcSE	stat	pvalue	padj
AechOR10	327.481352491769	-0.0090244621412222	0.340152673000421	-0.0265306224455601	0.978834109011124	0.986656365991551
AechOR100	502.493892039178	-0.317718850710723	0.237277360705819	-1.33901881648388	0.180564547354447	0.373166731199191
AechOR101	1018.4080567489	-0.669763628027753	0.191254819720455	-3.50194378895498	0.000461877052549409	0.0286363772580633
AechOR102	180.847466475983	-0.666115173083169	0.270821682167806	-2.45960798910639	0.0139088846392289	0.0989582939905793
AechOR103P	200.801847679647	-1.21997732654947	0.536437458645893	-2.27422098678383	0.0229527030287942	0.124914884610947
AechOR104	117.212709306336	0.357558408004661	0.565755709119165	0.63200141375745	0.527385953417419	0.691496990281449
AechOR105NP	11.9332259287218	1.51416816567862	0.798074663771598	1.89727632565462	0.0577914778610199	0.214337847989787
AechOR106	217.903362375984	-0.651900945426701	0.305567351203209	-2.13341164512426	0.0328909726108583	0.153491205517339
AechOR107	65.1812449485714	0.965806598791898	0.490406595352912	1.96939969393534	0.0489072108777017	0.198371303933856
AechOR108	159.574002615814	0.18360061223219	0.359124898177792	0.511244453291276	0.60917989486606	0.768558355732181
AechOR109	311.839385418261	0.373822417392038	0.248435634718947	1.50470530451454	0.132399858712816	0.304799458251462
AechOR11	203.530841262905	0.345352074407672	0.20021315266341	1.72492201343167	0.0845415278225472	0.244606820499903
AechOR110N	529.632603578841	-0.361706459797824	0.161483253922058	-2.23990073901041	0.0250973676645188	0.131232018872303
AechOR111N	200.933189769541	0.311963617672708	0.192420749930566	1.62125767509626	0.104962388121586	0.268672297104871
AechOR112	320.875134591078	0.353137848317223	0.194648120193906	1.81423713707295	0.0696412249753881	0.233944498288062
AechOR113P	93.6701635661244	0.548626622424799	0.440871719360585	1.24441328017251	0.213347497738071	0.417084747830282
AechOR114N	388.40867500785	0.746656967915854	0.302264898451644	2.47020733052569	0.0135034763546362	0.0989582939905793
AechOR115	268.517913257228	0.531106545867665	0.29181482633045	1.82001220618668	0.0687571460744003	0.233944498288062
AechOR116	430.399730773599	0.202999761566105	0.150545171658972	1.34843090169612	0.177519830539463	0.370401954106379
AechOR117	584.948215163422	0.172544047950668	0.205752907676281	0.838598345458808	0.401694739445732	0.593951942336498
AechOR118	736.666850131958	0.268471332462938	0.165395993456124	1.62320336093363	0.104545939628687	0.268672297104871
AechOR119	560.061877869392	0.4252263038498	0.214231994491223	1.98488701400398	0.0471570434989145	0.197418700549207
AechOR12	439.227384081145	-0.24345029536172	0.234048861184695	-1.04016868157118	0.298261539088495	0.495166901767516
AechOR120	519.54349549895	0.176492938686975	0.149289009630288	1.1822232535674	0.237117128227765	0.434573306201832
AechOR121N	229.024845677616	0.106986921425401	0.339063613986158	0.31553642742028	0.752354397497703	0.877746797080653
AechOR122N	649.702979497448	0.269355831507817	0.221879750956081	1.21397211934465	0.224758370969358	0.432291731765407
AechOR123	876.84428620992	0.417121864368642	0.14210721625387	2.93526166625816	0.00333266520000565	0.0516563106000876
AechOR124	549.497992240691	0.0786752869086135	0.229884677213627	0.342238064155543	0.732171741777859	0.862902617034438
AechOR125	379.602887133209	-0.239826967340968	0.228697957495814	-1.04866248027317	0.294333488378701	0.491310515216755
AechOR126	284.160433017525	0.699023478890119	0.26501540888832	2.63767107664556	0.00834775074847638	0.0805094183297499
AechOR127	247.155813007245	0.0547393817658517	0.188328124493164	0.290659623532961	0.771311654676399	0.890290580131801
AechOR128	450.931451291379	0.328961892558353	0.27607188496725	1.19158056459598	0.233425749476525	0.432934937063298
AechOR129	619.31182618208	0.322074573515663	0.200709416498136	1.60468093194149	0.108564040364392	0.270807106114537
AechOR130	386.634860469008	0.78149204815084	0.23332964178626	3.34930462399939	0.000810146701162278	0.0319639698458571
AechOR131	41.9095495303753	1.03708573185651	0.366545300445028	2.82935214446175	0.00466423463030478	0.0603265921891533
AechOR132	157.542079213544	0.580586109777649	0.301589504081257	1.92508725244371	0.0542184434643736	0.210096468424448
AechOR133	181.898612596417	0.0609382503886919	0.30073163036911	0.202633325646185	0.839421640225876	0.940077311446234
AechOR134P	26.5327141517999	0.843859835101234	0.777513811203039	1.08533099083544	0.277775084662573	0.472701440305961
AechOR135	312.616670168421	0.54842993752928	0.338544804128811	1.61996264849072	0.105240300709281	0.268672297104871
AechOR136	185.728909864098	0.479416471064015	0.214769902776004	2.23223303110598	0.0255995653809912	0.132264421135121
AechOR137	148.14336903418	0.42343117470016	0.568554341067807	0.74475057899463	0.45642251639232	0.638991522949247
AechOR138	160.33581863146	0.871530929564759	0.359243605613119	2.42601654127516	0.0152655744776476	0.102795324311162
AechOR139N	532.354624854894	-0.259936163778819	0.185401725304478	-1.40201588389717	0.160910503545781	0.349175792694345
AechOR13P	107.855501991873	1.14111327821066	0.38459021784852	2.96708867062269	0.00300634243689548	0.0516563106000876
AechOR14	559.837109893912	-0.295767059736909	0.366599116082684	-0.806786068928222	0.419789746650125	0.613430134835537
AechOR140	298.324533046892	-0.283473431272603	0.259075270196128	-1.09417402540198	0.273878661133753	0.469815568901378
AechOR141	1015.01070404125	-0.0136588254370812	0.164872313970411	-0.0828448701189005	0.933974890533736	0.973320749600915
AechOR142	246.628133746736	0.237803930949391	0.601635151056976	0.395262694560994	0.692649027973109	0.83846123157173
AechOR143	732.785912877083	0.498417112182781	0.197056781395969	2.52930707916747	0.0114287985154631	0.092310287764601
AechOR144	647.099419124174	-0.432869212940777	0.226606716285607	-1.91022234484526	0.0561045913141608	0.214337847989787
AechOR145	627.905046231264	-0.463159888230964	0.190840591999695	-2.426946402638	0.0152265051320523	0.102795324311162
AechOR146	392.580447132977	0.194672221987535	0.136949602456269	1.42148804009634	0.155174928056932	0.340985442744772
AechOR147	325.803062438003	0.182092291764401	0.199561664350964	0.912461280359738	0.36152594323939	0.55837102977187
AechOR148	340.945222845283	0.219685524104355	0.233584104027843	0.940498605496579	0.346961864619281	0.548390649782654
AechOR149	517.453303422511	-0.181564841815795	0.158323507042186	-1.14679648782297	0.251465741119493	0.450630107319541
AechOR15	551.132998008494	0.157925624893836	0.220766292354684	0.715352073042528	0.474391519337293	0.651537719596156
AechOR150	262.698313087121	0.626964784473467	0.260574600503914	2.40608556344712	0.0161244876541925	0.104448173759993
AechOR151	280.003043143053	-0.121346410930326	0.2922129896339	-0.415266997823593	0.677946457687615	0.832133064715155
AechOR152P	42.3606477672645	0.482585236837866	0.693520189562572	0.695848865109825	0.486523483544763	0.657791874948371
AechOR153	154.421082809055	0.17751946365353	0.230324743786974	0.770735530776133	0.440863707114365	0.627327373402079
AechOR154	951.267196821755	0.0735232417923458	0.194281405088457	0.378436844014332	0.705106102184813	0.843332223425419
AechOR155	244.280804430133	-0.265101712515821	0.393131486824136	-0.674333451785845	0.500099341182102	0.665776423536909
AechOR156	471.19919151347	-0.503865998707149	0.163510240246894	-3.0815562251412	0.00205921582851919	0.0465467774151173
AechOR157	370.22444495683	-0.0678356252268866	0.218320935280444	-0.31071516407599	0.756017168224369	0.879655364636398
AechOR158	98.1387569015803	0.55415577037907	0.306032048970116	1.81077691779002	0.0701753907166798	0.233944498288062
AechOR159	1233.30839319912	-0.406244200746767	0.151715774237007	-2.67766620043174	0.007413706120295	0.0748267082839077
AechOR16	384.711680509227	-0.0590161588965522	0.3000921482663	-0.196660123357115	0.844093517576164	0.940077311446234
AechOR160	257.071184934711	0.543474409043009	0.197470697254272	2.75217749569804	0.00592004245027643	0.0658794467543582
AechOR161	488.780462788215	-0.0173724304123868	0.183024637882514	-0.094918534539259	0.924379534553495	0.973320749600915
AechOR162	393.569680272547	-0.00509201683470072	0.187934905282878	-0.0270945773859106	0.978384299793664	0.986656365991551
AechOR163	1493.5272412901	-0.256004326347424	0.167095525218732	-1.53208367496562	0.125501787706756	0.292837504649097
AechOR164	3593.74996888625	-0.140306208372308	0.13524985259985	-1.03738529599302	0.299556328256512	0.495166901767516
AechOR165	206.020748869179	-0.33122434063556	0.499236726297016	-0.663461486682574	0.507035037678661	0.670893921806522
AechOR166	714.838630150203	-0.724884739581231	0.29917610640848	-2.42293660507604	0.0153956130880772	0.102795324311162
AechOR167N	881.285822918868	-0.419452570930501	0.255089806855994	-1.64433293552688	0.100107449688848	0.265656977718732
AechOR168	420.709067751281	-0.528491905347115	0.336906617440022	-1.56865991342898	0.116727203895127	0.282118809827844
AechOR169	269.658214623227	-1.02856118681858	0.364331541643915	-2.82314614369529	0.00475548889403954	0.0603265921891533
AechOR17	634.534167842404	-0.0115641310759683	0.268690869008633	-0.0430387944280931	0.965670609008869	0.986656365991551
AechOR170	781.076997510669	-0.289360232952723	0.281914285323463	-1.02641209763711	0.304697378051328	0.499549217834462
AechOR171	230.135215652956	0.413720153252682	0.344983225517119	1.19924715943081	0.23043185480623	0.432291731765407
AechOR172	127.35358515265	1.78419978638117	0.378646453605898	4.71204673750409	2.45241113501988e-06	0.00106434643259863
AechOR173	694.93091391245	-0.189252016972154	0.238595128590704	-0.793193130513595	0.42766530921949	0.622841423494157
AechOR174	371.558019969807	0.123100610770839	0.182261857113703	0.675405225867108	0.499418346236991	0.665776423536909
AechOR175	1139.14945714138	0.571183695980035	0.316292526781952	1.80587161445582	0.0709383958884364	0.233944498288062
AechOR176C	259.360881506321	0.927627814106714	0.380474527075353	2.43808125930858	0.0147654544447011	0.102795324311162
AechOR177	383.031639793565	1.37541418440699	0.494427139381093	2.781833914151	0.00540526940197071	0.0634023492014943
AechOR178	325.00612135501	1.31056987213686	0.389698048960687	3.36303934708451	0.000770893752782867	0.0319639698458571
AechOR179	495.632252002955	0.903744321577792	0.352345003874452	2.56494149665825	0.0103193202753309	0.0913996938672167
AechOR18	1115.80200063917	-0.170662046662599	0.248906657873317	-0.685646772652659	0.492935879257607	0.660290653079634
AechOR180	330.139503312888	1.02683632670175	0.401824430553884	2.55543528124046	0.0106055081176889	0.09205581046154
AechOR181	868.909497664162	0.921264082763112	0.336577273315149	2.73715475108891	0.00619731325275255	0.066181709430552
AechOR182	396.111969213174	0.54301969924068	0.27679923906364	1.9617817631205	0.0497878977860442	0.200073589251326
AechOR183	238.681013162179	0.495758652179076	0.4484955575015	1.10538141100187	0.268994355081099	0.466974200420788
AechOR184	229.390410568228	0.818205416073259	0.351731904442452	2.32621893476009	0.020006874046983	0.118944977210831
AechOR185	334.806049258305	0.805189454241262	0.44671541729223	1.8024662303395	0.0714720831465378	0.233944498288062
AechOR186	641.061730768283	0.6992452993554	0.33878436947133	2.0639833545053	0.039019294639952	0.174581173956074
AechOR187	631.024092385745	1.09000652835183	0.355122337416505	3.06938317730608	0.00214501278410679	0.0465467774151173
AechOR188	427.477299276807	0.992447094158984	0.395708749486879	2.50802413503847	0.012140837427921	0.0940914900663881
AechOR189	1017.5949597858	1.17136483117406	0.389111140374445	3.01036056188688	0.00260937727717516	0.0516563106000876
AechOR19	25.2765285175742	0.537556004121081	0.447315407316419	1.20173818144571	0.229464983125305	0.432291731765407
AechOR190	987.167030717873	0.554051594431463	0.311122729829309	1.7808136189067	0.0749429038329412	0.233944498288062
AechOR191	446.921327456232	1.02362889569591	0.385512534981562	2.65524153642597	0.00792516400688861	0.0781709358861286
AechOR192	388.805097991357	1.0728934789732	0.364722677303993	2.94166923456464	0.00326448411197739	0.0516563106000876
AechOR193	704.427570381301	1.0024771500551	0.349368603873452	2.8693967887802	0.00411255526910571	0.059494966226396
AechOR194	175.281449772239	1.19368852827705	0.669404287536616	1.78321016238151	0.0745520988236279	0.233944498288062
AechOR195	431.363031073718	0.809120587833625	0.430485238344678	1.87955478089073	0.0601687809570366	0.219439083490369
AechOR196	439.481782004825	0.827044166878021	0.351613264728202	2.35214154254769	0.0186656707061038	0.115727158377844
AechOR197	742.615548297134	0.81997071374927	0.324959496180208	2.52330128335302	0.0116258747397391	0.092310287764601
AechOR198	550.62421602216	0.483265958038578	0.242597674894374	1.99204694871453	0.0463659069109384	0.197282388228895
AechOR199P	114.395170483495	3.03239216033712	1.15692348207306	2.62108273133454	0.00876509884391018	0.0826968021360221
AechOR1P	39.9895416404633	-0.204152012096251	0.687936896540107	-0.296759794572741	0.766649902671923	0.889641865667418
AechOR2	586.557205957963	-0.730591024317005	0.430084283482509	-1.69871593168021	0.0893727201448899	0.249352771765469
AechOR20	378.535224934477	0.0838338542993696	0.16142867535909	0.519324426796451	0.603534522181185	0.763655926025172
AechOR200	623.557967127247	0.542958547068653	0.337717602015299	1.60772948708802	0.107894437560539	0.270807106114537
AechOR201	331.685289381913	0.737155534700142	0.363006878372813	2.03069302158807	0.0422861446974849	0.185375624229378
AechOR202PC	273.951293909843	2.06305384856944	0.635985025728813	3.24387173456681	0.00117916832645001	0.0365542181199504
AechOR203	376.472532849133	1.44277196547577	0.383056197143889	3.76647597985163	0.000165568005005328	0.0143713028344625
AechOR204	757.539214551923	0.673043076642058	0.380709053637194	1.76786727347821	0.077083095058048	0.233944498288062
AechOR205	460.22278215377	0.519766283581853	0.307843994486256	1.68840806671984	0.0913329230434961	0.252474449687116
AechOR206	508.180942663238	0.0422292926704756	0.346459672492764	0.121888046497988	0.902987682550661	0.958182528672339
AechOR207	530.85099928158	0.755375332875725	0.344270045751602	2.19413609228363	0.0282256272530414	0.137639575593483
AechOR208	370.227028552105	0.928440465569455	0.339559031304442	2.73425348753877	0.00625218913975261	0.066181709430552
AechOR209	695.917735050432	0.320530449327281	0.367376269008164	0.872485449843138	0.38294360241237	0.573153686488673
AechOR210	664.901203190851	0.569815827748615	0.294111327802535	1.93741544062929	0.052694580683079	0.207110323131566
AechOR211	91.1224298477762	2.79720904307202	0.725002866336027	3.85820411608629	NA	NA
AechOR212C	635.007774619431	0.893337139120595	0.317254663888701	2.81583611150314	0.00486504775718978	0.0603265921891533
AechOR213	386.466118375123	0.957773517852638	0.411249084940102	2.32893774825575	0.019862363804203	0.118944977210831
AechOR214C	448.319214535319	1.13340487466918	0.35735559950054	3.17164436839185	0.00151578505410413	0.0411156695925747
AechOR215	764.703483885463	0.726856141382505	0.339479715140811	2.14108858045028	0.0322668954058203	0.152215571805718
AechOR216	501.431153260233	0.463162970742171	0.316310107429275	1.46426863974219	0.14312056219644	0.323255881512803
AechOR217	713.981152112378	0.587240504154314	0.33346206293909	1.76104141796058	0.0782313930794206	0.234188720985188
AechOR218	1539.24998105023	0.862401022130887	0.332511855852899	2.5935948055711	0.00949783491794193	0.0862143276339372
AechOR219P	128.253704660668	1.40982756169404	0.543863859231837	2.59224351418625	0.00953522517610365	0.0862143276339372
AechOR21P	49.1318339584103	0.0324696824863227	0.659914018527281	0.0492028985212116	0.960757601380416	0.986656365991551
AechOR22	200.340646873059	-0.357348402397265	0.298396096169171	-1.19756393258802	0.231086824353858	0.432291731765407
AechOR220P	146.095183897529	1.07335129958821	1.80274010326057	0.59539991241492	0.551576184058929	0.712825472781971
AechOR221	216.456004242249	0.0735504079783584	0.591205381592855	0.124407541386371	0.900992602574956	0.958182528672339
AechOR222	571.601210405526	0.316498363105384	0.362784837130752	0.872413427221915	0.382982878068468	0.573153686488673
AechOR223IC	1614.63521742146	-0.87614466281156	0.368540841991374	-2.37733396949276	0.0174382914931938	0.111297331000678
AechOR224	679.705932648987	-1.00216435305466	0.270483442216239	-3.7050857710302	0.000211319212929435	0.0152854230685625
AechOR225	512.4525619772	0.29592683002941	0.28894129724826	1.02417630448703	0.305752008690701	0.499549217834462
AechOR226	428.813303079812	-0.300415574571451	0.262031456744538	-1.14648667875146	0.251593836019786	0.450630107319541
AechOR227IP	22.6834758897685	0.401269644786462	0.703720862435811	0.570211380969345	0.568534337878315	0.732177752638542
AechOR228	581.86205662237	-0.452726150726889	0.318788152599747	-1.42014735188515	0.155564787243006	0.340985442744772
AechOR229	312.695573677957	0.0232424552904324	0.252771644965292	0.0919504056462651	0.926737443143129	0.973320749600915
AechOR23	232.872455494986	-0.109487628436239	0.289515148878371	-0.378175818641658	0.705299987809294	0.843332223425419
AechOR230	409.285797818594	-0.165256609181332	0.120763204189655	-1.36843511473744	0.171175919088373	0.364168376884088
AechOR231	399.015298984573	-0.366483181179837	0.256545455614039	-1.42853117511929	0.153139028073304	0.339093562162317
AechOR232	154.138400423445	0.000785679248205742	0.307911149278732	0.0025516427386477	0.997964085863414	0.997964085863414
AechOR233P	19.2985150144201	0.940444940453175	0.456767609237756	2.05891337615329	0.0395025374661285	0.174939808778569
AechOR234	111.925584456968	-0.411990620281114	0.314992199583243	-1.30793911984553	0.190893959459074	0.385339434442967
AechOR235	256.531763334699	-0.225647866130859	0.287202506474496	-0.785675128329342	0.432057837912496	0.623167284964788
AechOR236	416.291779329311	-0.112729256293469	0.249383613806646	-0.452031529147987	0.651246268883604	0.80754537341567
AechOR237	150.013282771321	0.0511102494207536	0.291516440606456	0.175325444130789	0.860823919884674	0.940077311446234
AechOR238P	52.2349548455904	0.799084440870088	0.721430835455466	1.10763832317425	0.268018045710149	0.466974200420788
AechOR239	324.749982294114	-0.20491841982958	0.334983840753715	-0.611726283179847	0.54071886935246	0.702610746404094
AechOR24	382.105829592048	0.202771512774101	0.266884497730665	0.75977254017479	0.447390559556979	0.630413970284834
AechOR240	803.123453104096	-0.377682860031639	0.242019255315421	-1.56054880649645	0.118630245714688	0.282118809827844
AechOR241	518.463691210873	-0.552713621796264	0.353549866680994	-1.56332578197512	0.117975987098104	0.282118809827844
AechOR242	790.963323930603	-0.2119733954114	0.158149416201618	-1.34033624974729	0.180136051362789	0.373166731199191
AechOR243	297.700368119324	0.136410163560753	0.198717748003364	0.68645183900959	0.492428224546954	0.660290653079634
AechOR244	598.728534639549	-0.36222401844822	0.307024949324101	-1.17978691714024	0.238084974209518	0.434573306201832
AechOR245	1260.46018658109	-0.400830087870967	0.236133769487608	-1.69747041577635	0.0896077596623587	0.249352771765469
AechOR246	253.493165037251	-0.00770357416334215	0.265094175862086	-0.0290597639057521	0.976816925986219	0.986656365991551
AechOR247	606.162064064777	0.385821671341957	0.199374515212717	1.93516042373979	0.0529706125981655	0.207110323131566
AechOR248	660.533047230835	0.024624626808709	0.198695106085259	0.123931722798159	0.901369335401644	0.958182528672339
AechOR249	1530.52128328474	0.127900183436337	0.169773341144026	0.753358463551909	0.451234535690946	0.63377277828437
AechOR25	42.5434148158095	0.301675903652167	0.424671730150583	0.710374348547281	0.477472025798383	0.651644211309742
AechOR250	1959.97781432488	0.103063625079545	0.275531114700977	0.374054397418584	0.708363845525134	0.844587661972276
AechOR251	544.433780474612	0.152714604510345	0.245378671445051	0.62236299353566	0.533703208292975	0.697672266262503
AechOR252	1852.45720934644	-0.410551606126744	0.406628946488128	-1.00964677913979	0.312664549118651	0.50822627085204
AechOR253	803.450677594506	-0.929135534207535	0.289207359392358	-3.21269671753756	0.00131495063497175	0.0380459050385159
AechOR254	606.4858766696	0.043128714862863	0.25902643743476	0.166503138791482	0.867761013252729	0.940077311446234
AechOR255	413.35366875232	-0.183271993236988	0.161088349156782	-1.13771103991273	0.255241161999	0.452141486969656
AechOR256	425.157401526621	0.0297468549936333	0.17404584667403	0.170913903216238	0.864291464334841	0.940077311446234
AechOR257	229.784950569426	-0.0682816483075179	0.279444215809721	-0.244348046745803	0.806961275022992	0.919215730603618
AechOR258	452.324518906873	0.0472475653350872	0.250935758268045	0.188285502477563	0.850652849455268	0.940077311446234
AechOR259	1137.00872300158	-0.469417669031936	0.164697199621246	-2.85018609977252	0.00436936554745826	0.0594968771517432
AechOR26	185.744457757151	-0.35370171259214	0.381479447650956	-0.927184189790921	0.35383091012651	0.554377671461753
AechOR260	866.609245196766	-0.34321190288738	0.260205702219063	-1.31900223538697	0.187168365146493	0.38009127779754
AechOR261	332.858502318861	-0.283915577089162	0.21954074204635	-1.29322500435578	0.195933249996198	0.391866499992397
AechOR262	180.254653652358	-0.280121015347012	0.225915630155458	-1.23993640968646	0.214998915515863	0.41842838266316
AechOR263P	43.9772408287615	2.25649368769604	0.569357940888785	3.96322510962714	7.39439965978406e-05	0.0106972315078209
AechOR264	166.592839504556	-0.0278698351939628	0.30561271034739	-0.0911933118301369	0.927338989197438	0.973320749600915
AechOR265	710.118459655745	-0.37850028450378	0.138983517397253	-2.72334656362109	0.00646242265665527	0.0667783674521045
AechOR266	170.508489544009	0.527367959471977	0.295453471292797	1.78494419836872	0.0742703685493382	0.233944498288062
AechOR267	496.28110094023	0.0389917662467366	0.203829615500354	0.191295882843231	0.848293786545726	0.940077311446234
AechOR268	840.197892424178	-0.312898792498878	0.171091331787053	-1.82884070882284	0.0674234745502674	0.233944498288062
AechOR269	796.564207151483	-0.371641191403441	0.233223261157244	-1.5934996773451	0.111048140651772	0.273003405282226
AechOR27	115.894035549928	0.1680039722523	0.237598872935362	0.707090779416305	0.479510065633156	0.652374195877084
AechOR270	1315.88463555005	-0.00204810441839092	0.366835088143273	-0.0055831747959481	0.995545294173625	0.997844474991578
AechOR271	564.854066555126	-0.183573913014223	0.26696781202228	-0.687625641547016	0.491688556654437	0.660290653079634
AechOR272	659.264498849877	-0.638552356285138	0.185736635555371	-3.43794510100714	0.000586146521099402	0.0317984487696425
AechOR273	475.759947663153	-0.44909944919225	0.237165185553119	-1.89361456296739	0.0582761890847808	0.214337847989787
AechOR274	295.810393233405	0.152100313223069	0.314579461164571	0.48350363580634	0.628738178831594	0.786375704936345
AechOR275	520.562170737799	0.227127446037246	0.215483099024099	1.05403833092193	0.291865368302139	0.489071698236016
AechOR276	383.869334997263	-0.222639292792196	0.201113245048534	-1.10703446080077	0.268279029428028	0.466974200420788
AechOR277	128.470734988755	0.354871028555384	0.307814759266255	1.15287203706962	0.248962911040168	0.450630107319541
AechOR278	458.696972214819	-0.113047703888707	0.299001066722274	-0.378084617315801	0.705367735261353	0.843332223425419
AechOR279	1304.85867250038	0.274747731179625	0.108978589897437	2.5211165921508	0.0116983083572651	0.092310287764601
AechOR28	426.352906498125	0.0388234970395857	0.214688617787345	0.180836308136473	0.856496063143305	0.940077311446234
AechOR280	520.1990437072	-0.297811722780248	0.267451895048574	-1.11351509670986	0.265487268225448	0.466974200420788
AechOR281	673.617730063254	0.28683949965859	0.143128819473098	2.00406529386979	0.0450630665567812	0.193637335501416
AechOR282	510.091679970872	0.142579676894728	0.158624709376819	0.89884909769023	0.368733044130313	0.567482770044525
AechOR283	498.892415854964	-0.427732713791145	0.258536090870968	-1.65444101962778	0.0980379377925652	0.26427618013648
AechOR284S	94.0863209469502	-1.24479104484047	0.505254203928505	-2.46369260297459	0.0137513991136062	0.0989582939905793
AechOR285	133.345092450114	-1.4441527285272	0.494474992931267	-2.92057788396175	0.00349382855726935	0.0522869515122379
AechOR286	407.247598993517	-0.269108235225799	0.286442744651321	-0.939483510233005	0.347482554585783	0.548390649782654
AechOR287	500.118958758839	0.0248198994410165	0.155943727091234	0.159159332048641	0.873543343695279	0.943079132248137
AechOR288	56.6180568471871	-0.278491978528116	0.334286708833866	-0.833093183691371	0.404792177547427	0.595524762900283
AechOR289	241.629452225074	0.168432830524751	0.251357213374338	0.670093482751614	0.502798199207428	0.667322380599461
AechOR29	339.039333701436	0.140715589761776	0.236509521714018	0.594967968908778	0.551864882153784	0.712825472781971
AechOR290	88.6633907558263	-0.111229433547599	0.501447668462834	-0.221816633206349	0.82445663056642	0.931807754338089
AechOR291	127.314737756704	-0.420326665052607	0.259183074278372	-1.62173655136585	0.104859768980767	0.268672297104871
AechOR292	162.054480543459	-0.476944944751788	0.319849256659558	-1.49115539530373	0.135920701336376	0.310471496736774
AechOR293	259.608035007041	0.127946028379057	0.376032097222425	0.340252944693112	0.733666049967068	0.862902617034438
AechOR294	251.366102527452	-0.175147458694501	0.188805665764346	-0.92765997241369	0.353583977912232	0.554377671461753
AechOR295	301.921487454449	0.153027980607582	0.27362477207742	0.559262158340999	0.575982817222207	0.739575570042716
AechOR296	216.403107813714	-0.0149104703722043	0.20801775710833	-0.0716788344393083	0.942857500498005	0.974286083847939
AechOR297	801.203661901162	-0.160271116454814	0.174650099876821	-0.917669766967507	0.358791780276896	0.556127259429189
AechOR298	1664.0257295057	-0.605788604648854	0.194503650345352	-3.11453591525528	0.00184234526000993	0.0444209912691283
AechOR299	249.080008769455	-0.297228479946654	0.165933876584383	-1.79124652581418	0.0732537430864916	0.233944498288062
AechOR3	435.201571137361	-0.25433523475643	0.200751653358121	-1.26691477007525	0.205185766843749	0.406623848448342
AechOR30	212.95987265206	0.0581743916309513	0.698154500403649	0.0833259566432886	0.933592361642472	0.973320749600915
AechOR300	475.903826013431	-0.356390834601526	0.247789312641043	-1.43828170312497	0.150354141197906	0.334634345025082
AechOR301	864.77497817484	-0.54490801251797	0.213923033815037	-2.54721524279199	0.0108586433920382	0.092310287764601
AechOR302	380.788865672579	0.0227868538718305	0.146740801132782	0.155286421335612	0.876595519967095	0.944025944579948
AechOR303	488.763967818752	-0.464196662926868	0.266867098716953	-1.73943009519959	0.081959138389618	0.241974599055063
AechOR304	83.274328092554	0.213488572099232	0.304106894143842	0.70201819232106	0.482667818189765	0.654618228419868
AechOR305	377.25782191292	-0.339755449161369	0.285901115190251	-1.18836699512445	0.234688853664267	0.433425372299114
AechOR306	119.19390126966	0.112561616989717	0.295153071847056	0.381366916784265	0.702931006012385	0.843332223425419
AechOR307	364.191806648039	-0.34736721006059	0.339464371656975	-1.02328031765172	0.306175327059831	0.499549217834462
AechOR308	229.937211505584	0.0206863379488044	0.272447575005981	0.0759277741721514	0.939476560040873	0.973763705241091
AechOR309	297.581171616368	-0.138048603038282	0.120694214848484	-1.14378806980587	0.252711538670238	0.450630107319541
AechOR31	581.727380514062	-0.00562402868862472	0.222519525897551	-0.0252743154378912	0.979836160696679	0.986656365991551
AechOR310	206.986644465042	-0.26581056720273	0.256501951193759	-1.03629062455724	0.300066578720868	0.495166901767516
AechOR311	517.367249673667	-0.405949181087757	0.246112401046461	-1.64944626667196	0.0990562428095849	0.265372897403456
AechOR312	142.400958780713	0.326107327654743	0.19848494014677	1.64298272409788	0.100386507709383	0.265656977718732
AechOR313	246.003489530331	-0.0420050115260989	0.221509219445155	-0.189630985253412	0.84959830502348	0.940077311446234
AechOR314	283.53298224958	-0.147926259328168	0.202447753044386	-0.730688570772803	0.464969398195627	0.643541774623409
AechOR315	191.574966042478	-0.181291307536053	0.165486297257353	-1.09550645908839	0.273294817338868	0.469815568901378
AechOR316	665.735529233195	-0.501782950985368	0.414835438614625	-1.20959518950722	0.226434264940378	0.432291731765407
AechOR317	321.079147125535	-0.143550657863554	0.19711348076568	-0.728264029968612	0.466451976758098	0.643541774623409
AechOR318	399.688857691664	-0.0665508488291945	0.18730974119035	-0.355298386545542	0.722366064068134	0.85592878006296
AechOR319	334.833937818106	-0.240356788448988	0.170283933905172	-1.41150596498927	0.158095478020002	0.344791143018497
AechOR32	333.029537544847	-0.269228988568846	0.223314401893158	-1.20560513019512	0.227969780162502	0.432291731765407
AechOR320	230.543450922976	-0.51333809186164	0.322408339823998	-1.59219855212762	0.111340098467636	0.273003405282226
AechOR321	384.302018217096	-0.492190208691036	0.209184616501289	-2.35289868310178	0.0186277088365271	0.115727158377844
AechOR322	404.65766279081	0.0185398552189001	0.224446973702758	0.0826023844877187	0.934167705210087	0.973320749600915
AechOR323	464.470860230242	-0.234318070235805	0.319831112127757	-0.732630633326899	0.463783742124126	0.643541774623409
AechOR324	826.093260155363	-0.0873981083947721	0.220792021319567	-0.395839070055322	0.692223752243713	0.83846123157173
AechOR325	561.447654076061	-0.104009103868899	0.292499600765954	-0.35558716523556	0.722149756898933	0.85592878006296
AechOR326	802.425041837918	-0.405546751317663	0.252946268401261	-1.60329208997985	0.108870182034142	0.270807106114537
AechOR327	735.358879107235	-0.271387704787239	0.28159101114419	-0.963765511137973	0.335163501498378	0.536756308672679
AechOR328	277.26930816451	-0.332183015671708	0.251522273366125	-1.32069025627869	0.186604664280799	0.38009127779754
AechOR329	387.545989407751	0.0426098446208464	0.202033431698477	0.210904919362252	0.832961465373082	0.938974742784202
AechOR33	243.468604525132	0.0474593760957666	0.213351181524985	0.222447214758962	0.8239657603201	0.931807754338089
AechOR330	284.448337743014	-0.00655479560909349	0.183973063723266	-0.0356291050245989	0.97157810059626	0.986656365991551
AechOR331	320.630633676086	0.136581722357336	0.295443782172499	0.462293439899139	0.64387090336057	0.802988425455424
AechOR332	85.4904225659247	-0.303386272769947	0.621101633157366	-0.488464780277078	0.625220666580198	0.784236327444526
AechOR333	525.979869507613	-0.223398062887102	0.201109311453724	-1.11082903756302	0.266641945031708	0.466974200420788
AechOR334	673.364085571173	-0.191464336484516	0.242779565361548	-0.788634480827852	0.430325671893852	0.623167284964788
AechOR335	625.866470365823	-0.225378265407894	0.354712814089744	-0.635382361323073	0.525179069180463	0.690690048558549
AechOR336	670.544926941262	-0.151723373243479	0.18117877871168	-0.837423534490897	0.402354541582789	0.593951942336498
AechOR337	306.454733149924	-0.446673647119024	0.267385456166707	-1.67052334679167	0.0948158641904434	0.258805566406619
AechOR338	410.447987532499	-0.354213788637776	0.189377635583558	-1.87040981658834	0.0614269298158759	0.222160729500751
AechOR339	502.680087759225	-0.509615391205256	0.235015040766056	-2.1684373457295	0.0301254268333314	0.145271502729621
AechOR34	70.2446654079096	0.121502982832512	0.36409529756191	0.333712035409774	0.738596866786555	0.866354162663149
AechOR340	466.858017963682	-0.312031680134238	0.23947949838525	-1.30295779905248	0.192589169431402	0.386961571913095
AechOR341	244.432188569394	0.403659092006303	0.369856805292635	1.09139290187434	0.275100034399573	0.470052814682735
AechOR342	402.280668492444	0.358248885915966	0.259055520121809	1.38290388773618	0.166694338095037	0.356477052313795
AechOR343	173.252821745586	0.42556394105405	0.336727032405288	1.26382470101728	0.206292953265515	0.406959735078334
AechOR344	335.916650841005	-0.233762137134499	0.298662397568427	-0.782696914769598	0.43380511441436	0.623415296873616
AechOR345	1025.6765611259	-0.495247309943355	0.238091650778261	-2.0800700416185	0.0375191089698138	0.170038974852387
AechOR346	1472.46651170282	-0.327487711757842	0.241372585496292	-1.35677260565647	0.174853474375551	0.370177599409703
AechOR347	67.6553977339889	-0.195210521913013	0.552386151414459	-0.353395032466238	0.723792309408079	0.85592878006296
AechOR348	345.095372923431	0.120867460661099	0.306754194852764	0.394020563334475	0.693565857452191	0.83846123157173
AechOR349	291.600866004427	0.312652390321505	0.350362679072885	0.892367849078083	0.372195798077818	0.567652453661804
AechOR35	847.073271722483	-0.817100515724785	0.472615099493222	-1.72889210818899	0.0838284067647464	0.244606820499903
AechOR350	113.883357056761	-0.0833763484514893	0.370418874199914	-0.225086663393106	0.821911855863311	0.931807754338089
AechOR351	70.8495690537028	0.765503824770636	0.27767042637697	2.75687920661517	0.00583559045728416	0.0658794467543582
AechOR352	70.5474169108088	0.397564884466891	0.410361937774235	0.96881520402025	0.332637399315887	0.534683819641092
AechOR353	61.9971651261932	0.158579500003675	0.623461072010676	0.2543534907356	0.799222478586017	0.912796199227188
AechOR354P	808.789605651993	0.11123833632707	0.243048883761302	0.457678861164064	0.647183177155307	0.804806587064193
AechOR355	71.73598401642	-0.255157991657452	0.278048218783001	-0.917675332624901	0.358788865590297	0.556127259429189
AechOR356	324.528195838883	-0.397409277780246	0.264339884052519	-1.50340263333583	0.132735247948217	0.304799458251462
AechOR357	796.904810416378	-0.392781209442267	0.171246206439029	-2.293663711506	0.0218098227008217	0.12292809158645
AechOR358	590.715656604505	0.0184398683973816	0.327980042053644	0.0562225319623733	0.955164531639586	0.984658923352923
AechOR359	849.052714764033	-0.255509943274268	0.23593777899101	-1.0829547703931	0.278828499350982	0.472701440305961
AechOR36	336.910281782659	-0.746703761280494	0.370284029654081	-2.01657025818279	0.0437403793979991	0.189833246587316
AechOR360	310.706771567625	0.0963577779038909	0.190591441679559	0.505572427884233	0.613156841512953	0.771333533961222
AechOR361NC	15.1820313729523	-1.06693448442042	0.840707052152689	-1.26909186938358	0.204408299815915	0.406623848448342
AechOR362	149.863152744328	-0.656329644179983	0.448938020189656	-1.46196048154423	0.143752039474588	0.323255881512803
AechOR363	327.587571189524	0.0412364378592873	0.249251419931429	0.165441135182426	0.868596778548249	0.940077311446234
AechOR364P	152.724030397849	0.895614223634983	0.286687989363218	3.12400329579308	0.00178408458396627	0.0444209912691283
AechOR365	314.580265454749	-0.356814181609336	0.162251051829808	-2.19914865010313	0.0278673542030496	0.137639575593483
AechOR366	717.91670899248	-0.323608385308489	0.363429117875918	-0.89043053897232	0.373234750398241	0.567652453661804
AechOR367	617.844674279566	-0.0578920254281123	0.218392490285793	-0.265082491400476	0.790945914848077	0.908123087418162
AechOR368	762.005799408534	-0.639884880701618	0.29114682606342	-2.19780819648102	0.0279627771043426	0.137639575593483
AechOR369	583.704096624602	-0.789159937402431	0.474637072585823	-1.66265970987704	0.0963805714896516	0.26143230016568
AechOR37	437.662455369039	-0.800700192824098	0.40367334714803	-1.98353495092277	0.0473077070440497	0.197418700549207
AechOR370	1669.94037462526	-0.686056172725231	0.381934470838472	-1.79626670307897	0.0724521107224405	0.233944498288062
AechOR371	1502.87522896713	-0.456502050046501	0.212190720431508	-2.15137612577103	0.0314465240229128	0.14997572995543
AechOR372	1420.52385767685	-0.195771020510604	0.148507695245188	-1.3182550586849	0.187418279835654	0.38009127779754
AechOR373P	40.1559686853396	1.4625921639832	0.49810417587893	2.93631781223754	0.00332133853141221	0.0516563106000876
AechOR374	426.401541623295	-0.113831348117216	0.283319547308747	-0.401777248334963	0.687847967659457	0.83846123157173
AechOR375	729.724315059228	0.153123928050117	0.210558575231998	0.727227223500168	0.467086771904087	0.643541774623409
AechOR376	604.547277030386	0.25574575336895	0.157145614581617	1.62744441866765	0.103642744168011	0.268672297104871
AechOR377	607.878859809911	0.195656212164049	0.170353908449652	1.14852787320624	0.250750713183484	0.450630107319541
AechOR378	973.828826510169	-0.480187070239803	0.212244638105401	-2.26242262007741	0.0236713046811984	0.125284710141953
AechOR379	514.006464270436	0.383029882891855	0.159068616376815	2.40795382279873	0.0160422099722718	0.104448173759993
AechOR38	87.7112944804482	-0.820684253920612	0.454592965418313	-1.80531665985069	0.0710251441084583	0.233944498288062
AechOR380	1430.18730211118	-0.427043434058255	0.296659063985895	-1.43950913995522	0.150006322245146	0.334634345025082
AechOR381	598.990324765765	-0.0176877802029612	0.208795136420122	-0.0847135642440019	0.932489112026238	0.973320749600915
AechOR382N	1040.83215660663	-0.423399556661541	0.248392474410924	-1.70455871364725	0.0882767569547328	0.249352771765469
AechOR383CP	215.209708922289	0.064914570184992	0.342766668544127	0.189384138372355	0.849791755262472	0.940077311446234
AechOR384N	658.305298981861	-0.248390568118905	0.316244555301768	-0.78543824377272	0.432196665378805	0.623167284964788
AechOR385N	335.037080123166	0.151138369987801	0.273248614336825	0.553116693215863	0.580183506617914	0.740587181976985
AechOR386N	464.081418934376	0.138933927867683	0.217070306212387	0.640041147460058	0.522145848764907	0.68878814092392
AechOR387N	326.026973299939	0.384548221372956	0.278102451315808	1.38275739589318	0.166739266404839	0.356477052313795
AechOR388N	160.701401873231	0.236806507190822	0.244403546910651	0.968916000541489	0.332587101471894	0.534683819641092
AechOR389	530.15390651433	0.713970736823398	0.32280877246266	2.21174514985024	0.0269842789375877	0.136176477429222
AechOR39	22.2565268462434	0.181360333870334	0.702863453613715	0.258030678559093	0.79638323063689	0.911953356454908
AechOR390	194.572663791298	0.656047381238258	0.382597168660493	1.71472095189606	0.0863964003158482	0.248318130709126
AechOR391	479.733021660683	0.00563046640361256	0.160006085168646	0.0351890767009146	0.971928972368087	0.986656365991551
AechOR392	262.619709950481	0.776359361875917	0.432211774434021	1.79624759851245	0.0724551477102208	0.233944498288062
AechOR393	306.693859709503	1.01842769335846	0.41142770704693	2.47535028855578	0.0133105554182786	0.0989582939905793
AechOR394	354.723292944607	0.56258548610975	0.319474014236864	1.76097416703394	0.07824277544436	0.234188720985188
AechOR395	364.464734714961	0.744138621205387	0.322702439376903	2.30595908305566	0.0211129187437797	0.12292809158645
AechOR396	426.869253244826	0.552675709840349	0.29127486079138	1.89743704052851	0.0577702808690356	0.214337847989787
AechOR397	174.912817771924	0.375548877604011	0.420795366662406	0.892473889583733	0.372138981832546	0.567652453661804
AechOR398	162.145802653263	0.912821908066948	0.396868468669794	2.3000615572371	0.021444732821866	0.12292809158645
AechOR399	856.292095809168	0.460854686100856	0.30457835558883	1.5130907290175	0.130256614226492	0.30230679451496
AechOR4	753.766700942312	-0.137206685839783	0.222957391936285	-0.615394199977874	0.538294420833337	0.701560896821826
AechOR40	917.971559621596	-0.291505071563667	0.196808152230928	-1.48116360150379	0.138562982929996	0.314849919327845
AechOR400	288.805987387749	0.261925111664746	0.368197686322366	0.711370878727967	0.47685443993036	0.651644211309742
AechOR401	266.566987612195	0.840489889016802	0.358213468727459	2.34633804251586	0.0189589037474673	0.115889636991561
AechOR402	257.630499427979	0.743440919215237	0.392063068606116	1.89622787440388	0.0579299188076838	0.214337847989787
AechOR403	242.546854798007	0.706913852647917	0.396070105608228	1.78482001705819	0.0742905154257362	0.233944498288062
AechOR404	328.685184486443	0.59584548796355	0.351043027100074	1.69735742334995	0.0896291069018736	0.249352771765469
AechOR405	220.629751779908	0.501319054698303	0.526910885880686	0.951430437540479	0.341385915268377	0.542716070426651
AechOR406	404.923493430402	0.560164688720974	0.414367324259992	1.35185536099247	0.176421589987037	0.370401954106379
AechOR407	720.9529263872	0.925897263890317	0.325000015812032	2.84891451951751	0.00438686651810088	0.0594968771517432
AechOR408	299.318301199256	0.449955995240631	0.267990735354073	1.67899832300599	0.093152370591888	0.255874233144806
AechOR409	479.384850223793	0.333800176036929	0.311935745626173	1.07009273774272	0.28457756768219	0.480570678498328
AechOR41	1036.67484299966	-0.368467675860206	0.334902609739812	-1.10022336388024	0.271234813233286	0.468987685032854
AechOR410	425.156142571164	0.694878785825307	0.351209205180632	1.97853238347759	0.0478686790759097	0.197857206847093
AechOR411	303.310563286362	0.647307391377173	0.362852580539329	1.78394043778066	0.0744333441270336	0.233944498288062
AechOR412	521.486700626122	0.341337888139851	0.273817485718757	1.24658908193484	0.212548207075904	0.417084747830282
AechOR413	625.875789596569	0.883841261052951	0.499228970962164	1.77041260115478	0.0766584320903388	0.233944498288062
AechOR414	135.655938109078	0.346013018536554	0.327509561500572	1.05649745598633	0.290741002512327	0.489071698236016
AechOR415	318.152129312254	0.923269200814899	0.407252265811804	2.26706952501414	0.0233859788918729	0.125284710141953
AechOR416	144.199395734131	1.59798353588352	0.572858772998653	2.78948950632074	0.00527912071893178	0.0634023492014943
AechOR417	380.606117687212	0.620296385342541	0.350093181563982	1.77180367401465	0.0764271524894201	0.233944498288062
AechOR418P	543.543798814156	0.712631056361335	0.319967030333244	2.22720152016642	0.0259338085823312	0.132414975585079
AechOR419	256.519883958092	0.695121901258333	0.447219912958673	1.55431786715313	0.120108613679803	0.283299664875188
AechOR42	319.055825887278	0.0135258428198625	0.166348711587323	0.0813101748176887	0.935195282450648	0.973320749600915
AechOR420NP	58.6206934377322	0.956966490172885	0.529626269192595	1.80687127100354	0.0707823528877443	0.233944498288062
AechOR421	400.56171690044	0.257593372706854	0.330393500050744	0.779656296710712	0.435593209501616	0.623473479903311
AechOR422P	60.3060287009139	1.58742651112862	0.482828975351002	3.28776148940648	0.0010098735626874	0.0337142404774103
AechOR423	261.467751898315	0.916685744251198	0.306486757436075	2.990947315048	0.00278113471522285	0.0516563106000876
AechOR424P	87.0764435777225	1.61429441158673	0.639300605660265	2.52509445055116	0.0115667197673462	0.092310287764601
AechOR425	356.722481227204	0.780935896846673	0.369141422314371	2.11554664320929	0.0343833839346922	0.158748815187834
AechOR426	764.728842672065	0.319777839943815	0.388108425850505	0.823939442291288	0.409973967794316	0.601110479806531
AechOR427	804.650249297759	0.321872726633934	0.38192589031678	0.84276226041383	0.399361418675223	0.593951942336498
AechOR428	892.968175573482	0.430346040378178	0.319050213036252	1.34883483161718	0.177390024056529	0.370401954106379
AechOR429	398.186509226275	0.593600849403433	0.380717764335476	1.55916246892113	0.118957931332939	0.282118809827844
AechOR430	658.767245601795	0.107841206162293	0.260374682762317	0.414177004531335	0.678744481357522	0.832133064715155
AechOR431	906.406377331659	-0.0400086860049022	0.209515572014625	-0.190958054430958	0.848558456076554	0.940077311446234
AechOR432	153.661853672859	-0.120207953999595	0.22769422361272	-0.527935896187048	0.597543829191867	0.758286613652837
AechOR433	208.202165885354	-0.961917761281825	0.563012428858039	-1.70851958496349	0.0875399755308566	0.249352771765469
AechOR434	362.359768188301	0.40420540882008	0.26131548197768	1.54681003115845	0.121909060629791	0.285992066558536
AechOR435N	516.786965422806	0.499356796660591	0.219689994511564	2.27300655075717	0.0230257851817414	0.124914884610947
AechOR43C	279.210800651637	-0.337988979681492	0.195775784034445	-1.72640851037034	0.0842739458083686	0.244606820499903
AechOR44	258.311587773378	0.0409832269017877	0.290748793861737	0.140957513038822	0.887903506823203	0.95344401273766
AechOR45	47.855854860298	0.107653240646799	0.332918414530013	0.323362229147867	0.746420931024565	0.873171655160812
AechOR46N	134.376685076428	-0.229283010468569	0.313408600041724	-0.731578554124055	0.464425841919563	0.643541774623409
AechOR47	150.404296205284	0.0982671904796723	0.229714968437384	0.427778786676925	0.668812182725902	0.824615020747277
AechOR48	135.840975052814	0.25801400492151	0.225882029428069	1.14225113690894	0.253349645589788	0.450630107319541
AechOR49	546.114519794985	-0.41464011445462	0.343984573754015	-1.20540322471301	0.228047677218861	0.432291731765407
AechOR5	280.619446848448	-0.0575015698965189	0.33505696860401	-0.171617292832603	0.863738411448281	0.940077311446234
AechOR50	116.215464260594	0.287486078276988	0.324317093821056	0.886435170252268	0.375383074195709	0.567652453661804
AechOR51	555.167757043398	-1.05803735605511	0.280181026907581	-3.77626339560855	0.000159198641792691	0.0143713028344625
AechOR52	449.004323565559	-0.121291202345852	0.298211092483474	-0.406729345094946	0.68420678511641	0.836466886593019
AechOR53	300.771803389761	-0.317904744933914	0.415716162640366	-0.764715865062316	0.444440756913806	0.628297356679452
AechOR54	606.844986578617	-0.554365899411391	0.281389433449278	-1.97010204902139	0.0488266761448447	0.198371303933856
AechOR55	924.944895168052	0.784727354346598	0.233335327866231	3.36308848523989	0.000770756544469892	0.0319639698458571
AechOR56P	1072.86580721026	0.685673094702968	0.300024930647196	2.28538706174808	0.0222901419829375	0.124024636161473
AechOR57	876.190045154962	0.205140291729813	0.171692534017388	1.1948119520971	0.232160509526324	0.43243631388165
AechOR58	1315.64731991155	-0.0493280434994484	0.174046846345893	-0.28341819765821	0.776856280316042	0.894312004395656
AechOR59	386.653329458853	0.0851061133779222	0.153007041509033	0.556223508006969	0.578058070683195	0.740050745358426
AechOR6	342.841611106162	-0.423607167549469	0.319924774285552	-1.32408366465353	0.185475260115196	0.38009127779754
AechOR60	451.877828758841	0.311036752009011	0.192706859666139	1.61404089375892	0.106518556461568	0.27034534213053
AechOR61	295.364046666863	0.45799057343145	0.199384120758704	2.29702632129723	0.0216172682526632	0.12292809158645
AechOR62	107.758053280278	0.227504869928204	0.780589686630588	0.291452569544222	0.770705213984951	0.890290580131801
AechOR63	896.33538246561	-0.915411751850238	0.309449675966784	-2.95819263339122	0.00309448677509379	0.0516563106000876
AechOR64	231.240950290776	-0.0390059915110176	0.284261934303901	-0.137218483391156	0.890858101469024	0.95344401273766
AechOR65	342.656590440019	0.155234656212154	0.162180570065176	0.957171726241738	0.338480585373861	0.540075639897999
AechOR66I	260.3237596133	-0.0271075035649403	0.676686069259107	-0.0400592014471643	0.968045928203205	0.986656365991551
AechOR67	175.617598784451	0.773739408923831	0.994848420875483	0.777746029131682	0.436718750900015	0.623473479903311
AechOR68	100.567296977727	0.105247702542508	0.605878449998585	0.173710919315175	0.862092655626451	0.940077311446234
AechOR69	290.654113112124	-0.0325922825767242	0.176889318820853	-0.184252405933749	0.85381544917517	0.940077311446234
AechOR7	108.637911211203	0.625969173558543	0.330259600187129	1.89538524604239	0.0580413818944479	0.214337847989787
AechOR70	573.586870954361	-0.0289197478712927	0.212863414759841	-0.135860584139932	0.891931495786844	0.95344401273766
AechOR71	214.748143107534	0.979250393309802	0.233676408547064	4.19062582910493	2.78186089087006e-05	0.00603663813318803
AechOR72	167.56521662613	0.252452789998704	0.210306146211155	1.20040614383772	0.229981643940148	0.432291731765407
AechOR73	228.767971830417	-0.103751225949465	0.19062429089411	-0.544270750924908	0.586255171354306	0.746142945360025
AechOR74P	35.8017405482776	0.900880436982885	0.550791897362168	1.63560945848577	0.101921349542286	0.268084034553648
AechOR75	193.431715398278	0.061006283619794	0.33950086547832	0.179694044472737	0.857392769162335	0.940077311446234
AechOR76	208.165576614029	-0.0061003797147991	0.273007191087883	-0.0223451246485128	0.982172653592078	0.98671974921056
AechOR77	275.956658549999	0.00798154201989678	0.248384355252722	0.0321338355299223	0.974365320484561	0.986656365991551
AechOR78	246.966883055624	-0.114386591497574	0.264252046955678	-0.432869273163132	0.66510974375032	0.82238640680239
AechOR79	358.420518164316	-0.160580523528188	0.18071349346044	-0.888591772829297	0.37422251421858	0.567652453661804
AechOR80	43.9348313286864	0.544280097338202	0.440179336917058	1.23649624525823	0.216274160548504	0.419031186062726
AechOR81	677.830100722615	0.675768464140961	0.347219418132764	1.94622889403776	0.0516272505789645	0.205561713314409
AechOR82	128.989945873117	0.46760659882869	0.299517282096311	1.56120072790434	0.118476397319918	0.282118809827844
AechOR83	376.459821248647	0.368865725365354	0.199453440808781	1.84938261215053	0.0644025843777926	0.230997699338529
AechOR84	277.458871080979	-0.36995880280655	0.205457717229353	-1.80065664018628	0.0717570157904465	0.233944498288062
AechOR85NP	3.04641553547031	0.111545674169533	1.48462763555259	0.0751337719292926	0.940108277640593	0.973763705241091
AechOR86	181.486929690888	-0.938357008434871	0.537732222981289	-1.74502655472726	0.0809802467173935	0.240722103255814
AechOR87	1352.76745339489	-0.754035507787309	0.362681870465709	-2.07905486651173	0.0376123078014498	0.170038974852387
AechOR88	554.508704120445	0.167715155473176	0.19994434894374	0.838809180450341	0.401576398190677	0.593951942336498
AechOR89	395.704749896819	-0.582577020242803	0.327893712812597	-1.77672519319017	0.0756134651304459	0.233944498288062
AechOR8P	31.6143812669302	0.632226322200257	0.536143766922954	1.17921043049468	0.238314393723585	0.434573306201832
AechOR9	217.214377252731	-0.918573374098214	0.37080908343782	-2.47721378770444	0.013241256154268	0.0989582939905793
AechOR90	443.053433906847	-0.269531887982167	0.351669637296561	-0.766434913329956	0.44341756551709	0.628297356679452
AechOR91	543.162595610984	-0.154128886042152	0.167032508064091	-0.922747840097165	0.356138628597956	0.555986204357961
AechOR92	468.755646555981	-0.422925384071271	0.266762290755375	-1.58540168055124	0.112875099602889	0.275212321503673
AechOR93	637.127570611852	-0.349206095562114	0.218006440108575	-1.6018155031943	0.109196413755862	0.270807106114537
AechOR94	266.947517293787	-0.506661462407151	0.282093997036046	-1.7960731803251	0.0724828791940816	0.233944498288062
AechOR95	231.703821328218	-0.610490457784037	0.18436973759319	-3.31122919495106	0.000928870961435092	0.0335941664385692
AechOR96	285.019172801113	-0.242826841796508	0.277882980584496	-0.873845678802453	0.382202300564296	0.573153686488673
AechOR97	254.545584532904	-0.508927872830564	0.364885071469386	-1.39476211175513	0.163087587784883	0.352139368649947
AechOR98	903.324611215798	0.17200608734919	0.176631980219728	0.973810558740362	0.330150609479436	0.534646882515207
AechOR99	205.855187886247	-0.817254252034682	0.276382454586118	-2.9569686442597	0.00310679709708749	0.0516563106000876

## Sheet: SI-table-6-OR-habi-PenA-32
	baseMean	log2FoldChange	lfcSE	stat	pvalue	padj
AechOR10	327.481352491769	-0.180048405075394	0.360167432850854	-0.499901958514813	0.617144113158978	0.997825656770268
AechOR100	502.493892039178	0.015986331492472	0.250326742554631	0.0638618604202191	0.94908022123479	0.997825656770268
AechOR101	1018.4080567489	-0.106772771332681	0.201745304709904	-0.529245384353371	0.596635237153739	0.997825656770268
AechOR102	180.847466475983	0.168978582154833	0.282075411794901	0.599054632516849	0.549136453534001	0.997825656770268
AechOR103P	200.801847679647	-0.423504935528187	0.566170028124996	-0.748017228906876	0.454449765516302	0.997825656770268
AechOR104	117.212709306336	-0.0382930366057296	0.599609618376582	-0.063863279427382	0.949079091337336	0.997825656770268
AechOR105NP	11.9332259287218	-0.0748115466171513	0.864923150248375	-0.0864950216625236	0.931072913379967	0.997825656770268
AechOR106	217.903362375984	0.455909936409531	0.3194431481849	1.42720211405393	0.153521645327214	0.945955828646256
AechOR107	65.1812449485714	-0.0908610743122552	0.522720693173414	-0.173823373550876	0.862004274585182	0.997825656770268
AechOR108	159.574002615814	0.083768577891794	0.379543948108582	0.220708506377841	0.825319407658266	0.997825656770268
AechOR109	311.839385418261	-0.0306523829345736	0.263158928364155	-0.116478597648632	0.9072732472336	0.997825656770268
AechOR11	203.530841262905	-0.320991433692187	0.213048937376067	-1.50665587749721	0.131898886681995	0.945955828646256
AechOR110N	529.632603578841	-0.561117961542789	0.170610501491821	-3.28888290366867	0.00100585861776544	0.08730852802204
AechOR111N	200.933189769541	-0.0899788509974754	0.203621364780644	-0.441892976674658	0.65856665318038	0.997825656770268
AechOR112	320.875134591078	0.335897896761886	0.205044487526935	1.63817082240634	0.10138606438051	0.945955828646256
AechOR113P	93.6701635661244	0.555914212003859	0.46528635253755	1.19477867548027	0.23217351402929	0.945955828646256
AechOR114N	388.40867500785	0.097598336731777	0.320665570318888	0.304361758060648	0.760852299218736	0.997825656770268
AechOR115	268.517913257228	0.483769745387199	0.308386683176153	1.56871152932005	0.116715170920187	0.945955828646256
AechOR116	430.399730773599	0.274325311058734	0.158140115715975	1.73469780148277	0.0827943459280511	0.945955828646256
AechOR117	584.948215163422	-0.320759491708195	0.218157858842027	-1.47030913032779	0.141478049345215	0.945955828646256
AechOR118	736.666850131958	-0.108993679990365	0.175177345251128	-0.622190499771051	0.53381661216783	0.997825656770268
AechOR119	560.061877869392	0.0930093912833398	0.226881794939578	0.409946471501205	0.681845214519067	0.997825656770268
AechOR12	439.227384081145	-0.321920513008453	0.247425572517665	-1.3010801985129	0.193231004870089	0.945955828646256
AechOR120	519.54349549895	-0.0127824228818407	0.157590111828083	-0.0811118333095999	0.935353015077651	0.997825656770268
AechOR121N	229.024845677616	0.453567777591514	0.357646296779605	1.26820208031126	0.204725794327332	0.945955828646256
AechOR122N	649.702979497448	-0.170099432157196	0.235189338194191	-0.723244656680606	0.469529587460554	0.997825656770268
AechOR123	876.84428620992	0.340487386352237	0.150071424065035	2.26883557928179	0.0232783264500782	0.793483992192587
AechOR124	549.497992240691	-0.138001621477923	0.243356724765272	-0.567075438786543	0.570662929119961	0.997825656770268
AechOR125	379.602887133209	0.170610915429446	0.240627896865763	0.709023839927517	0.478309682844034	0.997825656770268
AechOR126	284.160433017525	0.469895444580241	0.280292459563216	1.67644697011288	0.0936506751955366	0.945955828646256
AechOR127	247.155813007245	-0.327581380819363	0.199321045606389	-1.64348616485916	0.100282385531501	0.945955828646256
AechOR128	450.931451291379	0.0207159584085971	0.292450074497554	0.0708358800871851	0.943528375356541	0.997825656770268
AechOR129	619.31182618208	0.00663390234904572	0.212537551171409	0.0312128483295433	0.97509979342224	0.997825656770268
AechOR130	386.634860469008	0.147023101660283	0.247548822722288	0.593915576101208	0.552568580530296	0.997825656770268
AechOR131	41.9095495303753	0.38845928687086	0.389513890502392	0.997292513419298	0.318622546602286	0.997825656770268
AechOR132	157.542079213544	0.68434992306557	0.31759687945338	2.15477533735033	0.0311794190761767	0.845741742441292
AechOR133	181.898612596417	0.196072790765044	0.316855962503722	0.618807325624305	0.536043295691193	0.997825656770268
AechOR134P	26.5327141517999	0.0700404758470073	0.826170510019754	0.0847772644963237	0.932438468759833	0.997825656770268
AechOR135	312.616670168421	-0.0517413056863854	0.359108548259504	-0.144082634449001	0.885435217332961	0.997825656770268
AechOR136	185.728909864098	-0.0409781091627769	0.227749209987983	-0.179926460183722	0.857210301966565	0.997825656770268
AechOR137	148.14336903418	-0.349108711321009	0.603495290442086	-0.578477938187839	0.562941488025066	0.997825656770268
AechOR138	160.33581863146	-0.0267398633762267	0.381947245330091	-0.0700093107180738	0.944186248941646	0.997825656770268
AechOR139N	532.354624854894	-0.256148645054943	0.195660753440289	-1.30914677854961	0.190484636213844	0.945955828646256
AechOR13P	107.855501991873	0.405974205726429	0.408297138664274	0.994310680340684	0.320071637615667	0.997825656770268
AechOR14	559.837109893912	-0.582953894656362	0.388596191429563	-1.50015339190999	0.133574673205913	0.945955828646256
AechOR140	298.324533046892	0.224271090900553	0.272369587810887	0.823407241252903	0.410276446556166	0.997825656770268
AechOR141	1015.01070404125	0.178507402677681	0.174094233274319	1.02534931410628	0.305198394912841	0.997825656770268
AechOR142	246.628133746736	0.589780919391209	0.637068599016614	0.925773017696369	0.354563952306675	0.997825656770268
AechOR143	732.785912877083	-0.0273148672329471	0.208948463602782	-0.130725379655691	0.895992554566789	0.997825656770268
AechOR144	647.099419124174	0.0174718359547051	0.239086159813017	0.0730775715682138	0.941744389225186	0.997825656770268
AechOR145	627.905046231264	-0.0687151172799909	0.200968679895113	-0.341919533510664	0.732411449025663	0.997825656770268
AechOR146	392.580447132977	0.0830219473691531	0.144028832708648	0.576425885066331	0.564327352327292	0.997825656770268
AechOR147	325.803062438003	0.327030510445436	0.209895181618424	1.5580658304008	0.119217643657541	0.945955828646256
AechOR148	340.945222845283	0.345103008930802	0.246309997052522	1.40109217271118	0.161186511942466	0.945955828646256
AechOR149	517.453303422511	0.051266902726057	0.166302758552014	0.308274517948073	0.757873454202239	0.997825656770268
AechOR15	551.132998008494	-0.68417282851403	0.234668631719247	-2.9154847987206	0.00355136407050733	0.2538857447106
AechOR150	262.698313087121	0.432328654130909	0.275439417315825	1.569596168711	0.116509090416259	0.945955828646256
AechOR151	280.003043143053	-0.30877883025478	0.309156169056802	-0.998779455693306	0.317901540313883	0.997825656770268
AechOR152P	42.3606477672645	-0.0742615754113619	0.735534138172004	-0.100962785488001	0.919580002054319	0.997825656770268
AechOR153	154.421082809055	0.30511876077176	0.241322932199916	1.26435874945774	0.20610129167704	0.945955828646256
AechOR154	951.267196821755	0.0610064263045733	0.205545950812095	0.296801888159519	0.766617763853075	0.997825656770268
AechOR155	244.280804430133	-0.166955100503634	0.4157349377643	-0.401590257007191	0.687985601381407	0.997825656770268
AechOR156	471.19919151347	0.0190841486581455	0.170963067096687	0.111627318006366	0.911118910752719	0.997825656770268
AechOR157	370.22444495683	-0.176562364035049	0.230624974975132	-0.765582149349124	0.443924969205285	0.997825656770268
AechOR158	98.1387569015803	0.0498330704313712	0.324367555325256	0.15363148876404	0.877900307238814	0.997825656770268
AechOR159	1233.30839319912	0.0844890891288899	0.159900561353096	0.52838519398515	0.597232011786922	0.997825656770268
AechOR16	384.711680509227	-0.461373214075032	0.31807656233162	-1.4505099360135	0.146916370450421	0.945955828646256
AechOR160	257.071184934711	1.02242656378374	0.206251357948993	4.95718706509844	7.15211078820066e-07	0.000310401608207909
AechOR161	488.780462788215	0.0457294368802756	0.192954971831784	0.236995380042045	0.812660374367998	0.997825656770268
AechOR162	393.569680272547	0.304424759304009	0.197392101408879	1.54223374254181	0.123016803229727	0.945955828646256
AechOR163	1493.5272412901	0.0581689715104066	0.17659935884499	0.329383820478444	0.741865595508612	0.997825656770268
AechOR164	3593.74996888625	0.126377590342849	0.143148003596934	0.882845636455358	0.377319679392193	0.997825656770268
AechOR165	206.020748869179	0.249851479528815	0.527506415873913	0.47364633303064	0.63575212935139	0.997825656770268
AechOR166	714.838630150203	-0.178108812486122	0.316299382565546	-0.563101992300643	0.573365434934091	0.997825656770268
AechOR167N	881.285822918868	0.0790399694730915	0.269688737542912	0.293078495576831	0.769462153470492	0.997825656770268
AechOR168	420.709067751281	0.239998016417255	0.355588168494039	0.674932513738228	0.499718642261682	0.997825656770268
AechOR169	269.658214623227	-0.558391005191375	0.384224000231685	-1.4532954861088	0.146141730053265	0.945955828646256
AechOR17	634.534167842404	0.00477652366459433	0.284387720965475	0.0167958154043304	0.986599508250899	0.997825656770268
AechOR170	781.076997510669	-0.407130569597297	0.298643395369799	-1.36326661131468	0.172798500741782	0.945955828646256
AechOR171	230.135215652956	0.181399089571839	0.365176397849033	0.496743739848245	0.619369773512076	0.997825656770268
AechOR172	127.35358515265	0.663995679903923	0.402900746648014	1.64803784909341	0.0993449045837366	0.945955828646256
AechOR173	694.93091391245	0.0156403352124706	0.252241765566374	0.0620053351488102	0.95055858334459	0.997825656770268
AechOR174	371.558019969807	-0.108589377146656	0.192557526923666	-0.56393213436784	0.572800319657971	0.997825656770268
AechOR175	1139.14945714138	-0.0263715263127297	0.335479250362408	-0.0786085168732236	0.937344013019654	0.997825656770268
AechOR176C	259.360881506321	0.203248502777003	0.403724133721802	0.503434117012824	0.614659089935711	0.997825656770268
AechOR177	383.031639793565	0.401462020961476	0.524671481212817	0.765168367896548	0.444171293008407	0.997825656770268
AechOR178	325.00612135501	0.524596566823785	0.413468955612563	1.26876893586021	0.204523487514413	0.945955828646256
AechOR179	495.632252002955	0.0750097785681767	0.373922758908526	0.200602335057456	0.841009532076696	0.997825656770268
AechOR18	1115.80200063917	-0.218140893895444	0.263666545377792	-0.827336261348147	0.408046496400377	0.997825656770268
AechOR180	330.139503312888	0.502452458388185	0.426043631184815	1.17934507550525	0.238260796224828	0.945955828646256
AechOR181	868.909497664162	0.120068111769442	0.357095190869534	0.336235588827375	0.736693217580239	0.997825656770268
AechOR182	396.111969213174	0.393684695827178	0.292918757539713	1.34400643760004	0.178946305187775	0.945955828646256
AechOR183	238.681013162179	-0.0183983396207523	0.47558511015677	-0.0386856931132422	0.969140980112899	0.997825656770268
AechOR184	229.390410568228	0.291099338507011	0.37288770539415	0.7806622055273	0.435001195012596	0.997825656770268
AechOR185	334.806049258305	0.0878694509139954	0.473930578968886	0.185405742556578	0.852910804599924	0.997825656770268
AechOR186	641.061730768283	0.221907223948096	0.359229516241738	0.617731043567051	0.536752644988111	0.997825656770268
AechOR187	631.024092385745	0.179831555090874	0.376865732059712	0.477176723147599	0.633236284770953	0.997825656770268
AechOR188	427.477299276807	0.137132729309155	0.419937424450922	0.326555151612073	0.744004369136523	0.997825656770268
AechOR189	1017.5949597858	0.294486355870598	0.412805767671405	0.713377522634351	0.475612178202747	0.997825656770268
AechOR19	25.2765285175742	0.0206721151930313	0.474687971082901	0.0435488498810539	0.96526402486233	0.997825656770268
AechOR190	987.167030717873	0.17473080704246	0.329871841657341	0.529693004909357	0.596324798680599	0.997825656770268
AechOR191	446.921327456232	0.24769808308554	0.40902886101484	0.605576052679942	0.544796308346628	0.997825656770268
AechOR192	388.805097991357	0.361602590863368	0.386918268042812	0.934570995297013	0.350009432478225	0.997825656770268
AechOR193	704.427570381301	0.326556635993421	0.370582031266752	0.881199325496598	0.37820994430657	0.997825656770268
AechOR194	175.281449772239	0.418053017583857	0.710161502728011	0.588673162341172	0.556080544514188	0.997825656770268
AechOR195	431.363031073718	0.53558519995697	0.456284301844362	1.17379712120725	0.240476297373996	0.945955828646256
AechOR196	439.481782004825	0.266151084302524	0.372874729236318	0.713781502027841	0.475362299739096	0.997825656770268
AechOR197	742.615548297134	0.160738312132268	0.344698443030826	0.46631574752397	0.640989508467831	0.997825656770268
AechOR198	550.62421602216	0.0735385677595547	0.257091637956841	0.286040294207858	0.774847259956547	0.997825656770268
AechOR199P	114.395170483495	1.54076527349538	1.22760754532497	1.2550959623562	0.209443926035498	0.945955828646256
AechOR1P	39.9895416404633	-0.0103015655957668	0.724899918118201	-0.0142110177395371	0.988661629989966	0.997825656770268
AechOR2	586.557205957963	0.110375311806684	0.455073506650573	0.242543919155099	0.808358729976859	0.997825656770268
AechOR20	378.535224934477	0.206880787822616	0.16945267724179	1.22087647825959	0.222132791604106	0.945955828646256
AechOR200	623.557967127247	-0.0358150481142196	0.358192962635165	-0.099988140053714	0.920353741123308	0.997825656770268
AechOR201	331.685289381913	0.215333809069722	0.384901902950428	0.559451141756126	0.575853866803946	0.997825656770268
AechOR202PC	273.951293909843	0.770329430808266	0.67503115405094	1.14117611636949	0.253796641169683	0.963147460840304
AechOR203	376.472532849133	0.630279804827296	0.406411222431803	1.55084252116847	0.120939427764072	0.945955828646256
AechOR204	757.539214551923	0.0504268582106324	0.403812365538866	0.124876954036166	0.900620963548094	0.997825656770268
AechOR205	460.22278215377	-0.30538862547236	0.326845416253436	-0.934351868760985	0.350122416783328	0.997825656770268
AechOR206	508.180942663238	-1.02308184864419	0.368146112637699	-2.77901032640002	0.00545247917407326	0.262930662394199
AechOR207	530.85099928158	-0.123166717055171	0.365424662939515	-0.337050915130919	0.736078518597634	0.997825656770268
AechOR208	370.227028552105	0.497728223545321	0.359888488460799	1.38300679100364	0.166662783623468	0.945955828646256
AechOR209	695.917735050432	-0.11836427493155	0.389564655245334	-0.303837304893609	0.761251844261862	0.997825656770268
AechOR210	664.901203190851	0.194177852204118	0.311757481279209	0.622849053717537	0.533383719576097	0.997825656770268
AechOR211	91.1224298477762	1.60055093983489	0.769362205307225	2.08036075699319	NA	NA
AechOR212C	635.007774619431	0.192250379065493	0.336561411291301	0.571219315749471	0.567850986385017	0.997825656770268
AechOR213	386.466118375123	0.439311461101009	0.436066520289818	1.00744138946745	0.31372270989168	0.997825656770268
AechOR214C	448.319214535319	0.295637740852036	0.379225487601342	0.779582993542941	0.435636369283046	0.997825656770268
AechOR215	764.703483885463	0.30471463170381	0.359945689563077	0.846557246104796	0.397241952895233	0.997825656770268
AechOR216	501.431153260233	0.390826068195372	0.334947440973502	1.16682804639278	0.243279818301086	0.945955828646256
AechOR217	713.981152112378	-0.00476163851362726	0.353686532507027	-0.0134628776500916	0.989258502261082	0.997825656770268
AechOR218	1539.24998105023	0.224664684992514	0.352684282996726	0.637013600616275	0.524115984588855	0.997825656770268
AechOR219P	128.253704660668	0.560563906924067	0.577216583686327	0.971150037554517	0.33147356955084	0.997825656770268
AechOR21P	49.1318339584103	-0.12966144061108	0.697855927886423	-0.185799726605149	0.852601818937412	0.997825656770268
AechOR22	200.340646873059	-0.403978646418066	0.315006432984722	-1.28244570306175	0.199686340499167	0.945955828646256
AechOR220P	146.095183897529	1.68907398105155	1.91134614058717	0.883709101760429	0.376853265741649	0.997825656770268
AechOR221	216.456004242249	-2.76341136255508	0.63426133024453	-4.35689711918854	1.31919236060398e-05	0.00286264742251063
AechOR222	571.601210405526	0.243395318633723	0.384368346132014	0.633234555038325	0.52658048343843	0.997825656770268
AechOR223IC	1614.63521742146	-0.355799938435619	0.390516743385372	-0.911100341950018	0.362242506302196	0.997825656770268
AechOR224	679.705932648987	-0.324811183932075	0.285477737602901	-1.13778113368646	0.255211884784873	0.963147460840304
AechOR225	512.4525619772	-0.361206214195867	0.306593450887808	-1.1781276251985	0.238745730330878	0.945955828646256
AechOR226	428.813303079812	-0.309595200050813	0.277044922237388	-1.11749097420935	0.2637844566113	0.984786713160614
AechOR227IP	22.6834758897685	0.0177044823963239	0.744713761247506	0.0237735400063861	0.981033246098904	0.997825656770268
AechOR228	581.86205662237	-0.203230578566319	0.337301815985258	-0.602518483254183	0.546829063607205	0.997825656770268
AechOR229	312.695573677957	0.180521342734088	0.266562395884078	0.677219838662436	0.498266482396453	0.997825656770268
AechOR23	232.872455494986	0.200907969135246	0.304862004851581	0.659012818711389	0.509887537146775	0.997825656770268
AechOR230	409.285797818594	0.153791152117257	0.125377044593673	1.22662926547416	0.219961964480015	0.945955828646256
AechOR231	399.015298984573	0.0653177158256005	0.270368869077804	0.241587413700369	0.809099875660223	0.997825656770268
AechOR232	154.138400423445	0.462591853006379	0.323029201884346	1.4320434508952	0.152131386542129	0.945955828646256
AechOR233P	19.2985150144201	0.0659305504458579	0.490985812208606	0.134281986987123	0.893179596534526	0.997825656770268
AechOR234	111.925584456968	-0.110286214049307	0.329952001069578	-0.334249265625912	0.738191471012534	0.997825656770268
AechOR235	256.531763334699	0.161219637382406	0.302390240026543	0.533150928972625	0.593929106826143	0.997825656770268
AechOR236	416.291779329311	-0.114559734825519	0.263571836948612	-0.434643306932124	0.663821355265916	0.997825656770268
AechOR237	150.013282771321	-0.0604505979984303	0.307547197402352	-0.196557141502236	0.844174112363667	0.997825656770268
AechOR238P	52.2349548455904	0.0604374593878763	0.76581423580803	0.0789192163868659	0.937096878445955	0.997825656770268
AechOR239	324.749982294114	-0.0632671912739333	0.354148668580112	-0.178645853809335	0.858215787471072	0.997825656770268
AechOR24	382.105829592048	0.333450671598728	0.281917524151712	1.18279511925369	0.236890355387123	0.945955828646256
AechOR240	803.123453104096	-0.0857162362615494	0.255890039707667	-0.334972929620368	0.737645506748424	0.997825656770268
AechOR241	518.463691210873	-0.605256472451129	0.374461126485222	-1.61633993395311	0.106020837306097	0.945955828646256
AechOR242	790.963323930603	-0.126397335832375	0.166846233114326	-0.757567812428616	0.448709755442506	0.997825656770268
AechOR243	297.700368119324	0.019875892927041	0.209579821923333	0.094836863323187	0.924444406118068	0.997825656770268
AechOR244	598.728534639549	-0.0748090056872182	0.324795086173013	-0.230326777934592	0.817837854125359	0.997825656770268
AechOR245	1260.46018658109	-0.136493331687936	0.249937434088906	-0.54610999823013	0.584990327485476	0.997825656770268
AechOR246	253.493165037251	-0.0499312890387305	0.279880096468286	-0.178402429000122	0.858406941839548	0.997825656770268
AechOR247	606.162064064777	-0.0484792847733795	0.211280037717658	-0.229455112262733	0.818515205151264	0.997825656770268
AechOR248	660.533047230835	-0.285887155504401	0.210427858107769	-1.3585993702316	0.174273574863729	0.945955828646256
AechOR249	1530.52128328474	-0.0619919495082055	0.179816849106954	-0.344750504839137	0.730281945718367	0.997825656770268
AechOR25	42.5434148158095	0.194447779249951	0.446687780355403	0.435310272188867	0.663337229759287	0.997825656770268
AechOR250	1959.97781432488	0.427651908186713	0.291956588491796	1.46477909745384	0.142981196501673	0.945955828646256
AechOR251	544.433780474612	-0.317632472583185	0.2601557861642	-1.2209318011582	0.222111842579424	0.945955828646256
AechOR252	1852.45720934644	-0.398739117452787	0.431148149855624	-0.924830867501831	0.355053891605557	0.997825656770268
AechOR253	803.450677594506	-0.532005632530196	0.305885647665507	-1.73923044964815	0.0819942354474286	0.945955828646256
AechOR254	606.4858766696	0.322557537784028	0.273808666180918	1.17803991481738	0.238780693955556	0.945955828646256
AechOR255	413.35366875232	-0.232941730381818	0.169636725469383	-1.37317983318335	0.169696447484025	0.945955828646256
AechOR256	425.157401526621	-0.131769197949448	0.183742922444777	-0.717138903617091	0.473288393076029	0.997825656770268
AechOR257	229.784950569426	-0.156055170738223	0.295151054809129	-0.528729842551782	0.596992872213869	0.997825656770268
AechOR258	452.324518906873	0.0967470099485985	0.265226518433439	0.364771254850514	0.715282164081266	0.997825656770268
AechOR259	1137.00872300158	-0.279403155006247	0.173944158976246	-1.60628075498875	0.108212236874319	0.945955828646256
AechOR26	185.744457757151	-0.0132339050718261	0.402337267221851	-0.032892565889326	0.973760261150616	0.997825656770268
AechOR260	866.609245196766	-0.507540261029244	0.27566513662259	-1.84114780435261	0.0655999018587735	0.945955828646256
AechOR261	332.858502318861	0.0311452924712052	0.230788214750169	0.134951832375498	0.892649958036331	0.997825656770268
AechOR262	180.254653652358	-0.526128246534687	0.238561360172598	-2.20542105458334	0.0274245619421401	0.793483992192587
AechOR263P	43.9772408287615	1.02259456007544	0.606457817442332	1.68617590649276	0.0917619230842874	0.945955828646256
AechOR264	166.592839504556	0.0665340848768405	0.321993509035912	0.206631758124726	0.836297456084145	0.997825656770268
AechOR265	710.118459655745	-0.228956635206699	0.146177602447208	-1.56629080908197	0.117280551693546	0.945955828646256
AechOR266	170.508489544009	0.169639092878355	0.312671918330981	0.54254662133995	0.587441999582987	0.997825656770268
AechOR267	496.28110094023	0.199802728391921	0.214984665214884	0.929381303509308	0.352691513618273	0.997825656770268
AechOR268	840.197892424178	0.00674548001760314	0.180380487349852	0.037395840962111	0.97016938878443	0.997825656770268
AechOR269	796.564207151483	0.17514398104625	0.246283220882686	0.711148654051741	0.476992122710417	0.997825656770268
AechOR27	115.894035549928	0.363113597043251	0.247913036653312	1.46468133320088	0.143007880133695	0.945955828646256
AechOR270	1315.88463555005	0.277890459583956	0.388776237088749	0.714782522884802	0.474743436168506	0.997825656770268
AechOR271	564.854066555126	-0.155118832748821	0.282457236493392	-0.549176344973728	0.582884436352596	0.997825656770268
AechOR272	659.264498849877	-0.462467753412164	0.195872947464966	-2.36105985741029	0.0182227890469633	0.718971858762007
AechOR273	475.759947663153	0.0194061659199106	0.249890112905129	0.0776587984786663	0.938099469132369	0.997825656770268
AechOR274	295.810393233405	-0.189324754016352	0.333256078794962	-0.568105928332774	0.56996304254843	0.997825656770268
AechOR275	520.562170737799	-0.0635654791711986	0.228138148804453	-0.278627136690248	0.780530985032108	0.997825656770268
AechOR276	383.869334997263	-0.129099687688953	0.211866637727991	-0.609344109452004	0.542296375619118	0.997825656770268
AechOR277	128.470734988755	0.11654297850435	0.325172118647893	0.358403970761546	0.720041020527996	0.997825656770268
AechOR278	458.696972214819	-1.22964943800277	0.318159152997102	-3.86488782868357	0.00011114026443894	0.0160782915888333
AechOR279	1304.85867250038	0.143377448764449	0.115088909735573	1.24579726312353	0.212838834623496	0.945955828646256
AechOR28	426.352906498125	0.0994570583611635	0.226559321507393	0.438989036952594	0.660669480041351	0.997825656770268
AechOR280	520.1990437072	-0.176771866163242	0.282785535408935	-0.625109293187903	0.531899329030619	0.997825656770268
AechOR281	673.617730063254	0.178508284516736	0.151043317732865	1.18183503379107	0.237271163838574	0.945955828646256
AechOR282	510.091679970872	-0.0823482963712561	0.167590543532582	-0.491366008102041	0.623167601434688	0.997825656770268
AechOR283	498.892415854964	-0.355892643461009	0.27331410799708	-1.30213784450824	0.192869268164083	0.945955828646256
AechOR284S	94.0863209469502	-0.234529394709428	0.528785895508971	-0.443524301047566	0.657386545991508	0.997825656770268
AechOR285	133.345092450114	0.0548011801630345	0.517275150366155	0.105942031284981	0.915628345554081	0.997825656770268
AechOR286	407.247598993517	0.00524620856813746	0.302533836728527	0.0173408985416896	0.986164658183419	0.997825656770268
AechOR287	500.118958758839	-0.0473567621595762	0.164392637475098	-0.288071065024123	0.773292340976349	0.997825656770268
AechOR288	56.6180568471871	-0.0356199044954335	0.348034041087649	-0.102346035991528	0.918482015688573	0.997825656770268
AechOR289	241.629452225074	-0.0860529502930852	0.265788190601356	-0.323765138317046	0.746115851321964	0.997825656770268
AechOR29	339.039333701436	-0.053096666244673	0.250090456087248	-0.21230984610684	0.831865314443054	0.997825656770268
AechOR290	88.6633907558263	0.0513169587105463	0.529050214897507	0.0969982759018214	0.922727763625427	0.997825656770268
AechOR291	127.314737756704	0.00572165064686882	0.269903541970444	0.0211988720307174	0.983087014070331	0.997825656770268
AechOR292	162.054480543459	0.0366454638082381	0.335553023569797	0.109209159906782	0.913036595211999	0.997825656770268
AechOR293	259.608035007041	-0.127785249180489	0.398286956860856	-0.320837142616074	0.748333810408218	0.997825656770268
AechOR294	251.366102527452	-0.070368299462871	0.198023076127775	-0.35535403670563	0.722324378072207	0.997825656770268
AechOR295	301.921487454449	0.307316531876735	0.28875882214336	1.06426716107105	0.287207689899316	0.997825656770268
AechOR296	216.403107813714	-0.0358168161993205	0.218761399435782	-0.163725484896775	0.869947254219031	0.997825656770268
AechOR297	801.203661901162	-0.25806465240103	0.184666818554226	-1.39746086720637	0.162275026538445	0.945955828646256
AechOR298	1664.0257295057	-0.45608016653165	0.205873045129666	-2.21534667758179	0.0267362782786276	0.793483992192587
AechOR299	249.080008769455	-0.136184804472606	0.173290412185733	-0.785876164496875	0.431940039853578	0.997825656770268
AechOR3	435.201571137361	-0.0550594647670522	0.211425943337695	-0.260419624469216	0.794540106904534	0.997825656770268
AechOR30	212.95987265206	0.0424128428651394	0.739840511760001	0.0573270079036951	0.954284706529091	0.997825656770268
AechOR300	475.903826013431	-0.355403868040282	0.261955262477067	-1.35673498092597	0.17486543332349	0.945955828646256
AechOR301	864.77497817484	-0.267554852586514	0.226040667176159	-1.18365803786096	0.2365484560135	0.945955828646256
AechOR302	380.788865672579	0.0275841487476282	0.154092950608167	0.179009803101052	0.857930004267083	0.997825656770268
AechOR303	488.763967818752	-0.623509477277081	0.282496773076055	-2.2071384054685	0.0273043913663298	0.793483992192587
AechOR304	83.274328092554	0.439968418469273	0.317733948630488	1.3847069863502	0.166142081964298	0.945955828646256
AechOR305	377.25782191292	0.100081663678307	0.301575259793059	0.33186297757642	0.739992727171466	0.997825656770268
AechOR306	119.19390126966	0.0955339709386615	0.31060549174769	0.307573347789566	0.758407003061471	0.997825656770268
AechOR307	364.191806648039	-0.431956930471623	0.359350811218116	-1.20204801822316	0.229344924427461	0.945955828646256
AechOR308	229.937211505584	0.135538411478994	0.287168358726202	0.471982401125962	0.636939350329859	0.997825656770268
AechOR309	297.581171616368	-0.0415863746833968	0.125508130726009	-0.331344068649878	0.740384607527162	0.997825656770268
AechOR31	581.727380514062	0.156532430740829	0.235050620870879	0.665951998598708	0.505441782422222	0.997825656770268
AechOR310	206.986644465042	-0.195002923894763	0.270060980409092	-0.722069969528252	0.470251460271756	0.997825656770268
AechOR311	517.367249673667	-0.127391381795843	0.259836466212282	-0.490275224462783	0.623939156329828	0.997825656770268
AechOR312	142.400958780713	0.182051395267432	0.208485466899437	0.87320904413565	0.382549146116822	0.997825656770268
AechOR313	246.003489530331	0.393177191194893	0.231954949366596	1.69505842521813	0.0900643379832961	0.945955828646256
AechOR314	283.53298224958	-0.0877291550042052	0.212961760588714	-0.411947923240705	0.680377593851275	0.997825656770268
AechOR315	191.574966042478	-0.0919592542058578	0.172565157176247	-0.532895838943526	0.59410568579989	0.997825656770268
AechOR316	665.735529233195	-0.357710529229126	0.439504872235422	-0.813894342990396	0.415705481729163	0.997825656770268
AechOR317	321.079147125535	-0.175256577712526	0.20770705453124	-0.843768056448784	0.39879902890377	0.997825656770268
AechOR318	399.688857691664	-0.167481978409723	0.197669995388412	-0.847280732114294	0.396838663678974	0.997825656770268
AechOR319	334.833937818106	-0.273509372368188	0.179152704331048	-1.52668291215288	0.1268398785452	0.945955828646256
AechOR32	333.029537544847	-0.0116696318262632	0.234962432034965	-0.049665947552529	0.960388592870821	0.997825656770268
AechOR320	230.543450922976	-0.460942330032749	0.340455524817867	-1.35389881036396	0.175768663128494	0.945955828646256
AechOR321	384.302018217096	-0.634413347782963	0.220991833391495	-2.87075471544271	0.0040949313663	0.2538857447106
AechOR322	404.65766279081	-0.170899018939898	0.237374725339593	-0.719954572650505	0.471552965749514	0.997825656770268
AechOR323	464.470860230242	-0.349970844369724	0.338687526334286	-1.03331483198558	0.301456588447124	0.997825656770268
AechOR324	826.093260155363	-0.00601343517277577	0.233559610884299	-0.0257468966916318	0.979459218089491	0.997825656770268
AechOR325	561.447654076061	-0.252039476462807	0.309790481316857	-0.813580441178949	0.415885346376527	0.997825656770268
AechOR326	802.425041837918	-0.0681480260684001	0.267467838763128	-0.254789609036893	0.798885601261215	0.997825656770268
AechOR327	735.358879107235	0.147081924682371	0.297814471799506	0.493870978779665	0.621397301497552	0.997825656770268
AechOR328	277.26930816451	-0.323169991712337	0.265365877165102	-1.21782798589161	0.223289346959071	0.945955828646256
AechOR329	387.545989407751	-0.233135259357534	0.213711844247619	-1.09088600202902	0.275323047259566	0.997825656770268
AechOR33	243.468604525132	0.0948480173510734	0.224414701281515	0.422646184984522	0.672553424577724	0.997825656770268
AechOR330	284.448337743014	0.0624590557299321	0.193232049648937	0.323233417248367	0.746518474785003	0.997825656770268
AechOR331	320.630633676086	-0.0251060392835024	0.312634980929497	-0.0803046390037976	0.935994968740891	0.997825656770268
AechOR332	85.4904225659247	0.275782434251809	0.654930821095922	0.421086358083333	0.673692022761983	0.997825656770268
AechOR333	525.979869507613	-0.0828661898442783	0.212151051388995	-0.390599948959653	0.696092963372657	0.997825656770268
AechOR334	673.364085571173	-0.0464475533559624	0.256732184934216	-0.180918311305082	0.856431695682746	0.997825656770268
AechOR335	625.866470365823	0.0537509920838728	0.375539859522643	0.143129925415099	0.886187571191308	0.997825656770268
AechOR336	670.544926941262	-0.227797167156441	0.191480130680932	-1.18966477799216	0.23417817431933	0.945955828646256
AechOR337	306.454733149924	-0.410532141309197	0.282297480842106	-1.45425364790561	0.14587599624205	0.945955828646256
AechOR338	410.447987532499	0.0240727715971026	0.198774390397904	0.121106001376304	0.903607075756214	0.997825656770268
AechOR339	502.680087759225	0.0469052328567681	0.247529718065332	0.189493339318506	0.849706174984708	0.997825656770268
AechOR34	70.2446654079096	0.387971986301688	0.381043947766914	1.01818173094042	0.308591599809183	0.997825656770268
AechOR340	466.858017963682	-0.166058295695019	0.252874836862849	-0.656681770931142	0.511385558058659	0.997825656770268
AechOR341	244.432188569394	-0.0707508139653063	0.392102466352978	-0.180439604533411	0.85680746462434	0.997825656770268
AechOR342	402.280668492444	0.00124146886910447	0.274418232421583	0.00452400286289006	0.996390380275451	0.997825656770268
AechOR343	173.252821745586	-0.197577553908286	0.357355949820602	-0.552887265505088	0.580340607953291	0.997825656770268
AechOR344	335.916650841005	-0.371267464469083	0.316031748884598	-1.17477900805674	0.240083140575613	0.945955828646256
AechOR345	1025.6765611259	-0.437998671873137	0.252051010641085	-1.73773820925811	0.0822569528239112	0.945955828646256
AechOR346	1472.46651170282	-0.0213971593341712	0.255561755170218	-0.0837259836469645	0.933274297712282	0.997825656770268
AechOR347	67.6553977339889	-0.0424923771712419	0.582554648517142	-0.0729414438274653	0.941852714355172	0.997825656770268
AechOR348	345.095372923431	0.0509115520212797	0.324551249431153	0.156867527425987	0.87534925233031	0.997825656770268
AechOR349	291.600866004427	0.0955869902966028	0.371016007542538	0.25763575790094	0.796688030244476	0.997825656770268
AechOR35	847.073271722483	-0.138568353766759	0.500652005237421	-0.276775789005472	0.781952272767332	0.997825656770268
AechOR350	113.883357056761	0.296155333089297	0.38914321716189	0.761044571839708	0.446630445368275	0.997825656770268
AechOR351	70.8495690537028	-0.111869845920379	0.297542635654471	-0.37597921277504	0.706932349946315	0.997825656770268
AechOR352	70.5474169108088	-0.299336154867388	0.436276429899215	-0.686115807210895	0.492640083703165	0.997825656770268
AechOR353	61.9971651261932	0.534076634833554	0.657196760498865	0.812658654050802	0.416413792708522	0.997825656770268
AechOR354P	808.789605651993	-0.0803131252772752	0.257455641192057	-0.311949370794183	0.755079000814055	0.997825656770268
AechOR355	71.73598401642	0.135237664544605	0.287656969975747	0.470135191078481	0.638258433279956	0.997825656770268
AechOR356	324.528195838883	-0.164286333262825	0.278714456781093	-0.589443171194591	0.555564023547233	0.997825656770268
AechOR357	796.904810416378	0.00599901120856021	0.180372390134604	0.0332590326273517	0.973468022899226	0.997825656770268
AechOR358	590.715656604505	0.0624028963969706	0.347317365471149	0.179671109483163	0.857410775601162	0.997825656770268
AechOR359	849.052714764033	0.17640986688786	0.249357391827462	0.707457940568784	0.479281941256095	0.997825656770268
AechOR36	336.910281782659	-0.489817357578381	0.391440138930665	-1.25132123373056	0.210817301543374	0.945955828646256
AechOR360	310.706771567625	0.0859905837370371	0.200663343884199	0.428531599606261	0.668264132488695	0.997825656770268
AechOR361NC	15.1820313729523	-0.0560993115855413	0.867817636061816	-0.0646441248188061	0.948457351634568	0.997825656770268
AechOR362	149.863152744328	0.33862845500675	0.471796322265432	0.71774288824625	0.472915833608444	0.997825656770268
AechOR363	327.587571189524	0.105126459489136	0.263068816033956	0.399615815641057	0.689439505771363	0.997825656770268
AechOR364P	152.724030397849	-0.014750077710137	0.305362452095687	-0.0483035082044566	0.961474358676601	0.997825656770268
AechOR365	314.580265454749	-0.209789160099738	0.169865583131875	-1.23503040599383	0.216819188145577	0.945955828646256
AechOR366	717.91670899248	-0.0971427019304994	0.384912473692972	-0.252376081758228	0.800750385895994	0.997825656770268
AechOR367	617.844674279566	-0.209101394400691	0.231109116485578	-0.904773457579029	0.365585415890254	0.997825656770268
AechOR368	762.005799408534	-0.461731966344301	0.308152284099577	-1.49838891408345	0.134032234975334	0.945955828646256
AechOR369	583.704096624602	-0.158846487486742	0.502558101355679	-0.316075866766937	0.751944923981197	0.997825656770268
AechOR37	437.662455369039	-0.084635506540386	0.426710383153671	-0.198344146010401	0.842775814199647	0.997825656770268
AechOR370	1669.94037462526	-0.140187273509474	0.404756798118522	-0.346349398357539	0.729080148632576	0.997825656770268
AechOR371	1502.87522896713	-0.117334162605054	0.224529460981918	-0.522578026473344	0.601267935099179	0.997825656770268
AechOR372	1420.52385767685	0.00160004034780117	0.156877648462729	0.0101992881935715	0.991862286507673	0.997825656770268
AechOR373P	40.1559686853396	0.54938339973812	0.53030917731187	1.03596811679356	0.300217017139309	0.997825656770268
AechOR374	426.401541623295	-0.270915404060868	0.299914209776222	-0.903309663996944	0.366361568954106	0.997825656770268
AechOR375	729.724315059228	-0.212875871307599	0.223110854770116	-0.954126017431725	0.340019857844462	0.997825656770268
AechOR376	604.547277030386	0.281923303041817	0.165661813999572	1.70180016888229	0.0887928348459471	0.945955828646256
AechOR377	607.878859809911	-0.0921215591370375	0.180252518266539	-0.511069470889818	0.609302412299326	0.997825656770268
AechOR378	973.828826510169	-0.241280224619731	0.224391643189915	-1.075263860943	0.282256611225312	0.997825656770268
AechOR379	514.006464270436	-0.244008516284653	0.168912412829544	-1.44458605615261	0.148574191740844	0.945955828646256
AechOR38	87.7112944804482	-1.35693790823184	0.482647896248927	-2.81144477947128	0.00493195557447892	0.262930662394199
AechOR380	1430.18730211118	-0.490831975988079	0.314429403548669	-1.5610244158101	0.118517990162769	0.945955828646256
AechOR381	598.990324765765	-0.302376579901876	0.221088026867069	-1.36767505769854	0.171413810612909	0.945955828646256
AechOR382N	1040.83215660663	-0.377174228277482	0.263015074338511	-1.43404034626564	0.151560749577026	0.945955828646256
AechOR383CP	215.209708922289	-0.0803900736170764	0.362583866890919	-0.221714425151909	0.824536199931439	0.997825656770268
AechOR384N	658.305298981861	-0.253028084452843	0.334935032795595	-0.755454221497521	0.449976490123814	0.997825656770268
AechOR385N	335.037080123166	0.476692138422524	0.28819015490921	1.65408890727964	0.0981094496065925	0.945955828646256
AechOR386N	464.081418934376	0.266825560740117	0.229082727284831	1.16475634764186	0.244117633199034	0.945955828646256
AechOR387N	326.026973299939	0.547225184349379	0.293630377370574	1.86365317256926	0.0623704253899122	0.945955828646256
AechOR388N	160.701401873231	0.0187975052445598	0.257899511447218	0.0728869362298385	0.941896089670395	0.997825656770268
AechOR389	530.15390651433	0.0732746711912996	0.342425257775932	0.213987343302951	0.830556927166618	0.997825656770268
AechOR39	22.2565268462434	0.17595648911382	0.739887412735055	0.237815221728644	0.812024412097173	0.997825656770268
AechOR390	194.572663791298	0.247036945580186	0.405378697210719	0.609397946364643	0.542260698788961	0.997825656770268
AechOR391	479.733021660683	0.0875584819434386	0.168340772309115	0.520126412291014	0.602975470516071	0.997825656770268
AechOR392	262.619709950481	-0.00125000414373298	0.458693806537326	-0.00272513848218105	0.997825656770268	0.997825656770268
AechOR393	306.693859709503	0.206876208737087	0.436618851124848	0.473814193327012	0.63563241236272	0.997825656770268
AechOR394	354.723292944607	0.10606042965764	0.338650357699479	0.313185641905506	0.754139626221679	0.997825656770268
AechOR395	364.464734714961	-0.108970608224411	0.342666698846964	-0.318007581685309	0.750479185867919	0.997825656770268
AechOR396	426.869253244826	0.0827226716536979	0.308778888553208	0.267902614849407	0.788774280892166	0.997825656770268
AechOR397	174.912817771924	0.150066695198377	0.445502532541816	0.336848130452077	0.73623138829023	0.997825656770268
AechOR398	162.145802653263	-0.113852550654839	0.422124356069252	-0.269713294241096	0.787380832138802	0.997825656770268
AechOR399	856.292095809168	-0.147798322016518	0.323072064337399	-0.4574778767073	0.647327600263068	0.997825656770268
AechOR4	753.766700942312	-0.232268613211757	0.235987346608509	-0.984241810206368	0.324996632873637	0.997825656770268
AechOR40	917.971559621596	0.0466225338587392	0.207850141007004	0.224308406204873	0.822517335649039	0.997825656770268
AechOR400	288.805987387749	0.0601021582092732	0.389926451983908	0.154137165876999	0.877501584297598	0.997825656770268
AechOR401	266.566987612195	0.0965517356088256	0.380181107599384	0.253962476511503	0.799524547275209	0.997825656770268
AechOR402	257.630499427979	-0.0414898033759534	0.416168795947517	-0.0996946522179565	0.920586746303187	0.997825656770268
AechOR403	242.546854798007	0.112882043581982	0.420080235640311	0.268715435778407	0.7881486725142	0.997825656770268
AechOR404	328.685184486443	-0.00233179174720635	0.372348879833885	-0.00626238421409142	0.995003372980949	0.997825656770268
AechOR405	220.629751779908	0.332376323628691	0.558252767638375	0.59538679052998	0.551584953240392	0.997825656770268
AechOR406	404.923493430402	0.0217340413905377	0.439444400058781	0.049458000574431	0.960554306899694	0.997825656770268
AechOR407	720.9529263872	0.212025404545858	0.344773395711854	0.614970317266183	0.538574323194055	0.997825656770268
AechOR408	299.318301199256	-0.205550084423511	0.284460864316856	-0.722595302932612	0.469928554826853	0.997825656770268
AechOR409	479.384850223793	-0.0141876418536095	0.330590905894083	-0.0429160076718959	0.965768488229844	0.997825656770268
AechOR41	1036.67484299966	-0.0803471606756098	0.354758608581389	-0.226484033740302	0.82082497586462	0.997825656770268
AechOR410	425.156142571164	0.175440887289035	0.37241276544382	0.471092571383677	0.63757462976971	0.997825656770268
AechOR411	303.310563286362	0.270583793777259	0.384517299413304	0.703697321785302	0.481621288578887	0.997825656770268
AechOR412	521.486700626122	0.00559007149720336	0.290135920516395	0.0192670782964548	0.984628046764893	0.997825656770268
AechOR413	625.875789596569	0.354224047382521	0.529454911726392	0.669035340946226	0.503472934197044	0.997825656770268
AechOR414	135.655938109078	-0.197295892830609	0.34738541246945	-0.56794524395281	0.570072149017005	0.997825656770268
AechOR415	318.152129312254	0.331943502844982	0.431901256866475	0.768563410195409	0.442152533892229	0.997825656770268
AechOR416	144.199395734131	0.812278887739381	0.607703754096175	1.33663628415044	0.181341389183646	0.945955828646256
AechOR417	380.606117687212	0.204757875484442	0.371093206209822	0.551769399326239	0.581106355289788	0.997825656770268
AechOR418P	543.543798814156	0.319122418628283	0.339164301154974	0.940908042330983	0.346751985883431	0.997825656770268
AechOR419	256.519883958092	0.527485069648608	0.473708383024712	1.1135227674894	0.265483975667723	0.984786713160614
AechOR42	319.055825887278	-0.0894398371139487	0.175131110277014	-0.510702164638122	0.609559624764775	0.997825656770268
AechOR420NP	58.6206934377322	0.178555725270488	0.562676566459563	0.317332791009914	0.750991098509671	0.997825656770268
AechOR421	400.56171690044	-0.0721100995543206	0.350115518803061	-0.205960877714999	0.836821471151373	0.997825656770268
AechOR422P	60.3060287009139	0.618985848990908	0.513608441778014	1.20517070717938	0.228137408186835	0.945955828646256
AechOR423	261.467751898315	0.45023471529079	0.324752724063327	1.38639242084693	0.165627109497478	0.945955828646256
AechOR424P	87.0764435777225	0.852561166512717	0.678148651281935	1.25718920903416	0.208685129836274	0.945955828646256
AechOR425	356.722481227204	0.137094489353869	0.391573771876928	0.350111522272636	0.726255003969799	0.997825656770268
AechOR426	764.728842672065	-0.167518484956884	0.411597059708672	-0.406996311089913	0.68401069756408	0.997825656770268
AechOR427	804.650249297759	-0.0474053238545494	0.404971429408645	-0.117058440205948	0.906813743161482	0.997825656770268
AechOR428	892.968175573482	-0.0291409109523951	0.338325419054337	-0.0861327861023499	0.931360860921428	0.997825656770268
AechOR429	398.186509226275	0.222450678351438	0.403553791464585	0.551229310828962	0.581476489577498	0.997825656770268
AechOR430	658.767245601795	0.00667777166754856	0.275691229474045	0.0242219227658718	0.980675591420679	0.997825656770268
AechOR431	906.406377331659	-0.150556365369343	0.221801812690655	-0.678787804044338	0.497272322431823	0.997825656770268
AechOR432	153.661853672859	0.386935850680239	0.236671687945603	1.63490552688826	0.102068853696129	0.945955828646256
AechOR433	208.202165885354	0.141923053335687	0.594230106710526	0.238835178044629	0.811233391320376	0.997825656770268
AechOR434	362.359768188301	0.191623341911591	0.276522130735926	0.69297651295255	0.488324291159473	0.997825656770268
AechOR435N	516.786965422806	0.04617139864003	0.232829444220175	0.19830566874681	0.842805916746271	0.997825656770268
AechOR43C	279.210800651637	-0.131267435033665	0.205315239139546	-0.639345796170771	0.522598002361053	0.997825656770268
AechOR44	258.311587773378	-0.37744960375515	0.308105413674773	-1.22506644480312	0.220550186702887	0.945955828646256
AechOR45	47.855854860298	0.124327510152307	0.348050179117398	0.35721145286459	0.720933512614498	0.997825656770268
AechOR46N	134.376685076428	0.0739052405135636	0.328959692073722	0.224663514388873	0.822241050313558	0.997825656770268
AechOR47	150.404296205284	0.0359283914288871	0.241487979181684	0.148779212740259	0.881727853893594	0.997825656770268
AechOR48	135.840975052814	0.10681775164282	0.237657083382813	0.449461678660596	0.65309864629021	0.997825656770268
AechOR49	546.114519794985	0.313268458747137	0.363584916189661	0.861610162572648	0.388902076765315	0.997825656770268
AechOR5	280.619446848448	0.233865654657565	0.353808207199292	0.660995561716392	0.508615159858262	0.997825656770268
AechOR50	116.215464260594	-0.112534120046261	0.343373785335694	-0.327730668013121	0.743115313181999	0.997825656770268
AechOR51	555.167757043398	-0.266570642489033	0.295341274395667	-0.902585129811248	0.366746121557094	0.997825656770268
AechOR52	449.004323565559	-0.412882748410849	0.315949648877885	-1.30679920005364	0.191280916935315	0.945955828646256
AechOR53	300.771803389761	-0.145141329417053	0.439853977287383	-0.329976166891003	0.741417970518914	0.997825656770268
AechOR54	606.844986578617	-0.49171145156445	0.297758680304815	-1.65137570821138	0.0986618818688293	0.945955828646256
AechOR55	924.944895168052	0.0268636230878117	0.247609471813764	0.108491904170842	0.913605502145345	0.997825656770268
AechOR56P	1072.86580721026	-0.00953965404410394	0.31827373450507	-0.0299731112243318	0.976088497667195	0.997825656770268
AechOR57	876.190045154962	-0.0176157300887325	0.181717767165951	-0.0969400535977597	0.922774000408438	0.997825656770268
AechOR58	1315.64731991155	-0.225555185927498	0.184305983482309	-1.22380826528699	0.221024565612049	0.945955828646256
AechOR59	386.653329458853	-0.0661858381096117	0.161248070763893	-0.410459720826825	0.681468744998184	0.997825656770268
AechOR6	342.841611106162	-0.0959960697834382	0.33784176537081	-0.284145063231227	0.776299214065701	0.997825656770268
AechOR60	451.877828758841	-0.713534079526955	0.205537959153133	-3.47154405184761	0.000517474421119425	0.0561459746914576
AechOR61	295.364046666863	-0.0437480840465566	0.211348983563494	-0.206994532497544	0.836014128468057	0.997825656770268
AechOR62	107.758053280278	0.95537869383758	0.825341800981695	1.1575552004045	0.247045600375925	0.948830004983643
AechOR63	896.33538246561	-0.305725290931762	0.327342896278144	-0.933960365133406	0.35032433840334	0.997825656770268
AechOR64	231.240950290776	-0.355120053512686	0.300917126656277	-1.18012576239412	0.237950199617758	0.945955828646256
AechOR65	342.656590440019	0.0241414659123042	0.170841641562433	0.14130902566563	0.887625819713354	0.997825656770268
AechOR66I	260.3237596133	-0.131722025051825	0.717257595224148	-0.183646748293632	0.854290586936221	0.997825656770268
AechOR67	175.617598784451	1.94662175163807	1.05351874551858	1.84773337913402	0.0646409227056888	0.945955828646256
AechOR68	100.567296977727	0.537243832878587	0.639843398664045	0.839648942226052	0.401105249290063	0.997825656770268
AechOR69	290.654113112124	-0.249994598847084	0.186654020653302	-1.33934751564464	0.180457566937101	0.945955828646256
AechOR7	108.637911211203	0.279867738072531	0.349265595420224	0.801303482914784	0.422955975028938	0.997825656770268
AechOR70	573.586870954361	0.209104222754328	0.224649076082114	0.930803840376783	0.351955042792721	0.997825656770268
AechOR71	214.748143107534	0.495579538383591	0.247438140732653	2.00284215245153	0.0451942338014856	0.945955828646256
AechOR72	167.56521662613	0.142909303298308	0.221163475824644	0.64617045271805	0.518168972698592	0.997825656770268
AechOR73	228.767971830417	-0.00204881433777242	0.19982390491018	-0.0102530992910651	0.991819353708697	0.997825656770268
AechOR74P	35.8017405482776	0.259985181764486	0.5846056359936	0.444718910933203	0.656522901207453	0.997825656770268
AechOR75	193.431715398278	0.417543397480062	0.357730573667002	1.16720076005787	0.243129304043918	0.945955828646256
AechOR76	208.165576614029	-0.0303474170257484	0.288000109246786	-0.105372935812826	0.916079890579305	0.997825656770268
AechOR77	275.956658549999	0.18064535707222	0.261657501588032	0.690388603330158	0.489949841737141	0.997825656770268
AechOR78	246.966883055624	-0.0401944322756268	0.278633933326195	-0.144255338162892	0.885298844331731	0.997825656770268
AechOR79	358.420518164316	0.130846534561182	0.189505806986846	0.690461873657858	0.489903778237897	0.997825656770268
AechOR80	43.9348313286864	-0.121639728851114	0.468091444763345	-0.259863174625232	0.794969318016551	0.997825656770268
AechOR81	677.830100722615	0.255786285409282	0.368143797981374	0.694799930928685	0.487180691490566	0.997825656770268
AechOR82	128.989945873117	0.293256067167275	0.316043407877783	0.927898066713293	0.353460447360926	0.997825656770268
AechOR83	376.459821248647	0.442249532417209	0.210169415566774	2.10425256797985	0.0353564211900656	0.902628635087558
AechOR84	277.458871080979	-0.0571055243481409	0.215321548099399	-0.265210448523151	0.790847346268019	0.997825656770268
AechOR85NP	3.04641553547031	0.227690053605916	1.55189460718206	0.146717472019158	0.883355027171415	0.997825656770268
AechOR86	181.486929690888	-0.0797690002861417	0.567367011195589	-0.140595062300234	0.888189849204411	0.997825656770268
AechOR87	1352.76745339489	-0.140164027253246	0.384199709128012	-0.364820753173826	0.715245212465256	0.997825656770268
AechOR88	554.508704120445	-0.118713967653774	0.211654867401288	-0.560884656759149	0.574876170296591	0.997825656770268
AechOR89	395.704749896819	-0.162853841618649	0.346344663213736	-0.470207452043657	0.638206810544038	0.997825656770268
AechOR8P	31.6143812669302	0.320439667393972	0.566279070204414	0.565868816727238	0.571482961082691	0.997825656770268
AechOR9	217.214377252731	-0.553537528585026	0.390963491406656	-1.41582920336997	0.156825517069671	0.945955828646256
AechOR90	443.053433906847	-0.372155953428783	0.372461792510929	-0.999178871260635	0.317708049244214	0.997825656770268
AechOR91	543.162595610984	0.217002497652224	0.175432040316085	1.23696046207545	0.216101761495827	0.945955828646256
AechOR92	468.755646555981	0.348127216052399	0.281008675276894	1.23884864305121	0.21540155584154	0.945955828646256
AechOR93	637.127570611852	-0.0895184731066721	0.230161718782431	-0.388937281057119	0.697322542878171	0.997825656770268
AechOR94	266.947517293787	-0.219642936164041	0.297151555720607	-0.739161319991734	0.459809045272006	0.997825656770268
AechOR95	231.703821328218	0.0314672299479136	0.190741855556753	0.164972862700033	0.868965341789902	0.997825656770268
AechOR96	285.019172801113	-0.385818205297557	0.293832112217117	-1.3130566376369	0.189163863974778	0.945955828646256
AechOR97	254.545584532904	-0.951000106110268	0.386879985346407	-2.45812691824508	0.0139663806283664	0.606140919271101
AechOR98	903.324611215798	0.286887701789044	0.186619339009502	1.53728816805228	0.124222757620334	0.945955828646256
AechOR99	205.855187886247	-0.494279488973453	0.290199221525069	-1.70324195349626	0.0885227984444103	0.945955828646256
