# Supplementary material for: Exposure to non-nestmate odors changes the odorant receptor profile in Acromyrmex echinatior leaf-cutting ants
Source: iScience. 2026 Jul 13;29(8):116665. doi: 10.1016/j.isci.2026.116665 (PMC13382326; doi:10.1016/j.isci.2026.116665)
Supplement: Table S7. DESEQ2 results for the exposure effect on all expressed genes, including blast hits for significant DEGs, related to Figure 2 [file mmc4.csv]

	baseMean	log2FoldChange	lfcSE	stat	pvalue	padj
AMPK_Aech_g09731_i1	3316.66790026629	0.0111753928461836	0.0907405353032327	0.551380157651352	0.759048139402022	0.926658697108793
ATG5_Aech_g03118_i1	850.132086603578	-0.0172483998543771	0.104107281003914	0.53884005056841	0.763822363556186	0.928126598594531
ATG6_Aech_g14044_i1	99.5537012208802	0.095210514355094	0.103098594609853	1.63067090423627	0.44249086796332	0.844296173147274
Adipokinetic_hormoneg001_i1	2156.47981915565	1.27023598876599	0.690734384037219	2.62291108908818	0.269427606956829	0.776788467754229
AechCSP1	1603.06963501328	0.0744027759252415	0.528326560015681	4.48493764912314	0.106196001179359	0.625462677423719
AechCSP10	1353.89068763276	-0.0482844898696074	0.195263117357477	0.664266623055141	0.717391679898717	0.916754084386282
AechCSP11	147.863640350426	-0.0293938855211226	0.135656516187551	1.83730397244148	0.399056612488621	0.825263826608681
AechCSP13	147.769440647295	3.0773105481773	0.945255204580609	12.1579955790568	0.00229047103706042	0.179935143330003
AechCSP14	948.861258351777	-0.0371369010155164	0.199722760050531	0.306776182295891	0.857796753877703	0.959164989936736
AechCSP2	182943.233548019	-0.593796017053556	0.287154657555373	3.94362418146875	0.139204376565164	0.668193566394145
AechCSP3	18277.9120417476	-0.117394001923786	0.0724453149357098	7.8101035985585	0.0201399112313828	0.416974771506559
AechCSP5	187735.228119436	-0.0424114341267783	0.17257481387265	4.72412839941228	0.0942255220195167	0.619813603834127
AechCSP6	211642.202576787	-0.198927025039988	0.203521096700031	3.01439600987715	0.221529834638767	0.748854648542575
AechCSP7	33746.6863034152	-0.0817041385095205	0.294296614234845	0.429250363854749	0.80684380314744	0.944180299000483
AechGR132	371.694575954127	0.229345689533988	0.196520246390405	1.38325557316898	0.500760274419652	0.865827854685617
AechGR133	401.755059218949	0.230765184731529	0.196085283285206	2.36936057659335	0.30584394575822	0.795773377273747
AechGR139P	167.695599785303	-0.100039061399641	0.211488449406395	2.36836949757452	0.305995541074691	0.795773377273747
AechGR37P	219.697753795025	-0.242737426621467	0.40471260199877	4.84924581710197	0.0885114896756977	0.606474263944233
AechGR56	299.474422704868	0.212759475363797	0.275072625061266	2.12000059198766	0.34645570778129	0.808882466623085
AechGR95	97.0266906839045	-0.285479852470842	0.140470416266372	6.42252426776912	0.0403057099531136	0.500807085362675
AechGR97	99.7896539415296	-1.63769643933685	0.698653949468104	4.86292475434243	0.0879081836177593	0.606474263944233
AechGR99	108.67965236166	-0.142065033382136	0.196413851442855	0.758943241820305	0.684222842759893	0.913778798854144
AechIR100	217.34993457097	-0.151694842447895	0.36640690076809	9.59067008669086	0.00826822814882821	0.329397871874489
AechIR104	271.160213356131	0.176020766677839	0.174157053313796	1.32998484581384	0.514277424419783	0.867952293747558
AechIR106	108.364022605425	0.268452469236949	0.389504037599944	1.62692598386428	0.443320190690833	0.844296173147274
AechIR113	142.409188009573	-0.282897940345414	0.235132316301927	1.59367415037559	0.450752407782626	0.846696005735242
AechIR25a	2876.51875168082	0.220416298876444	0.189993164118189	1.42968273540527	0.489269719620271	0.862606008808598
AechIR68a	324.116832904317	-0.422504681560562	0.493931377625773	1.43548822523536	0.487851553712276	0.862356121632688
AechIR75	122.955991752438	0.00204414810218862	0.273281721353719	2.45736716158757	0.292677610620727	0.791565227123152
AechIR75.3	1117.32614443022	0.162237648428759	0.241273483647755	0.911811479085941	0.633873583496323	0.903036846200841
AechIR76b	339.364018695073	-0.480948509679722	0.244584730979131	4.33080550554013	0.114703728048787	0.634581868312853
AechIR8a	862.736226423945	0.270719204809566	0.234500266066032	1.31583671582007	0.517928354580091	0.868534842823377
AechIR93a	109.215397195954	-0.050615372508376	0.299467708092079	0.664532435428043	0.717296340442092	0.916754084386282
AechKA.3	268.749148591971	0.433331878656319	0.426965799132786	1.12721577781741	0.569151918210733	0.879470281478929
AechKA.4	96.9738507324931	-0.323546935457025	0.253959167455986	2.70208497503478	0.258970146729819	0.773302795404417
AechKA.5	216.413723326385	0.627534177008061	0.352383738771834	3.14460801590997	0.207566396377028	0.737822807109409
AechKA.7	141.456331304746	-0.103056399819501	0.319216595296655	1.85111914491381	0.396309593084227	0.824823130929428
AechNMDAR3	196.734668798043	0.0485893100948255	0.366835424897448	0.155250405089703	0.925311165831153	0.98022193746995
AechNPC2_1	263.528155514327	0.0407514384172382	0.168209843757312	0.351317004756709	0.838904418289497	0.951582046120577
AechNPC2_2	331.207363689582	-0.690323414543195	0.276134550091934	13.0965414097557	0.00143259082982217	0.158017978255398
AechNPC2_3	26047.4428429845	-0.388542569807766	0.157983207189099	6.47167826517966	0.0393271903631395	0.500807085362675
AechNPC2_4	39799.638533912	0.241867903428703	0.297123013218182	1.53065522204588	0.46518150741836	0.848309046391908
AechOBP1	254915.206025685	-0.157010744580824	0.202142558498192	1.38364935790446	0.500661688249303	0.865827854685617
AechOBP10	63409.9998146541	-0.165532555191053	0.137835864837118	5.64692168978729	0.0594000123385629	0.52789843824356
AechOBP11	19689.0332739951	-0.182689892427651	0.35248172002689	0.605601366246105	0.738746326307905	0.920843206740998
AechOBP13	57416.9693923267	-0.0352312747302852	0.383269097696846	2.73771039491169	0.254398028422987	0.77137364684494
AechOBP2	1085.03741699018	-0.257369766410235	0.473417680789672	0.738867679608802	0.691125507645072	0.913778798854144
AechOBP4	25241.5894256121	-0.00581783699600576	0.23339332025999	0.343337815493442	0.842257992105006	0.951582046120577
AechOBP59a	325.75478462886	-0.205124209572087	0.197769869131634	2.04267711185349	0.360112586579406	0.815093601088621
AechOBP7	242922.778092815	-0.206057990496925	0.209602821154816	3.53200746319965	0.171015047102415	0.696190935782112
AechOBP8	46794.3246186973	-0.193744299194298	0.157260193117727	2.62341163791939	0.269360184557353	0.776788467754229
AechOR10	331.593427757357	0.00371655077523022	0.231519096841644	0.0118850306562877	0.99407510649281	0.999145540912932
AechOR100	529.192449818126	0.0985236665642444	0.208088178808909	1.31693549231107	0.517643888978256	0.868534842823377
AechOR101	937.849947738311	0.00750110941175866	0.234099542922565	0.18986956110524	0.909432245202565	0.977429883644373
AechOR102	168.054609049313	-0.179714930912446	0.262117462065286	5.28256687264638	0.0712697406592878	0.554392904913474
AechOR103P	219.418035319323	0.454475026264757	0.350706551518163	1.83660995177684	0.399195113285549	0.825263826608681
AechOR104	105.053873203367	-0.58375274728755	0.354944661264114	3.15145156290555	0.206857364947161	0.737822807109409
AechOR106	274.772252211045	0.0116701371117546	0.327163445247438	1.88940652623762	0.388794923579255	0.821929137270634
AechOR108	187.027810099186	0.141816259133499	0.273142848275905	0.274330996594188	0.871825928485405	0.962254450919049
AechOR109	326.540918226457	-0.210374311215143	0.154527750496502	2.09520847840713	0.350777121317705	0.811364947676732
AechOR11	186.227668075552	-0.270462473179014	0.163862000977356	6.27995053520527	0.0432838684025606	0.500807085362675
AechOR110N	541.08842844168	-0.0199438728003583	0.167896705421222	0.627087644583696	0.730852350676823	0.918991074178533
AechOR111N	203.516961386912	-0.202228065234777	0.123809133494462	3.02492021436211	0.220367183676046	0.748854648542575
AechOR112	333.324157922673	-0.289328946935561	0.127015708437711	15.5225925832825	0.000425904126732833	0.0931169333461999
AechOR114N	406.398934371923	-0.315440400524779	0.159838837665686	4.0715361242099	0.130580150313166	0.655353834056531
AechOR115	289.420016869577	-0.366776083703762	0.26368483172908	3.31706557790062	0.190418158871107	0.725177610672605
AechOR116	467.107102720323	-0.176296473192235	0.150609941403504	4.08230322684716	0.129879054259353	0.655353834056531
AechOR117	613.122374787624	-0.132271920759461	0.133089386098431	1.09861541125758	0.577349367776393	0.881650176649156
AechOR118	784.401160301807	-0.133686120705116	0.121001858383715	1.32089143504584	0.516621016127451	0.868534842823377
AechOR119	594.468796395352	-0.295517344222246	0.134115078779941	5.55293350775469	0.0622580923885109	0.536982944805091
AechOR12	456.132281186659	0.0915071566115605	0.20379820422021	0.265816667963009	0.875545346186326	0.964013096289899
AechOR120	587.788997253337	-0.158672381087776	0.134214548342015	1.43029614210303	0.489119681968457	0.862606008808598
AechOR121N	247.384764980335	-0.0946978063260074	0.226647063239253	2.83812507342913	0.241940721160312	0.764006200533766
AechOR122N	703.963104587577	-0.206820505133085	0.106535410571542	3.95836607143184	0.138182081034876	0.666828341593282
AechOR123	926.303677999467	-0.320429157682685	0.111107974328451	16.3456461147555	0.000282220167062123	0.0931169333461999
AechOR124	571.88694175176	-0.1890658297672	0.183509288023604	1.146060189624	0.563814436560161	0.877486356718537
AechOR125	437.740735096997	-0.066086341435411	0.210661568148973	1.70093812793493	0.427214494017773	0.83737733310281
AechOR126	286.162296846942	-0.290491608680917	0.19724096225447	2.5614222404846	0.277839652784685	0.780363887769821
AechOR127	267.91882393164	-0.201844965200143	0.172896332290045	1.44595278509183	0.485305644083977	0.859655199641151
AechOR128	503.169947245566	-0.132907931470253	0.174372042024736	0.595311586373725	0.742556888904674	0.921406311564915
AechOR129	605.644493069943	-0.167850541323471	0.165410165211187	2.39079841662647	0.302583136364528	0.79442843567095
AechOR130	356.946670996853	-0.421436505453724	0.191017431966895	4.87821502167861	0.0872386763008946	0.606474263944233
AechOR132	153.377554201407	-0.539321782571617	0.230268089689717	8.888568616832	0.0117455091856242	0.334684812414248
AechOR133	192.355588311277	-0.131015228358672	0.228448297843041	1.8747652252211	0.391651598937238	0.822127115562772
AechOR135	308.98064683112	-0.415102752453346	0.262623526107752	2.54895595232068	0.279576875928695	0.780371985660173
AechOR136	179.108188868511	-0.305526903053006	0.147139009477881	4.42202502567284	0.109589631413331	0.625462677423719
AechOR137	139.08555662406	-0.0404005763994108	0.336576217996225	1.04296396065394	0.593640132754275	0.887308127630062
AechOR138	154.879261436095	-0.184488880055619	0.172235847217492	1.24615529454934	0.536291379432164	0.868726012336696
AechOR139N	570.921278808525	0.0611073137332721	0.156857284781783	0.843092344553554	0.656031697217157	0.909837911913474
AechOR13P	110.285532722786	-0.292321090549266	0.266015105067583	1.49310121432103	0.473998743961647	0.853493485497514
AechOR14	521.693868656541	0.0129378144355926	0.261236877397676	0.82572004072216	0.661754908557992	0.911202921106076
AechOR140	317.537614868218	0.179278179849908	0.169035981455716	8.2084825288897	0.0165025351496445	0.384452163693098
AechOR141	1018.20024697253	-0.150410448932473	0.167379887680818	2.51444425446323	0.284443076728802	0.782464490972225
AechOR142	259.985778471525	-0.0805465249845564	0.338456484616282	0.628075027943339	0.730491624003321	0.918991074178533
AechOR143	672.756117805413	-0.126463059361112	0.108893456886385	1.37833789283457	0.50199307891002	0.865827854685617
AechOR144	729.951312255954	0.0500947455520774	0.185168123271611	2.28193454559573	0.319509819142037	0.795773377273747
AechOR145	684.164282017995	0.217298319019302	0.202468046970804	2.92044363435446	0.23218476644777	0.757610399633921
AechOR146	386.756652534071	-0.032760872248293	0.142689775890099	0.209108218434039	0.900726058506508	0.974640587503334
AechOR147	325.744083586301	-0.0631703427125979	0.145683613989685	4.56428011102082	0.102065546890861	0.625462677423719
AechOR148	339.22324960286	-0.0429350341317667	0.152883292134946	3.36010852501784	0.18636386319425	0.718435435429308
AechOR149	555.805937073831	0.08121825094564	0.133951265069985	5.82185844256264	0.054425133372991	0.52132501183055
AechOR15	507.30686589024	-0.149524557720869	0.154962519997941	7.23708908618175	0.0268216859055577	0.44535376933743
AechOR150	259.680022255925	-0.23277780582448	0.17557288107099	1.75872762874246	0.415046874564846	0.829700595962094
AechOR151	273.827070590365	-0.0238388886640401	0.190593805053858	0.196389700987254	0.906472259977601	0.975884240194257
AechOR153	177.6731001196	-0.113941486577615	0.207715473474018	1.76546635833125	0.413650783528431	0.829700595962094
AechOR154	989.882150753129	-0.128622896053777	0.178197650890692	0.935827214757182	0.626307629678278	0.902203485310543
AechOR155	277.972647015188	0.10299076532308	0.230380530842661	0.282309445249041	0.86835494714688	0.961455839647853
AechOR156	478.629871603733	0.258116480815461	0.185760217187418	3.96870490686416	0.137469603271326	0.665289856519395
AechOR157	340.174427653487	0.0235466674238114	0.157926827999146	1.96967321123896	0.373500249793069	0.819807565822604
AechOR159	1272.07225828059	0.0423319426738266	0.201390603920908	2.89475121303519	0.235186701330685	0.760148968105802
AechOR16	440.029452323549	-0.0753381477537288	0.22930478923798	0.461864028413288	0.79379343087696	0.939842151373715
AechOR160	247.363694560908	-0.230067863432208	0.191379178369328	11.2816260623658	0.00354998098735815	0.22300173250418
AechOR161	495.724554783988	-0.00418917136115108	0.16825489790942	0.258161365592969	0.878903050328864	0.964655989953819
AechOR162	390.377952389555	-0.00846667264955191	0.180462458623494	2.8376090877569	0.242003148185651	0.764006200533766
AechOR163	1474.97112777306	0.136912434648751	0.172441519858723	2.34879025835801	0.309005831782796	0.795773377273747
AechOR164	3492.44939937199	0.065248743092463	0.165951860012867	2.99490656142927	0.223699134231541	0.750061990757088
AechOR165	232.351522967612	-0.0064352886853178	0.321556297112793	1.52243519748703	0.467097343483999	0.848309046391908
AechOR166	804.62535346147	0.269767969194647	0.254152557711823	1.65440167641339	0.437271568708806	0.843038491056424
AechOR167N	897.278103699491	0.232579390891554	0.226431428759253	4.19921237757478	0.122504662464447	0.645006333077772
AechOR168	437.479438309869	0.160550718049285	0.279860098167378	2.61641062763886	0.270304733502693	0.776788467754229
AechOR169	291.467817812804	0.418691389251197	0.279066759553321	2.47999326845223	0.289385191942533	0.78422492267466
AechOR17	655.1901319896	-0.0515059108268587	0.217795333788451	0.477757672623625	0.78751029424408	0.938033807411083
AechOR170	784.680348805032	0.018224960425049	0.226147560187628	0.0750885896818545	0.963151754122202	0.989721235766175
AechOR171	233.698398756639	-0.407371766509399	0.253512191845316	2.59165516767666	0.273671284655342	0.776813170481081
AechOR172	134.039796050699	-0.640957839857591	0.315247281838171	4.34883109438761	0.113674571682189	0.633901515775159
AechOR173	730.104149602767	0.0982132038147592	0.211560653072175	0.588075181006616	0.74524847665142	0.921406311564915
AechOR174	350.828451170593	0.00985951459773255	0.16736554518516	0.00349234740292559	0.998255349972839	0.999145540912932
AechOR175	1104.16849644982	-0.218996321136873	0.080537391591269	8.67255549457673	0.0130851438796782	0.349504825052868
AechOR176C	259.447171500186	-0.332646657630566	0.136400791361975	5.98355380425124	0.0501981602116875	0.52132501183055
AechOR177	323.294953176071	-0.419369401846797	0.203424895708793	4.27825417584944	0.117757590193067	0.639496176021798
AechOR178	274.920615617632	-0.353175506065679	0.17511572084159	4.45210119416117	0.10795394293936	0.625462677423719
AechOR179	426.372657542688	-0.263951724347259	0.129372141757484	4.34942771527705	0.113640666427555	0.633901515775159
AechOR18	1137.08343737121	0.0289364418370775	0.215610355297744	0.033127157946069	0.983572842851436	0.996295807639718
AechOR180	323.371137532512	-0.353884506170297	0.1614905839329	5.95278835892674	0.0509763143083376	0.52132501183055
AechOR181	788.774332173046	-0.360643151181132	0.119490999444245	9.12639982570334	0.0104286347722966	0.334684812414248
AechOR182	405.527940011109	-0.215881579297763	0.157710856695395	2.48878653883156	0.288115663695593	0.783618930727627
AechOR183	221.230340234681	-0.0112190329050494	0.182103171649329	0.583090209271347	0.747108314794642	0.921406311564915
AechOR184	223.695194604196	-0.394007003909129	0.140822562997461	8.96715664494627	0.0112929310199407	0.334684812414248
AechOR185	316.66929565401	-0.322161218700747	0.140079763642332	6.67479957677273	0.035529221210933	0.48342927532416
AechOR186	580.50664138902	-0.174408653844464	0.121730830083995	3.17048880846437	0.204897709129401	0.736323895147997
AechOR187	570.293029892788	-0.400344480752922	0.14735024437353	7.3314040626185	0.0255862026618296	0.442719805810196
AechOR188	402.352520498084	-0.26315839275022	0.132466899923369	3.94217877340515	0.139305016491412	0.668193566394145
AechOR189	954.848787025613	-0.289584681703529	0.153053123198708	3.53623675154745	0.170653793225732	0.696190935782112
AechOR190	955.865297329711	-0.195702622160675	0.119848727957292	3.28199038244531	0.193787091083033	0.725740117943104
AechOR191	410.865288219453	-0.354911248125268	0.126517886787194	7.89283061466733	0.0193238478232549	0.411721734761167
AechOR192	361.818356013494	-0.344057095107062	0.137846703768142	6.27391800653976	0.0434146210842013	0.500807085362675
AechOR193	660.421807565576	-0.358451946842319	0.101398840944672	14.5732603813734	0.000684631246665923	0.121720229012499
AechOR194	156.297368562481	-0.528573131402622	0.318239207750782	2.8916730816901	0.235548947798389	0.760148968105802
AechOR195	412.917891619322	-0.0932927699011936	0.195476631007595	2.13682004713218	0.343554326674976	0.808882466623085
AechOR196	425.094562992291	-0.342108099015088	0.116268433252639	9.10247778193047	0.010554120876007	0.334684812414248
AechOR197	694.948419135521	-0.324409548309986	0.118319661748167	7.50118268918544	0.0235038428752956	0.425483970461295
AechOR198	514.174674718327	-0.0981439239631628	0.110060523960951	1.53606927351109	0.463923951992841	0.848309046391908
AechOR2	702.389531130058	0.235792681068107	0.322558828786046	1.08973950431562	0.579917311399516	0.881650176649156
AechOR20	404.105840688399	-0.0875237752042303	0.175003404891204	2.00462552202265	0.367029607053444	0.817405829067777
AechOR200	534.656413375463	0.0511031636634177	0.174216044140249	0.294235676658502	0.863192254289928	0.961455839647853
AechOR201	320.403010493539	-0.276868743243521	0.126622220156568	6.217857145116	0.044648767636895	0.505253408658023
AechOR202PC	202.53595032561	-0.455839875652558	0.315993497256285	2.02051982366453	0.364124327050385	0.817283705499137
AechOR203	326.697589731216	-0.366416119841018	0.202589520847453	3.17848813040348	0.204079824480427	0.735505020184839
AechOR204	711.112679305942	-0.21662600328326	0.10832974237198	4.28406722805101	0.11741582160387	0.638696691429745
AechOR205	391.566402811733	-0.108107640578339	0.140504818972249	1.06755078977608	0.586386943082466	0.883109716331952
AechOR206	468.643335098971	0.160317042966673	0.179895755365295	2.20214967637816	0.332513493355586	0.801734889761005
AechOR207	505.187789743223	-0.265333834111625	0.115417953219745	5.30925523265222	0.0703250216798018	0.554392904913474
AechOR208	360.244409773454	-0.240652763256596	0.135425511322173	4.98639919625259	0.0826451119416146	0.595256264688218
AechOR209	647.097324348223	-0.0697218216711935	0.129064660237444	2.12042402867979	0.346382364516185	0.808882466623085
AechOR210	635.312887180134	-0.0556589064376423	0.10380625871546	1.80088279238839	0.406390241040393	0.828685432789117
AechOR212C	566.915203631722	-0.31632834293755	0.132366494106007	5.70137422043592	0.0578045891025309	0.52789843824356
AechOR213	357.661364946809	-0.278818965085502	0.151327904409746	6.2127444227873	0.0447630520263684	0.505253408658023
AechOR214C	406.629180745971	-0.363158260909154	0.137413577983113	7.41411880444929	0.024549607755925	0.427466881440797
AechOR215	777.85363885041	-0.266279109539532	0.108519205998118	7.21249738394846	0.027153517255858	0.44535376933743
AechOR216	484.715041937148	-0.0742534170249128	0.110561896275411	13.8216048104233	0.000996957511547813	0.158017978255398
AechOR217	715.44441590422	-0.176387852028948	0.119316020111117	2.19107203258795	0.334360336318584	0.802483862457583
AechOR218	1548.37141283587	-0.281436402981056	0.0943027192725474	11.6864585409407	0.00289946433688371	0.204049802708191
AechOR219P	106.836628666789	-0.340128194377067	0.208160979124283	3.599356425856	0.165352087825845	0.696190935782112
AechOR22	208.666882309905	0.00626453795862884	0.19013994999175	0.0080705750733614	0.995972843295646	0.999145540912932
AechOR220P	151.822298938325	-0.355469690087522	1.13682952301611	0.651735984286006	0.72190047767707	0.916861567555738
AechOR221	196.379809940172	0.139166712911605	0.56001954142236	2.51956937386012	0.283715107494549	0.782464490972225
AechOR222	569.499946573709	-0.0528470108471521	0.159367965037982	1.58291170741478	0.45318454438554	0.846696005735242
AechOR223IC	1856.68631930993	0.216850871818192	0.285934780170045	1.10156335699816	0.576498997337051	0.881650176649156
AechOR224	744.728519712393	0.257171230860029	0.263116854800488	1.63748657490908	0.440985498430048	0.843038491056424
AechOR225	466.869083450305	-0.139013570056894	0.0956839383253063	8.18624038119879	0.0166870853578607	0.386088865334613
AechOR226	410.93884513197	0.235897006359988	0.206367303033592	1.84708862366995	0.397109065503332	0.824823130929428
AechOR228	577.847136137465	0.0615114563448696	0.247082122825247	1.76934502956345	0.412849353203676	0.829700595962094
AechOR229	319.585998580319	-0.0698425319893612	0.191668379514845	1.50844487078638	0.470376220472	0.849792196467695
AechOR23	247.215945730883	0.134312959110385	0.188296727686117	3.58282876578335	0.16672419098092	0.696190935782112
AechOR230	406.583593515149	0.0698741157335601	0.158983676038266	3.84174710575309	0.146478949118068	0.675757185314828
AechOR231	394.652427832181	0.044431662270092	0.28223531754483	1.21710438378818	0.54413810661403	0.870956378900748
AechOR232	145.124376095662	-0.0397982223598408	0.284416526979363	1.60762112524532	0.447620026036935	0.844961792696303
AechOR234	119.665268771716	0.160078812770621	0.228403056007406	0.73268625345969	0.693264882681876	0.913778798854144
AechOR235	294.796500457366	0.136659721599637	0.224077673373395	3.05479829919841	0.217099577197876	0.746339045620438
AechOR236	476.42277404502	0.0395839575329628	0.206560948112018	1.66676730778948	0.434576339831465	0.843038491056424
AechOR237	161.310065899073	0.0080908653589862	0.20396478490849	0.0514675040692509	0.974594538881338	0.992162591984288
AechOR239	340.176857139362	0.00611423337576218	0.241692285160973	0.641442572849257	0.725625464476595	0.917694803070737
AechOR24	345.589768152477	-0.0705835648968194	0.202425277104401	3.61293044408052	0.164233641445221	0.694174614999499
AechOR240	867.819589128421	0.0468710980509592	0.223217670254414	0.869584749174521	0.647399069623897	0.907828918337341
AechOR241	573.731467665446	0.25279613755228	0.249650429907256	1.08402131235096	0.581577723161845	0.881650176649156
AechOR242	761.854007911926	0.0878429516008276	0.177912577798602	1.08687412628086	0.580748748015382	0.881650176649156
AechOR243	286.389633193705	-0.119733347152616	0.180560434809725	2.10592933955894	0.348901835571196	0.810108308019758
AechOR244	570.780359006862	0.0370556869939852	0.245218542579664	0.687328105998063	0.709167130606266	0.915667227775678
AechOR245	1316.37034424291	0.0977073881142917	0.208040658681404	2.7740885332658	0.249812593898965	0.770393595158571
AechOR246	260.472165136016	-0.0181432935604595	0.214274344784578	0.0625690093120852	0.969199791993927	0.991733610828008
AechOR247	653.237053289899	-0.223579924360366	0.185675004429067	1.44825304054598	0.484747801463237	0.859655199641151
AechOR248	632.147135317054	-0.0586743706268369	0.167752437994863	0.122468488445293	0.940602883177198	0.985226833913977
AechOR249	1435.53995348168	-0.123408808226739	0.159638462250709	0.657402665407858	0.719857982681073	0.916754084386282
AechOR250	2318.33144343541	-0.210373925748988	0.222247467423104	5.28856384774224	0.0710563592999261	0.554392904913474
AechOR251	551.485486798096	-0.121413278577286	0.175344249634079	0.816995642630502	0.664647920548209	0.911202921106076
AechOR252	1987.44256522561	-0.0250507689365103	0.286603936200194	0.00782113837357201	0.996097067131536	0.999145540912932
AechOR253	865.192586512877	0.308435963097601	0.244611809720985	1.63883069900294	0.440689228380385	0.843038491056424
AechOR254	716.176161560223	-0.0381105056941072	0.176816907061033	3.14424941230578	0.207603616742692	0.737822807109409
AechOR255	381.573527616102	0.163638676308974	0.166285865396254	1.00211673024643	0.60588906839506	0.891989119866286
AechOR256	392.387754378453	-0.0432975389163464	0.156016283345267	0.427502948588426	0.807549056784898	0.944180299000483
AechOR257	224.173983418758	-0.0925243342418635	0.198587100378289	0.438735363852686	0.803026405570699	0.943010962034168
AechOR258	487.022284340675	-0.134493021577013	0.206165228281471	1.04598822124495	0.592743149873317	0.886425756573619
AechOR259	1141.12401004028	0.108680656691495	0.166526824569776	1.31774600560124	0.517434152853811	0.868534842823377
AechOR26	178.830202532834	0.138870823912478	0.265971334434915	0.78040317318596	0.676920402665489	0.912464932244223
AechOR260	815.042551216591	-0.0121147801667263	0.230612071082557	0.0944172057059518	0.95388839299443	0.987740790378585
AechOR261	373.910353435222	-0.0636530876523328	0.189621219505646	0.639219333742517	0.726432532424479	0.918108764234044
AechOR262	201.582235468009	0.0282244365480888	0.194275388130581	0.384986449103906	0.824899907251135	0.950566837506072
AechOR264	179.692457721996	0.0555937030763204	0.208921589173908	0.477593687027195	0.787574867063946	0.938033807411083
AechOR265	745.913164348751	0.00341895844021002	0.208152097553955	0.00289413199442379	0.998553980497945	0.999145540912932
AechOR266	168.191173273705	-0.0750037063645761	0.212407765629841	0.24818080532242	0.88329998460394	0.965981200541042
AechOR267	490.150645987638	-0.153077056480192	0.202089946868361	0.957174040577911	0.619658338179461	0.901064748078659
AechOR268	970.104670590317	0.098107421119858	0.195996106875247	1.28690438398814	0.525475247783602	0.868726012336696
AechOR269	867.603006494457	0.172645381847731	0.210765168772566	2.42806556663191	0.296997136002263	0.793715447322502
AechOR27	137.19073551062	-0.0857062740556528	0.194658293748517	1.35942803676124	0.506761896232404	0.865827854685617
AechOR270	1464.08780671179	-0.147880125874379	0.291331017102589	0.814271679021374	0.665553775661498	0.911202921106076
AechOR271	594.268440169339	0.0410405271709793	0.194450775748092	0.0552955194560241	0.972730941474803	0.991773167495103
AechOR272	705.061391036757	0.248224529841206	0.204609384725494	1.45177327555371	0.483895338810219	0.858958725434009
AechOR273	537.944807146024	0.148633736241047	0.217571902037325	1.82930078321709	0.400656674543848	0.825428246423835
AechOR274	292.47821286222	-0.159028388183168	0.208724825359896	0.655753839431043	0.72045168764722	0.916754084386282
AechOR275	497.971576765753	-0.0260002880530707	0.0962571005007173	0.39533772912597	0.820641551649684	0.949954921335637
AechOR276	405.031105462762	0.180474001368694	0.162896962878576	1.22861662883327	0.541014978181331	0.870636086756406
AechOR277	129.483177962118	-0.067516626001344	0.198218448264961	0.130842609365345	0.936672755619054	0.983550067914568
AechOR278	442.629296871358	0.136712397701569	0.277532173674778	2.88082222725217	0.23683037447149	0.761192202630535
AechOR279	1401.8877905854	-0.0991869097737773	0.140755529493076	2.3335770248957	0.31136528305703	0.795773377273747
AechOR28	396.583687648451	-0.13207723006329	0.173282044175562	1.34920404123716	0.509359094692247	0.865949260363736
AechOR280	542.729394186215	-0.0200787525167472	0.219491614826991	0.319797545538165	0.852230053488398	0.955787888673243
AechOR281	732.956016994207	-0.141193166900908	0.143100987827765	4.86054736726311	0.0880127416391196	0.606474263944233
AechOR282	532.114119894253	-0.0401406452604283	0.155823866881534	0.159394139218932	0.923396028741959	0.98022193746995
AechOR283	492.835223955498	-0.00264643266034067	0.239333566095989	0.451030432155619	0.798104916328991	0.941669021082547
AechOR285	142.30193316998	0.327260626216136	0.364214101314181	2.31037402883908	0.314998622110158	0.795773377273747
AechOR286	429.096935068767	0.0806541873502313	0.227348949334936	0.900408925699594	0.637497793679914	0.905579288078532
AechOR287	477.144530822601	0.00700549617239706	0.136798784175878	1.86743018660559	0.393090625954946	0.823734574736854
AechOR289	234.868539289273	-0.189200636062365	0.169016030488838	1.2539984492492	0.534192389670963	0.868726012336696
AechOR29	340.925669194971	0.0250816674794124	0.215673964347924	0.217189720071133	0.897093792431571	0.973147986780297
AechOR290	107.771984793669	0.0352755350588224	0.281888218630536	0.366647604920104	0.83249854701195	0.950918451399998
AechOR291	137.332588181442	0.276743523600828	0.169196460532838	7.54689421367266	0.0229727371636378	0.425436569687386
AechOR292	181.062821383954	0.281450781055584	0.21323558148841	2.61030397066747	0.271131323929183	0.776788467754229
AechOR293	265.115530373153	0.157288829595451	0.181076911921967	3.35842308543988	0.186520981903938	0.718435435429308
AechOR294	271.046118392528	0.0929233750440922	0.171712689067539	1.82923427863619	0.400669997517469	0.825428246423835
AechOR295	335.452230840099	-0.0555986431565063	0.211683014593005	0.462905606940183	0.793380139408985	0.939842151373715
AechOR296	227.313786355384	-0.102158736495403	0.142145777592081	6.2728015991172	0.0434388620518839	0.500807085362675
AechOR297	763.551354173874	0.0796882855842369	0.106072855658849	0.597560999672623	0.741722199712359	0.921406311564915
AechOR298	1720.05076100744	0.179393911953928	0.218175712883454	0.690647314295234	0.70799116997875	0.915267574507546
AechOR299	256.844994364463	0.0950142754450148	0.182501435874248	0.275734430266368	0.871214368149433	0.962254450919049
AechOR3	486.140333155717	0.152279588776369	0.190244070567654	1.24827003978095	0.535724619304584	0.868726012336696
AechOR30	194.086161977597	0.0831864213521621	0.365503516549471	0.0547775180497752	0.972982912101472	0.991773167495103
AechOR300	470.17015260702	0.0248198464981048	0.17855842907788	0.586487613242298	0.745840277730394	0.921406311564915
AechOR301	977.508481533173	0.139317741523664	0.221166142642862	0.794350807389662	0.672216106102464	0.911432821018355
AechOR302	372.383397928938	-0.125399238654717	0.157630255653704	1.01837071513216	0.600984967303397	0.890647384491266
AechOR303	513.607935621578	0.141069766949204	0.221842965005086	0.890563126518657	0.64064386885971	0.906284836778211
AechOR305	446.275804882664	-0.0987612551728346	0.247414508494651	0.787550466707842	0.67450564557541	0.911756254089571
AechOR306	124.869139976077	0.0626341897355962	0.189730312537975	0.238161517677838	0.887736105329836	0.96874648548964
AechOR307	391.208054031185	-0.0159656588879896	0.255237756514343	0.00398129443692596	0.99801133280565	0.999145540912932
AechOR308	268.651477497593	0.124498838884452	0.210311146236099	0.618946579031842	0.733833372181383	0.920149617661377
AechOR309	304.53783608571	-0.0482656514835936	0.159548372518412	1.14613438488055	0.56379352076974	0.877486356718537
AechOR31	578.693008114068	-0.162181966882993	0.221543835560137	0.837710776754818	0.657799313816138	0.910301549394065
AechOR310	216.642752073355	-0.134112123440523	0.216343051362927	0.388391409388419	0.823496726322444	0.950566837506072
AechOR311	578.475664165632	0.159357275757691	0.217101258282698	1.66158615505589	0.435703602526622	0.843038491056424
AechOR312	146.29287779045	-0.157284950141655	0.14882385232669	1.7499684608004	0.416868593477563	0.829806781831
AechOR313	271.765693440464	-0.0836447767549666	0.227204865199721	2.00835036592503	0.366346679203842	0.817405829067777
AechOR314	284.560403278037	-0.00335768360444175	0.173516088823025	1.95067976719218	0.377064173853934	0.820383136069624
AechOR315	204.737157844745	0.0985100194992188	0.139608200834095	2.54856497339398	0.279631535604657	0.780371985660173
AechOR316	725.935544841877	-0.0773375502704563	0.294614842167843	0.0793076928705432	0.961122077410277	0.989714078842108
AechOR317	343.888167756353	-0.142549052709943	0.182733173225682	0.655536534856196	0.720529970623796	0.916754084386282
AechOR318	401.568899425923	-0.05040815536695	0.180365643303917	0.135698536798543	0.934401306767633	0.982998322722225
AechOR319	340.24149158475	0.0206530574371732	0.179338322078719	0.0254928455310619	0.98733446882357	0.997347792816598
AechOR32	357.68156957716	0.0964916604296824	0.218700309080588	0.745645231179708	0.688787402155217	0.913778798854144
AechOR320	220.918692755361	0.0040916720397919	0.261161384294397	0.0702071529550494	0.965505407429242	0.990728209688937
AechOR321	366.777136192071	0.0710250659058361	0.203109470267154	0.370041637260783	0.831086981579329	0.950918451399998
AechOR322	425.172481614422	-0.092284708593634	0.177680243382061	0.765669617289745	0.681925538185997	0.913742351444783
AechOR323	461.291912415475	-0.0729726975198755	0.238448200375445	0.13151325309093	0.936358721420022	0.983542162127149
AechOR324	848.796166486133	-0.178304248387553	0.212373901498878	1.05455033738525	0.590211006022772	0.885919713061401
AechOR325	562.802600456477	0.0178966238970727	0.221856440773274	0.0905200194721942	0.955748945492473	0.987752155485334
AechOR326	833.810155772134	0.0207596051768801	0.230089007341822	0.477975187460743	0.787424651314626	0.938033807411083
AechOR327	834.119970963493	0.0174684732786757	0.241031536912178	1.97877425502429	0.371804489951819	0.819807565822604
AechOR328	257.430207194464	-0.0251028406566438	0.206333483888793	0.219186657619957	0.896198519317611	0.972721339833363
AechOR329	348.631677164151	-0.199872334994253	0.184212162122341	1.22490024388838	0.54202122274977	0.870636086756406
AechOR33	285.997765115783	-0.0311336103388219	0.171946820168085	1.14811224135963	0.563236245034056	0.877486356718537
AechOR330	304.521421322274	-0.105451716753627	0.176246634868061	0.54746474579008	0.760535587964535	0.927469031098989
AechOR331	365.101535660453	-0.0798939331891185	0.221128935491927	0.52857800096649	0.767751627000603	0.93022417360403
AechOR333	545.352017923083	0.0926144293537953	0.181802539117874	0.413770910177789	0.813112782584937	0.945818896872367
AechOR334	693.633689236676	-0.0542550785817843	0.205872347125758	1.34515151248752	0.510392237236293	0.865949260363736
AechOR335	652.635230654443	0.0345204818204548	0.248506360295885	0.939535678833579	0.62514738601847	0.902203485310543
AechOR336	693.787298047739	0.0368211992844595	0.163164785426693	0.795596010459747	0.671797713582352	0.911432821018355
AechOR337	346.769318154361	0.207500624803243	0.212843216936758	0.965418605249852	0.617109189323149	0.900472933707818
AechOR338	421.953159560006	0.0444708872828176	0.200591113256066	1.68848699165943	0.429882443092132	0.83938895535562
AechOR339	540.701949336368	0.161622898729261	0.236618108162144	2.31938991207943	0.313581822535429	0.795773377273747
AechOR340	492.342641158968	0.102996507568995	0.212386701840179	0.248094621091582	0.883338048688952	0.965981200541042
AechOR341	255.473033326418	-0.348393873497117	0.217235251528045	2.60183854698113	0.272281376899432	0.776813170481081
AechOR342	401.042648993918	-0.101183766266009	0.171992148062585	0.346598929982918	0.840885761288522	0.951582046120577
AechOR343	166.654330906848	-0.36851363161127	0.235425777628457	2.80205320749963	0.246343936475427	0.768557249239873
AechOR344	335.14290690139	0.223927397155604	0.191566976453845	1.47887975604539	0.477381232368828	0.855299184957393
AechOR345	1122.58132609975	0.20250928588843	0.212154348113082	1.08901037386192	0.58012876762815	0.881650176649156
AechOR346	1484.98752884608	0.0294737496938541	0.215088063389231	1.78973460480063	0.408661823486075	0.829700595962094
AechOR348	359.314387325963	-0.0581313472092963	0.199997028803623	0.630429348112443	0.729632224346171	0.918991074178533
AechOR349	300.016779176284	-0.211541796142241	0.248278088041817	0.726864209339851	0.695285932281509	0.913778798854144
AechOR35	935.20555908527	0.206882388885515	0.332674042396472	0.8773573495194	0.644887965121414	0.90762497489323
AechOR350	113.116201336277	0.052336946251948	0.249073027020974	2.07284200443434	0.354721961925198	0.814180265360106
AechOR354P	797.418446269526	-0.0999874349750594	0.208136097927467	0.234036644707714	0.889568894018036	0.969030546273113
AechOR356	350.107491739086	0.0981264461240496	0.230910044096837	0.279072747521354	0.869761386136517	0.962254450919049
AechOR357	745.443364741194	0.06554920584589	0.225239617281852	1.97086252574934	0.373278211184691	0.819807565822604
AechOR358	589.43449406006	-0.0670217098948561	0.252360774398046	0.54152642066083	0.762797097494662	0.927577286686097
AechOR359	792.650277005891	0.0332624264392721	0.2223651753612	2.38153622963483	0.303987676928357	0.794791310111447
AechOR36	373.804174946225	0.226584132930795	0.260584815016034	0.827539147704783	0.661153280718348	0.911202921106076
AechOR360	280.093001070606	0.115467575499346	0.167208215165784	0.713903332765369	0.69980632108812	0.913778798854144
AechOR362	154.850738617195	0.0809819596686007	0.3043453519143	2.85234847972794	0.240226214329595	0.763300536279037
AechOR363	339.162881424757	0.0154599321816628	0.192516889449259	0.359803894473259	0.835352115979081	0.950918451399998
AechOR364P	144.419899535811	-0.331948959965237	0.192728039889199	3.25302331020674	0.196614237533684	0.725740117943104
AechOR365	340.366210221223	0.113970769279487	0.173767603238195	0.474506619715896	0.788791454057544	0.938033807411083
AechOR366	765.463099512102	0.00905923398710755	0.266821311392283	0.355330125752971	0.837222793527185	0.951274334522311
AechOR367	632.187374136079	-0.150336934833498	0.162456175964806	1.88931711971151	0.388812304369485	0.821929137270634
AechOR368	809.543364956307	0.0643452782607342	0.24575740852217	0.0771216272254946	0.962173189732825	0.989714078842108
AechOR369	630.180166692914	0.078939436726968	0.325723592072956	0.940304293031488	0.624907183598835	0.902203485310543
AechOR37	496.05001468412	0.289807042811287	0.296689944882014	1.14659371468923	0.563664052052505	0.877486356718537
AechOR370	1730.13334844209	0.15891327836762	0.285018855916527	0.994361258683398	0.608243107335946	0.893487087848071
AechOR371	1644.07174114913	0.0274250500640357	0.211144024502663	2.33550331701286	0.311065537184574	0.795773377273747
AechOR372	1592.26104005925	-0.0694040738820566	0.175979727344194	1.1981696566998	0.549314122840365	0.871984542741895
AechOR374	531.293717653828	-0.00250264809662329	0.193216038318765	0.0161142569538697	0.991975243183493	0.998180628976419
AechOR375	769.973237573024	-0.0880656411482393	0.130665655560325	2.26477257016609	0.322263325983241	0.795773377273747
AechOR376	680.535003855139	-0.187169712499279	0.174355059577803	2.24351307076159	0.325707175679692	0.797871702258465
AechOR377	629.430100463336	-0.0883017836167816	0.140839936704268	0.558923294702311	0.756190729176521	0.924977351980727
AechOR378	1013.23000377439	0.155562596243262	0.208746726328363	1.10260647809463	0.576198396601499	0.881650176649156
AechOR379	529.85019812493	-0.203843576098993	0.167004372281509	3.74023782429146	0.154105335729416	0.680695041356764
AechOR38	106.083839761325	0.356246280863761	0.289793746875417	2.97143944001135	0.226339381060234	0.753165526986609
AechOR380	1511.34918202994	0.146659677702613	0.248709424010617	0.348561651702198	0.840060953698103	0.951582046120577
AechOR381	639.549159753809	-0.0292423128556908	0.182699659497413	0.139230162486513	0.932752784857641	0.982181704254711
AechOR382N	1024.58590462085	0.0334832155634072	0.187379806583646	0.602253740105709	0.739983884996461	0.921358703001878
AechOR383CP	206.371146645223	-0.152079739606915	0.175897068853579	1.79968077451815	0.406634558617573	0.828685432789117
AechOR384N	777.488748123731	-0.00306177861635752	0.238563170718218	0.0738851629297415	0.963731469809681	0.9898099437571
AechOR385N	401.145867043575	0.0109257588728237	0.17557377782492	6.76788893195197	0.0339134202288882	0.476280893450157
AechOR386N	476.816592383639	-0.0292318920167219	0.187281067786498	1.78107190145255	0.410435720471906	0.829700595962094
AechOR387N	305.839455970874	-0.270133112971167	0.218540501114891	4.53475079319196	0.103583689729335	0.625462677423719
AechOR388N	162.625643294437	0.0279382667482237	0.160657016421843	0.0370939493919309	0.98162396202157	0.996072617515429
AechOR389	479.897605223784	-0.248008369345804	0.0977340075588999	7.61758487245652	0.0221749404504088	0.425436569687386
AechOR390	136.741987429108	-0.213592073547358	0.250219691641404	3.13695261624025	0.208362420737421	0.737822807109409
AechOR391	491.298369207208	0.00724842351657895	0.134452858495343	5.90088377645486	0.0523165827578557	0.52132501183055
AechOR392	249.407838911217	-0.157526246400768	0.169863827917401	1.74299709356285	0.418324200924746	0.831234794543407
AechOR393	237.374466176201	-0.409532478921689	0.232512423015335	3.61091822639054	0.164398961515571	0.694174614999499
AechOR394	277.025269595579	-0.142233164708371	0.158635047262638	2.69723441110165	0.259598984602904	0.773302795404417
AechOR395	317.091071846959	-0.159729323498439	0.127336683814745	2.30195815216672	0.316326909603942	0.795773377273747
AechOR396	399.821459785066	-0.0321464480035725	0.138909136356062	0.445935436639104	0.800140678763348	0.942645464160095
AechOR397	159.693181982188	-0.03152141663746	0.199930645528909	1.54326930526224	0.462256821050054	0.848182260460121
AechOR398	149.05152360833	-0.272878429680613	0.165050080053623	2.73832183782611	0.254320265374548	0.77137364684494
AechOR399	786.454030595081	-0.0840472659067509	0.0944059205581305	0.808916747597721	0.667338160824259	0.911202921106076
AechOR4	791.486712081742	0.111870813206431	0.202327102160327	0.432193426346601	0.805657380423672	0.944180299000483
AechOR40	760.185007673802	-0.11617923595501	0.254704482828582	0.833159445027832	0.659297949810262	0.911202921106076
AechOR400	264.295520760176	0.0114971181386308	0.15019040375021	0.952618861099722	0.621071274085613	0.90158090410881
AechOR401	231.6068004204	-0.162822197368061	0.128643777672729	2.58367625119206	0.274765265562202	0.776813170481081
AechOR402	232.963384445326	-0.0494967139062042	0.13685450114837	0.379764053560393	0.827056698729942	0.950918451399998
AechOR403	251.769499148949	-0.229514300358033	0.208979766197278	1.20652483326273	0.547024101311995	0.871029276059903
AechOR404	322.731232965739	-0.0290071714477963	0.138076829702661	0.417973468783828	0.811405999366004	0.945698624093501
AechOR405	187.802803790398	-0.1779628320178	0.25762330511105	1.29505600559429	0.523337868826945	0.868726012336696
AechOR406	372.423101438131	0.0524173209512461	0.157263928801338	0.386856261829848	0.824129063468556	0.950566837506072
AechOR407	640.427635584141	-0.171659342698634	0.142387992037474	1.5345291491937	0.464281339860558	0.848309046391908
AechOR408	283.678608879147	-0.0552063458421457	0.098638251105023	0.333721514154888	0.846317446847827	0.953239824255282
AechOR409	456.806196525718	0.0612221189290435	0.102197546017873	0.784822522987952	0.675426280012351	0.911756254089571
AechOR41	1034.64033844986	0.0282549243682186	0.252201204470745	0.099978835391596	0.951239490753112	0.987740790378585
AechOR410	380.525277503837	-0.122870737062173	0.141687062566179	5.5559373726291	0.0621646551258664	0.536982944805091
AechOR411	184.548162605279	-0.509209912290928	0.348928086369239	5.44112476084644	0.0658377181693384	0.549196406219474
AechOR412	491.349745362722	-0.0386923640627478	0.152410203792175	0.669708242106879	0.715442446730838	0.916754084386282
AechOR413	602.37017475859	-0.0660353070134943	0.287186393436518	0.0920865572202274	0.955000630196393	0.987740790378585
AechOR414	143.714555452434	-0.0611362855218273	0.219710105260767	3.51999645223168	0.17204516901098	0.696190935782112
AechOR415	298.587589614555	-0.252231634211994	0.193956629106408	2.31945624591765	0.313571422164962	0.795773377273747
AechOR416	124.649222969143	-0.489746854613086	0.319445024281478	4.33782884266509	0.114301632998486	0.634581868312853
AechOR417	359.56181690102	-0.151710111619658	0.134518648658029	4.35750284038852	0.113182760162635	0.633901515775159
AechOR418P	552.885065232712	-0.267670006000316	0.158933217205489	4.25037826314036	0.119410381857869	0.641090753697621
AechOR419	279.800902363628	-0.132937129596865	0.18125694029011	5.9200224021854	0.0518183367474818	0.52132501183055
AechOR42	319.355208983874	0.0105103491322769	0.162759497348725	1.19446003505419	0.550333942114067	0.87278312509921
AechOR421	387.407629249857	-0.163842519367973	0.134781569705642	1.67636531614778	0.432495802407325	0.841088555286093
AechOR423	245.965388589377	-0.33557765425147	0.162210611521397	4.57472424080242	0.101533943224371	0.625462677423719
AechOR425	340.026714871668	-0.232043596258491	0.172500493418481	2.32501428370904	0.312701210984322	0.795773377273747
AechOR426	723.72854568816	-0.0768035820194811	0.140450369392483	4.94539327245269	0.0843570716743961	0.599966459343876
AechOR427	776.238814612659	-0.120720990751465	0.12569421234005	6.40142311124686	0.0407332097196393	0.500807085362675
AechOR428	800.65428701757	-0.0562440258980539	0.111022523879595	0.326854728589524	0.849228181049236	0.954639865419075
AechOR429	356.578729880102	0.0228620992807746	0.180958789933277	0.355617962529834	0.837102310442056	0.951274334522311
AechOR430	641.632016169031	-0.014646156997541	0.113120900716647	1.81436526193283	0.403659882350786	0.827230292874116
AechOR431	865.552616846725	-0.0199739126325001	0.123358188956726	4.64462742155757	0.0980464717892363	0.623009417896269
AechOR432	168.914312888541	-0.0717182095722774	0.206301945728646	2.63051054341679	0.268405798086722	0.776788467754229
AechOR433	210.263500698147	0.257756660576496	0.354734190569478	2.18214433920355	0.335856205781961	0.804055466429102
AechOR434	425.192222234434	-0.280955400475473	0.215074152086393	1.99976802906508	0.367922112314964	0.817547662879587
AechOR435N	545.7463627195	-0.336690104614603	0.202025200983947	3.51919628665411	0.172114015093143	0.696190935782112
AechOR43C	283.164403050422	0.0121611898595131	0.203227806899498	0.310695337259006	0.856117480545514	0.958238849994283
AechOR44	234.840083709219	-0.0600952997067215	0.188751598032662	1.86268936347142	0.394023517753563	0.823788203172754
AechOR46N	154.054160607496	0.0962450578466127	0.205887950254686	1.55363039989044	0.459868270060054	0.846696005735242
AechOR47	154.396255641528	-0.245284031098221	0.178696914007972	1.9586148396823	0.375571121904871	0.820226103712231
AechOR48	131.766480664874	-0.292944047740415	0.23343362722194	2.42134756804188	0.297996426541252	0.794009116116322
AechOR49	609.928398061262	0.171327323486116	0.271109320603223	2.54876294326618	0.279603857664846	0.780371985660173
AechOR5	307.02095611299	0.0747268342041391	0.239952944457218	1.76997282074115	0.412719781949834	0.829700595962094
AechOR50	129.169867243035	-0.327591667629781	0.20780337819781	2.49265529175966	0.287558878226785	0.783618930727627
AechOR51	645.255250608665	0.362779177475448	0.285192430229785	1.80495737222259	0.405563149099024	0.828417206934254
AechOR52	476.864974764663	0.0895795673581798	0.20790693656129	0.313392558610701	0.854963689553767	0.957264614952809
AechOR53	316.110611000652	0.0105000295906133	0.287889703382316	0.0348211140440071	0.982740130938115	0.996131834828828
AechOR54	608.485864220694	0.169451398722285	0.240273473285732	0.709535905177461	0.701336167570073	0.914220968703195
AechOR55	829.424936355748	-0.318484564356761	0.120805012095884	6.91919504814791	0.0314424142868873	0.459794266065391
AechOR56P	1033.84625198273	-0.139176359086474	0.131559383016281	1.28805405864324	0.525173271798323	0.868726012336696
AechOR57	875.826597739543	-0.158736258150946	0.154565732932835	1.60977287095994	0.44713870276828	0.844762045834032
AechOR58	1355.72847408406	-0.0117358821722198	0.177227286665872	0.122485917192137	0.940594686448147	0.985226833913977
AechOR59	404.119884159789	-0.0474416823197733	0.155322774694386	0.901130282599411	0.637267903424592	0.905579288078532
AechOR6	364.026646731859	0.286039664738234	0.230015175210953	2.03825963249142	0.360908860596314	0.815093601088621
AechOR60	430.194558833588	-0.152743677290458	0.153118664493519	2.96608269707019	0.226946414568862	0.753379412038322
AechOR61	301.763971360477	-0.209538225144578	0.184083564335924	1.39985167855474	0.496622132281983	0.865792084946974
AechOR62	123.362295041292	-0.280458510305619	0.515572281551763	1.29465292434446	0.523443353297416	0.868726012336696
AechOR63	997.745491417859	0.21013752296003	0.271892157360155	0.907431379963782	0.635263319299314	0.903925649786471
AechOR64	233.041713607289	0.0707231353662538	0.178690269547932	0.157034060079809	0.924486315758643	0.98022193746995
AechOR65	326.343373124397	-0.143080322679524	0.128612556900273	3.15339431717774	0.206656525993394	0.737822807109409
AechOR66I	257.557609437533	0.076705345895389	0.348434381417879	0.470902072943886	0.790214353744265	0.938587934932534
AechOR67	218.928458469487	-0.275624312651999	0.754837086062644	1.57010433851957	0.456095906979108	0.846696005735242
AechOR68	105.864641532447	-0.0265363920772665	0.330992585354251	2.16567662547072	0.338633013940411	0.806701213745211
AechOR69	296.345422244822	0.0240821248979013	0.161785159601825	0.0878715487624504	0.957015420406831	0.988034532756568
AechOR7	115.245832204293	0.0611158687288732	0.232031246945086	0.0681597663133857	0.966494294938465	0.99098176318335
AechOR70	616.92451235634	0.0314598350788488	0.185297086673502	3.18367905142867	0.203550830143488	0.735505020184839
AechOR71	224.720715670771	-0.461030814591492	0.156249578785161	10.3769357344829	0.00558055041238344	0.28562271656108
AechOR72	156.86106622284	-0.0149097460209514	0.152064738510863	0.81978250213416	0.66372242531727	0.911202921106076
AechOR73	234.925887980914	-0.0660999942240037	0.174483286452939	0.728575039401676	0.694691428554217	0.913778798854144
AechOR75	220.694613031876	-0.112760815251222	0.222787477901029	2.78390137766087	0.248589909798045	0.770080582504099
AechOR76	224.983574724038	-0.0587018194792178	0.208753285732713	0.314457286348841	0.854508658907766	0.957264614952809
AechOR77	281.837801283521	-0.201762988825313	0.216731736842226	2.26943093088431	0.321513590047954	0.795773377273747
AechOR78	290.150262898266	-0.0998602493380023	0.237924170036037	0.175775953551295	0.915863468955721	0.978846555841707
AechOR79	369.126339844002	-0.0350221282322336	0.200195197735591	1.87381978693429	0.391836783912393	0.822127115562772
AechOR81	605.868768378306	-0.205836716943375	0.12428166128737	5.06113142594376	0.0796139688890765	0.582112525773377
AechOR82	114.849862624967	-0.170906281387628	0.120185909546102	5.09126500173727	0.0784234334007301	0.581816803684987
AechOR83	381.999635833573	-0.336105171644112	0.202895788268151	3.12106705656788	0.210023987565856	0.737822807109409
AechOR84	289.86453821036	0.0865940768880917	0.21239305365557	0.734773323339596	0.692541813893544	0.913778798854144
AechOR86	205.790892977334	0.334905296296233	0.346430561977756	1.40494439760494	0.495359162455116	0.865792084946974
AechOR87	1432.74465860845	0.00111018368784937	0.313132295082131	0.275211520409925	0.87144218121965	0.962254450919049
AechOR88	668.207632253585	-0.146124839481982	0.169007842578359	0.847984451145578	0.654428969699471	0.909837911913474
AechOR89	423.181151653777	-0.117537625991686	0.276896683266144	0.373792091861276	0.829529964918934	0.950918451399998
AechOR9	230.885595282177	0.384428128460364	0.254468099342385	2.27963315005604	0.319877689991859	0.795773377273747
AechOR90	443.672470637542	-0.238403736247371	0.269006103905516	0.827596552265732	0.661134304383782	0.911202921106076
AechOR91	589.125446486138	0.119147103894712	0.184124500933132	1.92959094448253	0.381061129348409	0.821929137270634
AechOR92	508.551473132044	0.0352382504719737	0.244168930851835	1.88397485948798	0.389852260934824	0.821929137270634
AechOR93	663.530000330555	0.00363803433660147	0.221661648017926	0.476660916777234	0.787942265934777	0.938033807411083
AechOR94	264.366414058721	0.0776804802199684	0.225445335278616	0.22090523297004	0.895428757746251	0.972591107288372
AechOR95	224.113031700264	0.0511543192932377	0.233936627161813	0.603653555117717	0.739466145926896	0.921060708311598
AechOR96	257.515904319153	-0.108090476147976	0.204116461217433	0.278884201737299	0.869843384922833	0.962254450919049
AechOR97	283.108064386852	0.0373974948592669	0.266569384943785	1.29257636170297	0.523987116994608	0.868726012336696
AechOR98	924.018157789539	-0.0730192187160771	0.136949938184015	4.43753486375675	0.108743059484912	0.625462677423719
AechOR99	223.544079667992	0.0564498386375834	0.263176611542763	0.118443182725571	0.942497896622445	0.985611779313818
AechOrco	38639.8610813176	0.247344770669435	0.227665590460313	1.2060089377585	0.547165223149531	0.871029276059903
AechPPK1	163.918390163662	-0.00162999735160002	0.323281282737385	0.00565882001990303	0.99717458899805	0.999145540912932
AechPPK16	95.2766531360921	-0.43262310801413	0.244229172813182	3.1124213674442	0.21093385380664	0.73798244914961
AechPPK28	301.382617993641	0.00293719880804537	0.18114537974053	0.20393055397966	0.903060908117575	0.975473224433663
AechPPK3	184.724900594191	-0.0460526509595946	0.114855612852177	1.21571770837011	0.54451550890077	0.870956378900748
AechPPK4	101.927646867948	0.413118727485678	0.249298428212097	2.78601993612477	0.24832672308804	0.770080582504099
AechPPK5	197.91425601653	-0.255409648697844	0.305091116608332	0.817871629875754	0.664356872740912	0.911202921106076
AechSNMP1	8009.38783036462	0.113060632861313	0.169881102481251	2.38237347076085	0.30386044806806	0.794791310111447
AechSNMP1_g2	22750.2546769602	0.136789379199733	0.171130657358889	0.712995931610408	0.700123895656558	0.91384023165682
Aech_g00036_i1	175.752056964927	-0.378568800838612	0.263265185291846	2.23432152462698	0.32720749687267	0.797871702258465
Aech_g00062_i1	1856.90790788765	0.0250687858710426	0.101510883757659	0.0612267024989137	0.969850492071348	0.991733610828008
Aech_g00077_i1	1501.83739369715	0.0260560872221192	0.116488651470029	0.0803765094186701	0.960608583039765	0.989714078842108
Aech_g00086_i1	822.189510542176	-0.133056999192357	0.180265144082112	3.17983373384521	0.203942565402572	0.735505020184839
Aech_g00089_i1	290.977322343874	-0.238225210214511	0.243342262329465	0.922409213984338	0.630523654650557	0.902435444318391
Aech_g00093_i1	115.916798611035	-0.158948427610382	0.224918165669379	0.895879949810535	0.638943035497114	0.906284836778211
Aech_g00100_i1	221.147729393868	-0.046675302999262	0.337375364275398	0.124195850592287	0.939790852987352	0.985226833913977
Aech_g00102_i1	1332.37988502909	0.215971386378537	0.128990183220346	2.79513128506494	0.247198000374195	0.770080582504099
Aech_g00103_i1	402.40882207329	-0.107332088405218	0.15954842489096	0.628352314476786	0.73039035327867	0.918991074178533
Aech_g00119_i2	653.957983229852	0.37303314434311	0.248546267406533	2.6087542728186	0.27134149115732	0.776788467754229
Aech_g00153_i1	2653.2952836378	-0.0969675374515858	0.228848564805786	0.812351982957694	0.666192912831358	0.911202921106076
Aech_g00197_i1	259.032363245105	0.402417621821357	0.377885900767745	1.12779483108903	0.568987157423057	0.879470281478929
Aech_g00208_i1	263.848282483753	0.186465691405459	0.201675853584871	0.841158938039257	0.656666191830242	0.909837911913474
Aech_g00212_i1	1137.11043384609	-0.278043518262361	0.181047904618836	2.7423292833181	0.253811188269062	0.77137364684494
Aech_g00218_i1	1138.03920674296	-0.0335735500257246	0.0849128701002566	0.172708473751754	0.917269243071152	0.978846555841707
Aech_g00220_i1	105.506209410457	0.0726633266387196	0.216563391622516	0.925316855931953	0.629607652150106	0.902435444318391
Aech_g00228_i1	111.443867982505	-0.134012066107411	0.354823006737399	1.10857013870668	0.574482829795912	0.880891057217698
Aech_g00249_i1	132.716634950586	0.0122737789819101	0.187170320253669	0.208993000876887	0.900777949729251	0.974640587503334
Aech_g00250_i2	147.141943072951	0.0921820027633191	0.196820126356896	5.95375731148698	0.0509516234747518	0.52132501183055
Aech_g00254_i1	255.44212685134	0.205534751039516	0.264050309548582	1.54840565785281	0.461071187149995	0.847413872549819
Aech_g00263_i1	461.849161924572	-0.0816406669256685	0.102674431332223	0.821417601613632	0.663180020972671	0.911202921106076
Aech_g00294_i1	135.487839178979	0.0339981790770301	0.131529760250438	1.59307397709614	0.450887692855632	0.846696005735242
Aech_g00302_i1	164.32364091228	0.265966186814188	0.163109487759738	4.47682130384595	0.106627838528278	0.625462677423719
Aech_g00310_i1	148.588156030699	0.345941932569349	0.151934676039005	13.3603258987379	0.00125557336100533	0.158017978255398
Aech_g00310_i2	345.20705379273	0.0181745490578852	0.14110188871528	3.05674322201497	0.216888558857523	0.746339045620438
Aech_g00313_i1	996.339521640473	0.136018625914631	0.107447947884219	1.69035593736839	0.429480917255161	0.83938895535562
Aech_g00314_i1	435.449503242148	-0.00998595911755109	0.0927367844160593	1.98496186120462	0.370655977623457	0.818885475743648
Aech_g00328_i2	431.87035297049	0.25076464887045	0.188992136031294	1.83722744643904	0.399071881884394	0.825263826608681
Aech_g00330_i1	207.206867014836	0.0752780845823109	0.149140454175071	0.698194433668448	0.705324557516213	0.914547446955464
Aech_g00334_i1	190.819765971432	-0.00307861760893249	0.14640166655346	0.386113987952001	0.824434984972324	0.950566837506072
Aech_g00346_i1	250.833694958121	0.415032962256094	0.128037823875555	11.7068345404185	0.00287007456070244	0.204049802708191
Aech_g00347_i1	1338.54959231665	-0.0837455994240682	0.0727965782037958	1.69642864928284	0.428178838101809	0.838485863830674
Aech_g00350_i1	1022.33717951444	-0.0617168153782519	0.0814938670956283	1.03952336497264	0.594662249513328	0.887834887067922
Aech_g00351_i2	103.452636972473	-0.333183613750857	0.153075043489354	4.75248385377529	0.0928990437178415	0.618960492463252
Aech_g00359_i1	1648.39014040974	0.0286307943570172	0.102806831812614	0.327407874128824	0.848993340135936	0.954639865419075
Aech_g00365_i1	864.762746304675	0.0717203234912187	0.0622978954256498	11.5975818378706	0.00303121751833935	0.204789055539007
Aech_g00366_i1	1244.70759770208	-0.020805559912021	0.0513117281810688	9.40313030780487	0.0090810527278173	0.334684812414248
Aech_g00368_i1	2054.80467527915	0.00871095073593385	0.0763922014682491	3.80805380895623	0.14896753175328	0.679105146092228
Aech_g00372_i1	1177.75980918754	-0.0338905924653878	0.136586053015177	1.07324343839991	0.584720268743247	0.88217561264029
Aech_g00377_i2	110.42303647872	0.128425354323986	0.122092268153047	1.13762295535057	0.566197977893382	0.877638975755483
Aech_g00389_i1	94.2729954704589	0.0135196125835342	0.156493636526948	0.121806736672397	0.940914157483706	0.985247372591432
Aech_g00392_i1	172.276615659829	0.0463460458260401	0.368190167870207	0.0328853330597667	0.983691776237	0.996295807639718
Aech_g00407_i1	123.044510780464	-0.279782268124078	0.161894973092622	2.97415224007347	0.226032582434605	0.753165526986609
Aech_g00409_i1	218.208105710636	0.148407467992193	0.163938924829759	7.52948550850988	0.0231735727716042	0.425436569687386
Aech_g00410_i1	170.000619582636	0.15770398414295	0.129430609343273	1.75805124401529	0.41518726398633	0.829700595962094
Aech_g00411_i1	4170.83670384626	0.0109005311533641	0.179309423424398	0.0249180513704914	0.987618266646554	0.997347792816598
Aech_g00412_i1	297.516099026621	0.166120427649992	0.197746537019607	0.705989992443733	0.702580708926434	0.914220968703195
Aech_g00421_i1	848.047074023654	0.159084984029522	0.133090924372053	2.04337061737215	0.359987738193354	0.815093601088621
Aech_g00424_i1	95.1671402837959	0.154517846155437	0.206746251045444	0.761117084508101	0.683479550371473	0.913778798854144
Aech_g00425_i1	116.584986857099	-0.288088447903984	0.125823417081315	5.88935704931538	0.0526189727998674	0.52132501183055
Aech_g00428_i1	111.155106717642	0.24484364750459	0.151254669526851	8.44941245590621	0.0146296318552681	0.364367120004065
Aech_g00429_i1	194.255447255248	0.169270286139065	0.168301862496222	1.08819801493814	0.580364451880623	0.881650176649156
Aech_g00453_i1	313.470935701876	-0.38530313025923	0.243527842759913	10.525442951761	0.00518118504411314	0.273469423109596
Aech_g00454_i1	312.158410008517	0.128713951960896	0.399128946458679	0.105164023513169	0.948776507037065	0.987591978771606
Aech_g00457_i1	611.277508723185	0.168038211806341	0.148023423077832	4.43138247727285	0.109078089193473	0.625462677423719
Aech_g00465_i1	135.927637302057	0.465278491098177	0.322752788464995	1.97333054462717	0.372817866442043	0.819807565822604
Aech_g00478_i1	1534.24462188325	-0.120545486126209	0.0785806371002564	3.18114828175294	0.203808563309116	0.735505020184839
Aech_g00479_i1	97.1142558278511	-0.253804341875954	0.145481047868548	5.33817540305301	0.069315432836463	0.554392904913474
Aech_g00480_i1	437.319745072789	0.18338981195803	0.136058627442017	2.72117780215876	0.256509673641792	0.772272439894806
Aech_g00481_i1	135.140685715716	-0.0464268961477772	0.16783019575158	1.73235678705714	0.420555680426188	0.833166832404787
Aech_g00482_i1	582.178453200581	-0.238321033251594	0.307123634299842	2.05072741489465	0.358665992187888	0.814759246586742
Aech_g00487_i1	219.54784616001	0.486856425185438	0.190676513735026	6.37312227340624	0.0413136990989617	0.500807085362675
Aech_g00488_i1	1791.2586368708	0.209030927051576	0.125329861989759	3.24490056306598	0.197414385150903	0.725740117943104
Aech_g00489_i1	156.638077933933	-0.539006826831788	0.222238251720238	6.38821321182098	0.0410031409813689	0.500807085362675
Aech_g00511_i4	125.240560030631	-0.224729061486305	0.203581935619154	1.78187665188369	0.410270604531912	0.829700595962094
Aech_g00513_i1	635.657151592986	0.0236637745493633	0.106391341616134	4.56995492653243	0.101776355787073	0.625462677423719
Aech_g00525_i1	823.816550787441	0.0601702801048017	0.0913600025156042	4.70363635073159	0.0951959218925211	0.619813603834127
Aech_g00530_i1	1649.63867013383	-0.0220674861770852	0.0953660959078343	4.21238827738432	0.121700260474362	0.644362821132281
Aech_g00539_i1	230.98430518115	0.109972101547334	0.120973682909137	0.824169990237408	0.662267984113962	0.911202921106076
Aech_g00541_i1	145.905015313617	0.141906243133557	0.0884684425593057	5.25476681247605	0.0722673092536473	0.556079659815081
Aech_g00542_i1	324.322531964082	-0.0671188238806462	0.165594146005682	0.179277278909183	0.914261503621219	0.977952931992551
Aech_g00548_i1	380.765426853828	-0.353025961245824	0.243936567433188	2.3551014271743	0.308032274676674	0.795773377273747
Aech_g00561_i1	988.964945732948	0.135071025637419	0.110176760437551	1.65434508271181	0.437283942292204	0.843038491056424
Aech_g00564_i1	6120.27255730826	-0.0904201899169528	0.154340779712392	4.20703661580387	0.122026345858607	0.645006333077772
Aech_g00573_i1	563.270985011622	0.124397135484346	0.109453103223978	5.62599785222409	0.060024712526724	0.529408561136485
Aech_g00574_i1	376.645971183565	-0.215372198218166	0.148190256551331	2.22279676702004	0.32909843333069	0.797871702258465
Aech_g00575_i1	122.311943651601	0.204546874419514	0.1189607550093	3.29698135733997	0.19233999250409	0.725740117943104
Aech_g00577_i1	463.583422663512	-0.0185216240684452	0.113777556570566	1.90675184451294	0.385437617162979	0.821929137270634
Aech_g00578_i1	599.228073638416	0.0493534739983761	0.0839765671208594	3.10013895974333	0.212233227377057	0.739859486150359
Aech_g00580_i1	1774.45029173373	0.0130096497309472	0.0763645928526027	1.97008850147648	0.373422702340796	0.819807565822604
Aech_g00585_i1	377.813789614398	-0.0505396328697528	0.169828019184002	1.28222990213942	0.526704846411835	0.868726012336696
Aech_g00591_i1	165.844845542953	0.863925993227265	0.378198755065565	5.54095426637389	0.0626321137516891	0.536982944805091
Aech_g00592_i1	265.780838155151	0.0492830395747703	0.136160065637193	1.34997478909469	0.509162838795156	0.865949260363736
Aech_g00593_i1	1904.25564641727	-0.113118288763935	0.156154907908163	5.55957274186721	0.062051762021508	0.536982944805091
Aech_g00595_i2	391.34962960456	0.0686230158430907	0.134364802782251	1.17687649482673	0.555193683179189	0.875557545181746
Aech_g00598_i1	129.126091884488	0.248542573592919	0.217115403063931	1.44785604583808	0.484844032169614	0.859655199641151
Aech_g00599_i5	306.993321160526	0.181120839922037	0.193403351636759	2.35902734019686	0.307428213784009	0.795773377273747
Aech_g00605_i1	494.26929095225	-0.393310607873092	0.176912436615765	5.29949954600272	0.0706688941134701	0.554392904913474
Aech_g00611_i1	941.162044476765	-0.0465027806407548	0.0849565041831902	14.9980732972904	0.00055361744145138	0.103895539845709
Aech_g00626_i1	1489.17416105794	0.222076318869684	0.155954677966067	2.30553768328224	0.315761264932807	0.795773377273747
Aech_g00633_i1	1481.83350789164	-0.0875080985961478	0.0817732787130409	2.49351643125749	0.287435090724278	0.783618930727627
Aech_g00635_i1	941.725576490398	-0.0487036026944951	0.101215228035859	4.76247240878581	0.0924362367686839	0.618386668192028
Aech_g00641_i1	1237.43026012658	-0.0396132446599373	0.117499946117299	6.69283462729703	0.035210275771668	0.48342927532416
Aech_g00646_i1	210.34702456278	-0.204575098420255	0.105998520159406	3.76999600351348	0.151829362821128	0.680695041356764
Aech_g00649_i1	137.703130508591	0.275356807450856	0.189336225297771	2.98000759201028	0.225371800025303	0.752278597317663
Aech_g00678_i3	666.7631781563	0.288935272588573	0.137794635006928	4.43142555974282	0.10907573954203	0.625462677423719
Aech_g00686_i1	199.270241379551	-0.0148513105116565	0.210046438028415	3.56373088379439	0.168323855840555	0.696190935782112
Aech_g00692_i1	758.231052826001	0.160463030882356	0.0967493700386992	3.64198004857809	0.161865420883423	0.69038054513157
Aech_g00697_i1	14396.5876471832	-0.122628176054939	0.113728367885612	1.4686154065912	0.47983753395783	0.857160861824193
Aech_g00701_i1	133.718327688627	-0.162487402414413	0.134477338898512	1.97984237743782	0.371605976611091	0.819807565822604
Aech_g00702_i1	1348.0547016617	0.0227514722701416	0.0911399548051669	0.0934630608397811	0.954343575419828	0.987740790378585
Aech_g00703_i1	592.530023538655	0.158511207161728	0.164202953680574	1.70813671712915	0.425679587145704	0.83737733310281
Aech_g00726_i1	517.429075553919	0.0364188002635374	0.142384228263813	0.0662675629017713	0.967409129534606	0.991176232807976
Aech_g00727_i1	1712.34999686562	0.170630982737902	0.110933720290414	2.92865141382737	0.231233858313443	0.757610399633921
Aech_g00735_i1	252.191576200672	0.0890590164923716	0.161168592012134	0.321003543434927	0.851716314569946	0.955632775666632
Aech_g00736_i1	2775.95664894864	0.0379998405733899	0.0640448267778271	1.0503459173276	0.59145305858902	0.885919713061401
Aech_g00738_i1	1111.73977846567	0.260332807401464	0.131639283143976	5.76886941607137	0.0558863727261988	0.521503223947789
Aech_g00745_i1	258.655301298299	0.195294538949996	0.224842295929115	1.12859880979562	0.568758476610318	0.879470281478929
Aech_g00748_i1	413.139785975852	-0.0747141332477282	0.210841270358458	0.155762763675398	0.925074150631516	0.98022193746995
Aech_g00750_i1	224.650306019539	0.0494805627850152	0.12930271116517	0.22980750686213	0.891451938968521	0.97045589746557
Aech_g00752_i1	561.607073135271	0.112384111429329	0.129141411365976	3.43220030458019	0.179765842081908	0.71085203256069
Aech_g00755_i1	929.057795891661	-0.288074188775016	0.208359386615267	1.81357385945461	0.403819642673007	0.827230292874116
Aech_g00756_i5	250.822477230406	0.157638031339732	0.188340926812474	0.714191940485591	0.699705343620552	0.913778798854144
Aech_g00774_i1	48748.4192604379	-0.205472593892514	0.16953492397729	3.66060778066935	0.160364827048668	0.690153715244894
Aech_g00778_i1	95.6485516650033	-0.190430054960038	0.295229428688823	1.16216653417786	0.55929217548446	0.877486356718537
Aech_g00785_i1	485.231817651121	0.293489227872735	0.185732748684137	3.99119335154273	0.135932522321943	0.665289856519395
Aech_g00794_i1	95.537320374462	-0.211816519565426	0.25072043116739	0.752961483485592	0.686272333968627	0.913778798854144
Aech_g00796_i1	134.678176153373	-0.0621182495567523	0.133717610033332	4.4402940768897	0.108593140284523	0.625462677423719
Aech_g00797_i1	411.985614404213	-0.0533512072486407	0.172916934178104	0.368650773881541	0.831665146817063	0.950918451399998
Aech_g00801_i8	374.54460402963	0.0258990730795141	0.134759947573914	0.235647168496598	0.888852846426816	0.969030546273113
Aech_g00802_i1	127.798556352434	0.369832230453058	0.109321531895716	11.8206407060992	0.00271131816920191	0.199105060338349
Aech_g00803_i1	370.043444017281	0.0406998130905867	0.0932777744530732	0.623981752622512	0.731988206630408	0.918991074178533
Aech_g00819_i1	114.166679574529	0.390514861124382	0.200404042237068	3.89517437798071	0.142617766501523	0.671271546140631
Aech_g00823_i1	564.934819455481	0.0487789980877562	0.0965309351101249	0.267725213963217	0.874710235427292	0.96372184451187
Aech_g00824_i1	158.257880237997	0.263479403781208	0.14721307296874	3.23654309769859	0.198241053103636	0.725740117943104
Aech_g00826_i1	191.023463231243	0.02456825815291	0.115831427092824	3.42811147858151	0.180133733639302	0.71085203256069
Aech_g00827_i1	489.215646760705	0.0236667432417874	0.184863452113358	0.997274603667393	0.607357741333748	0.893188702753766
Aech_g00828_i1	1001.24929909004	4.8645286919929e-05	0.0859415312894841	2.22416013235039	0.328874169080762	0.797871702258465
Aech_g00833_i1	1789.21723357133	0.0354081093947612	0.0738441507402483	12.3867522017664	0.00204291800024989	0.176948128329336
Aech_g00840_i1	115.248858194149	0.371882094201485	0.206458440597741	3.68581095341381	0.158356655478026	0.687569128797906
Aech_g00841_i3	141.405177233476	0.173615658627246	0.112267633734878	5.20264168190596	0.0741755393916035	0.565929684028745
Aech_g00856_i1	1043.04459620454	0.0786865757644697	0.107009086943193	1.65421456863658	0.437312479077979	0.843038491056424
Aech_g00857_i1	99.8720669927289	-0.0905720649169524	0.139028314429812	0.731689591708232	0.693610444072779	0.913778798854144
Aech_g00860_i1	146.845350342063	0.111108628894536	0.185813650953677	0.410598035958628	0.8144037586329	0.94603022581222
Aech_g00866_i2	999.910244962854	0.169223460669982	0.127810123223171	7.84618058817523	0.0197798745694828	0.414468387568876
Aech_g00868_i1	162.434660416906	0.0445023459907069	0.218274831898816	2.27348838660794	0.320861987655322	0.795773377273747
Aech_g00883_i1	155.068091401585	-0.225236512943505	0.149807950517237	3.57478438029335	0.16739613825713	0.696190935782112
Aech_g00884_i3	120.144384667333	-0.0826950873853775	0.201975012271796	0.277115060686015	0.870613163154434	0.962254450919049
Aech_g00892_i1	172.267894672796	0.101945062485681	0.127367928543867	1.45339988122163	0.483501945355514	0.858958725434009
Aech_g00895_i1	1432.18033676842	0.0286215063635243	0.0746458795872653	0.3493942475979	0.839711310829863	0.951582046120577
Aech_g00896_i3	116.019062727009	0.0958635743863447	0.309230283387528	0.102089369107205	0.950236208702937	0.987660896307238
Aech_g00923_i1	143.195002556986	-0.019961654656654	0.147139067757204	0.246310784918251	0.884126265331303	0.966462180572806
Aech_g00926_i3	155.319959384289	0.0284339184418335	0.134085220111208	0.0524940287936033	0.974094444536929	0.992008150028866
Aech_g00932_i1	435.066194683256	-0.0382985186218511	0.0726640460715046	2.68015029832787	0.261825991836606	0.773887967194923
Aech_g00956_i1	215.799036125946	0.156007982054479	0.149520339270056	2.28589863803205	0.318877163097218	0.795773377273747
Aech_g00959_i1	292.260071387985	0.0992369770281049	0.111260306843373	4.62793426006937	0.0988682493282074	0.623009417896269
Aech_g00964_i2	107.333262399716	-0.0183258520713863	0.155697731003905	0.155665661628234	0.925119065018729	0.98022193746995
Aech_g00968_i1	1344.26575413571	-0.00222160855799693	0.0586829512639888	0.146344427819542	0.929440753616415	0.98022193746995
Aech_g00979_i6	359.507952615689	-0.16204481315219	0.083472448623426	8.71099745889165	0.012836036278293	0.349504825052868
Aech_g00980_i4	295.405806074326	-0.0995506546096546	0.125387227649381	3.04249672399806	0.218439025694057	0.746908150571912
Aech_g00980_i5	279.949531250563	-0.0232217546270524	0.0895452276897075	6.12788540910793	0.046703194844758	0.515566641129388
Aech_g01008_i1	134.152851632536	-0.261693012893488	0.155731599069188	7.29774025621356	0.0260205120211595	0.443345081901696
Aech_g01014_i1	502.810873203804	0.0732878135102548	0.200701492044332	0.505313924292238	0.776734285390167	0.936739884344158
Aech_g01032_i1	1311.76165252717	0.119322057249456	0.125130762125324	3.752100460024	0.153193993400626	0.680695041356764
Aech_g01036_i3	301.921125584867	-0.0336605682469583	0.101127548278564	0.203445126083238	0.903280120197898	0.975473224433663
Aech_g01052_i1	341.735193243611	0.285565406600567	0.162392732121578	3.40047679122324	0.18263997829305	0.713246065518987
Aech_g01053_i1	1360.06661160396	-0.0549654477812759	0.0665607523736953	3.46735535644575	0.176633612401619	0.704449046862653
Aech_g01059_i1	2715.69110450632	0.00233238627379916	0.113285391745162	1.40861893465132	0.494449890202682	0.865415403681171
Aech_g01065_i1	912.064052840432	0.0595881132535014	0.111439990955672	3.29248614682763	0.192772783071196	0.725740117943104
Aech_g01072_i1	431.691250403827	0.0677165845126014	0.0836876294294673	1.09582549700838	0.578155307385267	0.881650176649156
Aech_g01076_i1	211.971351305904	-0.1220369912486	0.263814644841189	0.214020774019389	0.8985163400439	0.974378233280352
Aech_g01077_i1	104.161706314948	-0.106368884219397	0.120829958982337	6.57172484718663	0.0374083093691488	0.493614332222596
Aech_g01080_i1	2920.47472028032	0.048590377230951	0.100470830110929	8.97636568710425	0.0112410520116692	0.334684812414248
Aech_g01081_i1	154.877574335653	0.0969022518386555	0.0951418722428508	1.0906992716541	0.57963908531568	0.881650176649156
Aech_g01084_i1	3570.77768015292	0.0334870403120674	0.0852233878213793	4.72310519599307	0.0942737402908936	0.619813603834127
Aech_g01085_i1	983.142136946705	0.108385395783166	0.158785064851517	0.818538383235818	0.664135428566534	0.911202921106076
Aech_g01087_i1	559.126950913226	0.0650547476469155	0.149746332537863	4.23514878716429	0.120323131392626	0.641090753697621
Aech_g01088_i1	610.025556370872	0.0541039252564571	0.22411880615713	0.0726760752783093	0.964314263863926	0.990024677527428
Aech_g01099_i1	303.884127242353	0.124494675551187	0.125945235128347	1.01279323121145	0.602663298427766	0.891272429501675
Aech_g01100_i1	897.610184918947	-0.0943780372050694	0.105423644357341	1.37912274503526	0.501796122371633	0.865827854685617
Aech_g01106_i11	481.534824177632	-0.0633167777521073	0.0870713124133102	1.26132657838377	0.532238655753264	0.868726012336696
Aech_g01109_i1	276.22929100586	0.217092476997194	0.170587366013576	1.66793778693506	0.434322082967846	0.843038491056424
Aech_g01112_i1	455.832970101586	0.31507680280648	0.230808738302176	2.40445367145918	0.300524248106092	0.794009116116322
Aech_g01113_i1	4078.85472999262	0.344003551884831	0.18943589408004	3.23610970209546	0.198284016158855	0.725740117943104
Aech_g01117_i1	107.816285087885	0.0362559913415844	0.278474845363637	0.571441067877515	0.751472597691142	0.923417400873291
Aech_g01140_i1	269.613281244018	0.296557624210835	0.128076901809129	6.19861140351441	0.0450804908361175	0.505919927057824
Aech_g01144_i1	236.836236943666	0.352966293304336	0.219969424683646	3.02522397353601	0.220333716940732	0.748854648542575
Aech_g01147_i1	1353.05511216975	0.0334989030147255	0.0855579070841972	3.24827323640545	0.197081758573113	0.725740117943104
Aech_g01151_i1	366.147407173187	0.354907004762553	0.191324408255518	3.76425290768401	0.152265974687262	0.680695041356764
Aech_g01159_i1	141.995191202265	-0.0318168356991218	0.222362985085542	0.7286099328673	0.694679308564203	0.913778798854144
Aech_g01160_i1	636.088922800735	0.159689865365648	0.134315128727974	3.27219731485997	0.194738303043334	0.725740117943104
Aech_g01163_i1	5144.47821633638	-0.192862996224207	0.148481672079288	7.69283412652436	0.0213561171397328	0.425436569687386
Aech_g01179_i1	113.453858819868	-0.0159549485578072	0.117573958212087	2.61386806587265	0.270648585262782	0.776788467754229
Aech_g01181_i1	1101.12636961045	0.122282813034056	0.183460926665889	1.38991606631754	0.499095393002752	0.865827854685617
Aech_g01184_i1	2874.41159002117	-0.00620842458748886	0.113269237163558	3.97643546561966	0.136939270451271	0.665289856519395
Aech_g01192_i1	168.362268533762	0.150179767760922	0.171110380191278	0.769683811897607	0.680558219906252	0.912777326450602
Aech_g01197_i1	1960.14381462328	0.0567142885241195	0.14445132750396	0.378753913495359	0.827474525790745	0.950918451399998
Aech_g01199_i1	2499.20277681258	-0.0278988262182348	0.0805985134849839	2.92757897774493	0.231357883329265	0.757610399633921
Aech_g01201_i6	334.390795958505	0.238201055841995	0.174149990226756	2.03679058220325	0.361174054613057	0.815093601088621
Aech_g01201_i7	106.398775105687	-0.0234196625358362	0.144418739687602	2.59459257021177	0.273269638314119	0.776813170481081
Aech_g01202_i1	1365.86834269973	-0.00501578613167935	0.0952546961454225	0.293163718238588	0.863655031400799	0.961455839647853
Aech_g01204_i1	483.220066845981	-0.227897668771715	0.0676626406889858	26.0186352524058	2.23936631725294e-06	0.00756457941968043
Aech_g01225_i1	442.648643418149	0.0734209566505318	0.0925153460007018	3.24044190327385	0.197854977872422	0.725740117943104
Aech_g01226_i1	1824.94611975222	0.0357218803083815	0.0982786235639705	2.64648203918381	0.266270912726363	0.776037789057372
Aech_g01230_i1	282.53015408161	-0.186840026578997	0.291106049242679	1.10956573454348	0.574196924606491	0.880891057217698
Aech_g01233_i1	106.753877250498	-0.238213649821343	0.251934092647126	0.896032289830941	0.638894369053066	0.906284836778211
Aech_g01234_i1	3334.60836875823	-0.292442158802626	0.331293256702965	2.90141960344181	0.234403848776081	0.759585335771471
Aech_g01239_i1	1606.85657104002	0.0314288005783854	0.103955632017024	2.2047182675343	0.332086721855455	0.801734889761005
Aech_g01245_i8	323.524463393344	-0.102641448302794	0.0986984159425911	5.44634612851672	0.0656660608717336	0.549196406219474
Aech_g01248_i1	6706.43172310424	0.00217069332591745	0.0894192835766044	3.56236417023376	0.168438920399328	0.696190935782112
Aech_g01249_i1	2161.20091738221	0.0137553377651769	0.0733021876208384	0.153984735847132	0.925896920095594	0.98022193746995
Aech_g01250_i1	1680.97202719625	-0.0445042065478874	0.254519054396761	1.58785285771944	0.452066299833153	0.846696005735242
Aech_g01260_i1	1781.06793514427	0.0937782220238864	0.0841146225389467	1.24218236759367	0.537357761484718	0.868808917085427
Aech_g01261_i1	674.687017284076	-0.0997640940167778	0.134701351476736	1.06440475197377	0.587310066682413	0.88368453584725
Aech_g01263_i1	505.355178066815	0.133163742796316	0.175005474702613	0.599322670526988	0.74106915217765	0.921358703001878
Aech_g01264_i1	498.591034642465	0.0984358820755667	0.0847645210138647	1.59910730939367	0.449529564755176	0.846696005735242
Aech_g01266_i1	1466.00285248552	0.0681296464656298	0.102973199856787	5.39957262600228	0.0672198752185567	0.553382777649589
Aech_g01267_i1	319.067769931431	-0.233832216457874	0.135766886652574	3.34185527813497	0.188072521275922	0.721454912247926
Aech_g01277_i2	315.641835483858	0.0790263456939499	0.174544262253259	1.37882132785757	0.501871753056078	0.865827854685617
Aech_g01280_i1	1388.38855419106	0.055129404511909	0.0770560950820435	1.321012876993	0.516589647348761	0.868534842823377
Aech_g01281_i1	462.196102746424	-0.261709914784321	0.0955100760149588	7.76223903665391	0.0206277191406864	0.422305668225688
Aech_g01283_i1	821.026449732952	-0.172684965509925	0.137903628218178	2.64653740095889	0.266263542213184	0.776037789057372
Aech_g01293_i1	343.797601593176	-0.0251218888097722	0.158421751690938	1.4214649545126	0.49128421112513	0.863453727981627
Aech_g01295_i1	1157.44788757762	0.0343246003796039	0.0661674027161612	0.613556052087006	0.735813914306726	0.920238337552433
Aech_g01299_i1	149.906981144852	0.0633237245463621	0.152412063754889	1.18876530990576	0.551903175412034	0.873608109551714
Aech_g01303_i1	131.107896541201	-0.0584149670223749	0.169440876343326	0.714266231784904	0.699679353093715	0.913778798854144
Aech_g01305_i1	1153.90249871953	0.122099437466285	0.0814654206443313	6.18286344706672	0.0454368547991254	0.508230779839224
Aech_g01309_i1	106.08262612817	0.282184543914909	0.13357526008354	4.48506179241861	0.106189409623159	0.625462677423719
Aech_g01310_i1	305.006259451705	0.0532511464399538	0.0985431627676067	0.308033212166606	0.857257785199064	0.958879734570344
Aech_g01320_i1	273.433663510618	0.203594946924071	0.121859548752646	3.90083742516953	0.142214512112276	0.671271546140631
Aech_g01321_i1	2383.44283180489	-0.0394712061179959	0.12406293457337	4.60422279279391	0.100047380880904	0.624871302742825
Aech_g01323_i1	307.220860897948	0.0880151316697204	0.170154802167922	0.442419590939835	0.801548501404714	0.942645464160095
Aech_g01326_i1	1418.25029777057	-0.0196142279429772	0.173931431417075	1.40155343241554	0.496199747690634	0.865792084946974
Aech_g01328_i1	435.150084763608	0.0954974178741804	0.123601926227132	0.725548258751473	0.695743563785949	0.913778798854144
Aech_g01329_i1	117.63261855823	-0.054799426047873	0.157051025780411	0.148025051447519	0.928660061629038	0.98022193746995
Aech_g01330_i1	4890.33631613194	-0.135232605229318	0.131307757973117	4.30162611806065	0.116389487768496	0.638252742990225
Aech_g01334_i3	142.157738713947	0.181896207528435	0.127357545475751	2.1948671713273	0.333726465982621	0.802377575164355
Aech_g01340_i1	145.061209855978	-0.290889209190165	0.159348592140493	6.65287281899913	0.0359208845785566	0.48342927532416
Aech_g01341_i1	1538.51920138714	0.132603250648806	0.0656049972443063	13.2237098102681	0.0013443362191159	0.158017978255398
Aech_g01348_i1	138.881125411761	0.348741137560017	0.148640182143242	5.85711797430639	0.0534740394297412	0.52132501183055
Aech_g01350_i1	681.024528949843	0.0187345643861407	0.0913655486547884	2.19083609538814	0.334399782665994	0.802483862457583
Aech_g01352_i2	202.720818178527	0.146259321201214	0.0978402691133113	3.75918001694964	0.152652679233491	0.680695041356764
Aech_g01355_i1	248.025350073321	0.11591472857754	0.116741366828528	3.64922802469175	0.161279884161207	0.690153715244894
Aech_g01356_i1	106.874598139637	0.184700985742565	0.180200172491083	2.70355657620991	0.258779666430046	0.773302795404417
Aech_g01356_i2	311.709056865819	-0.100394969318171	0.156213564279027	2.00578191049055	0.366817453989705	0.817405829067777
Aech_g01364_i1	190.515140902238	0.0416751436347727	0.111244216839382	0.161638641122011	0.922360327936863	0.98022193746995
Aech_g01368_i1	2598.25601887294	-0.00761196270001718	0.0935480097616468	1.94482130246138	0.378170301697642	0.820989253942568
Aech_g01372_i1	848.821974906017	0.0910756040137423	0.0731387788678475	1.64095612329419	0.440221151344567	0.843038491056424
Aech_g01375_i4	96.6982100094851	-0.154045788416246	0.14893277347011	1.16386735522633	0.558816749714496	0.877486356718537
Aech_g01377_i1	1842.95411884022	0.0454411656651735	0.136518244960697	3.03792351354053	0.218939081009042	0.747060139390533
Aech_g01382_i1	1282.99044635205	-0.0462800833106009	0.0793308675118797	9.68459351417454	0.00788891430842694	0.329397871874489
Aech_g01385_i1	220.716612989367	0.079951978930399	0.163094420189217	0.323842594450582	0.850508139256697	0.955125164364734
Aech_g01386_i1	114.773446555225	0.173199427692873	0.151409150001248	2.48947930296117	0.28801588287924	0.783618930727627
Aech_g01392_i1	297.193615072195	0.277759680280783	0.13968056505587	3.93437161768156	0.139849867211563	0.668193566394145
Aech_g01396_i1	110.990898620971	0.04055723880432	0.164935596033761	0.212517262654899	0.899192058763989	0.974593574284135
Aech_g01397_i1	159.399511151824	-0.14664693130522	0.17139784181392	0.77160379842428	0.679905202096334	0.912777326450602
Aech_g01399_i1	864.513126110866	-0.0256207997658879	0.0853237326721743	1.17956051137833	0.554449108386206	0.875557545181746
Aech_g01401_i2	131.662588197659	-0.209236178758631	0.127608400117111	4.07472939586523	0.130371827718709	0.655353834056531
Aech_g01402_i1	279.622905250231	0.181182096267808	0.158788664287613	1.97499004038389	0.37250864991197	0.819807565822604
Aech_g01406_i1	569.070608158639	-0.0358970671363255	0.0726715907186641	0.257748355577917	0.879084566951287	0.964655989953819
Aech_g01420_i1	1049.35635695533	0.127778406650763	0.136328182456853	4.35983126215655	0.113051068234833	0.633901515775159
Aech_g01428_i1	303.084628362	-0.367654275664501	0.182682800781385	4.72218970529713	0.0943169035350811	0.619813603834127
Aech_g01440_i1	439.035389388814	0.141879498555549	0.250341268991181	0.985416483396477	0.61096949848797	0.894993480439012
Aech_g01449_i1	2804.33076090771	0.0825743310612568	0.124843804274276	0.503889572999469	0.777287653656247	0.936824364998935
Aech_g01451_i1	840.079646833222	0.030405530731742	0.108174717267602	3.07743272192545	0.214656466074219	0.74406283583095
Aech_g01456_i1	3696.47255139125	-0.105589780352438	0.0730972686497069	3.83517558132291	0.146961035691583	0.675757185314828
Aech_g01458_i1	289.228007075455	0.332223996253726	0.218929999178819	2.31129997222308	0.314852820418733	0.795773377273747
Aech_g01462_i1	126.7847194892	0.0433354444357996	0.154788537356367	0.0785802772213628	0.961471708608165	0.989714078842108
Aech_g01463_i1	4329.25095785541	-0.0308151274350724	0.0581805652681402	4.33282362944834	0.114588043257196	0.634581868312853
Aech_g01470_i1	182.648464654002	0.148354218662064	0.186091160896225	3.01098938608095	0.221907490583516	0.748854648542575
Aech_g01475_i1	412.502933739936	-0.0102076845099913	0.0821170448970862	2.15054818323841	0.341204221265645	0.808882466623085
Aech_g01480_i1	516.140817051191	0.106037872255695	0.0922207988765029	8.91830848262168	0.0115721463931763	0.334684812414248
Aech_g01483_i1	1868.58584226986	0.0699019659107541	0.0836142074949728	4.01457566434641	0.134352567687804	0.662943838485731
Aech_g01484_i1	1022.41390780659	-0.160545583786148	0.157819255135335	2.22479422821414	0.328769916732978	0.797871702258465
Aech_g01487_i1	1366.92633331005	0.0845239398079178	0.0741432221088842	2.87453507820084	0.237576039816815	0.761415429318028
Aech_g01490_i1	375.03176081089	-0.291669795639808	0.247411833623931	1.34165382319463	0.511285614929671	0.866594484311305
Aech_g01496_i1	5710.14308712199	0.162315916249766	0.124735005648566	2.18774912397123	0.334916322484815	0.802943461571118
Aech_g01509_i1	513.292947748913	0.0409321914485445	0.117089115558791	1.610224274909	0.447037794068252	0.844762045834032
Aech_g01513_i1	642.965108616636	0.0917076860158711	0.0737392927221916	1.56080089097298	0.458222481436322	0.846696005735242
Aech_g01548_i3	160.762487394345	0.111239361443364	0.124145316700504	1.11485553495726	0.572680237668767	0.880525190188938
Aech_g01552_i1	454.116046785854	0.0967296512442983	0.125639431490581	0.764125786462273	0.682452130236056	0.913778798854144
Aech_g01554_i1	327.492546928241	-0.00314444876957092	0.186740081265358	0.290832611836095	0.864662254159249	0.961455839647853
Aech_g01560_i1	2371.67193052982	-0.118384071947604	0.15261312507805	0.808017426371805	0.667638303986927	0.911202921106076
Aech_g01562_i1	193.237465497873	-0.168557574924645	0.121375364133491	2.01820480264354	0.364546048812673	0.817405829067777
Aech_g01562_i2	217.844863278621	-0.0202693798341233	0.155024545614305	0.934685392736071	0.626665297688644	0.902303571462947
Aech_g01562_i3	173.653874499378	0.0592149638061534	0.0885965636279108	5.93269396248297	0.0514910650138313	0.52132501183055
Aech_g01565_i1	235.786611729479	-0.144783764716113	0.140487475586813	2.12732416747076	0.34518938044349	0.808882466623085
Aech_g01568_i1	2428.02870730905	-0.00150746263237979	0.0770380875872595	0.00506744324951569	0.99746948553862	0.999145540912932
Aech_g01574_i1	109.231632583462	-0.151295869661496	0.154829498273106	1.56656467914473	0.456903833791129	0.846696005735242
Aech_g01584_i1	215.493176885213	0.06391077246817	0.130577777442809	0.461355156129059	0.793995426311528	0.939842151373715
Aech_g01589_i1	205.119989465191	-0.0979433669056858	0.122264547140007	1.06179605257921	0.588076624210958	0.88368453584725
Aech_g01590_i1	2190.79538836198	-0.068539252904629	0.09738718262599	8.02445857852456	0.0180930156790912	0.402832739035539
Aech_g01597_i1	170.764000418428	0.20048027073118	0.212689345603841	0.891762411644436	0.640259826683812	0.906284836778211
Aech_g01610_i1	1432.126924445	-0.0148123394841273	0.0959284637403837	2.84333111312401	0.241311763610856	0.763965452181321
Aech_g01621_i1	282.403799360104	0.133211863367901	0.201728228334671	1.17911694531352	0.554572089427826	0.875557545181746
Aech_g01661_i1	2647.96650245018	0.198210798024334	0.340341844009947	1.4815277124863	0.476749608234882	0.855262972181323
Aech_g01663_i1	702.046547765727	0.0332074804925534	0.340405514154938	0.0089712325925575	0.995524429055023	0.999145540912932
Aech_g01677_i1	1630.57750599022	-0.687238408271406	0.324967066561482	3.80646452640877	0.149085954548045	0.679105146092228
Aech_g01680_i1	400.750001155224	-0.0872749585118237	0.308240045186029	0.0776164930242089	0.96193514588196	0.989714078842108
Aech_g01684_i1	124.934252652921	0.0085297364737451	0.119892885562463	0.0922862284623989	0.954905291874499	0.987740790378585
Aech_g01696_i3	117.988477972656	0.402486480209361	0.194486406391378	5.66046917817306	0.0589990115216839	0.52789843824356
Aech_g01702_i1	120.714112878152	-0.186543640885126	0.129060361886052	13.5684426864511	0.00113148840180555	0.158017978255398
Aech_g01704_i1	439.793821781199	-0.198725477116035	0.210936347088304	1.88236735115959	0.390165732273042	0.821929137270634
Aech_g01716_i1	1729.01903255545	0.103067226234842	0.122196170599668	1.33040667480708	0.514168967293681	0.867952293747558
Aech_g01717_i1	538.62659302725	-0.0126459143501719	0.113836938074108	2.38789759830956	0.303022324140698	0.79442843567095
Aech_g01719_i1	2449.87489066838	-0.292194407389839	0.172550179874904	3.92382682025942	0.140589158678302	0.669345222034075
Aech_g01727_i1	435.824044168524	-0.0882806566853414	0.0851543686252603	1.11796537157579	0.571790458627995	0.879958163665315
Aech_g01729_i1	1474.22907725451	0.111766226489892	0.109321209566037	3.4257843226722	0.180343455270726	0.71085203256069
Aech_g01731_i1	1835.14464222819	0.00243072322276698	0.189790332966214	0.150699766652167	0.927418941131591	0.98022193746995
Aech_g01733_i1	107.0215893734	0.110931417120272	0.147767397739169	0.583561720334103	0.74693220063765	0.921406311564915
Aech_g01740_i1	706.593945195223	0.163154956981375	0.229821397068744	0.684825319654465	0.710055133015363	0.915801080304308
Aech_g01742_i1	322.892818436878	0.178666712772255	0.195599251361873	1.20997397483302	0.546081532525011	0.870956378900748
Aech_g01743_i1	320.622392666381	0.0670908678419355	0.0987340339772211	1.48779527507065	0.475257917768154	0.853493485497514
Aech_g01744_i1	506.998003211257	0.112168275896306	0.137214161808702	0.665433518824216	0.716973241321117	0.916754084386282
Aech_g01748_i1	4791.19693088503	0.147874415157749	0.119460974006835	1.93297473282678	0.380416959331851	0.821929137270634
Aech_g01760_i1	464.938641764563	0.0838180335967608	0.115999275391153	1.14652045908053	0.563684698207231	0.877486356718537
Aech_g01761_i1	361.15782013362	0.149011607686498	0.387626498305081	0.223169516228154	0.894415579212769	0.972115774318125
Aech_g01762_i12	118.74215480748	-0.144134260837375	0.219891407833541	0.560211297472563	0.755703898076289	0.924977351980727
Aech_g01762_i13	308.490779208293	-0.0488681132837661	0.174782134676548	0.181928968367174	0.913050138044503	0.977752477096191
Aech_g01762_i15	119.578201937586	-0.337683028323386	0.237146815388713	3.19370654645127	0.202532831801268	0.735505020184839
Aech_g01762_i17	156.364751014585	0.0934395813807323	0.30192366738293	0.933900326658829	0.626911332807441	0.902303571462947
Aech_g01764_i1	1159.74074400116	0.0495044177313102	0.0559478637937056	7.13084966032233	0.028284966624451	0.44914139266923
Aech_g01765_i3	141.841659986338	0.318562777828615	0.168246858518358	7.43527702010891	0.0242912637423147	0.425483970461295
Aech_g01766_i1	118.464000101648	0.235607571189485	0.357238453981845	0.711465094023424	0.700659988785771	0.914186729284794
Aech_g01776_i1	1330.67657227632	-0.160138323626738	0.141703633967414	5.81411867702855	0.0546361603201371	0.52132501183055
Aech_g01777_i1	2644.07892696261	0.00415113791846888	0.136059996238351	2.59330828730117	0.273445172430191	0.776813170481081
Aech_g01780_i1	542.289133284913	0.21720636903978	0.187575438231049	1.31244257324556	0.518808062171617	0.868726012336696
Aech_g01781_i1	107.159378302473	0.0974081512794784	0.152987661501954	0.802441199912039	0.669502352556762	0.911271543602892
Aech_g01782_i1	114.903799623762	-0.0481947838522301	0.0844723629871436	1.58772520952164	0.452095153478153	0.846696005735242
Aech_g01787_i1	6434.36003085454	-0.169975008893691	0.145925113818528	1.349141566583	0.5093750059574	0.865949260363736
Aech_g01792_i3	146.518996303435	-0.0830248733592395	0.190634997338969	0.328279681837728	0.848623341314382	0.954595287032961
Aech_g01800_i1	256.982893787119	0.246213992266338	0.182000061544073	1.82888103460289	0.400740770910328	0.825428246423835
Aech_g01802_i1	96.1448502476519	0.607410317475258	0.398438275880747	2.30332861071849	0.316110227391706	0.795773377273747
Aech_g01806_i1	1151.86399626713	-0.0387473093053166	0.1211489011636	3.68892501996993	0.158110280752242	0.687569128797906
Aech_g01807_i1	96.9662555205162	-0.10249692611107	0.107415219920804	6.59749878464169	0.0369293226286489	0.493072141658403
Aech_g01814_i1	1256.05168549333	-0.321301396143735	0.282891446634408	1.30543406779037	0.520629285888983	0.868726012336696
Aech_g01818_i1	158.785714570404	0.280514730511086	0.122646242300797	5.4533684622391	0.0654359006767775	0.549196406219474
Aech_g01821_i1	1442.50851651273	-0.0886855202361782	0.0759846504608414	15.7914186851281	0.00037233769152019	0.0931169333461999
Aech_g01825_i1	4254.63129240519	0.116929264239695	0.0688042443913412	7.11880321411525	0.0284558473988022	0.44914139266923
Aech_g01830_i1	2441.90424675089	0.0762648758315744	0.237239403342834	1.13914133107386	0.565768290388683	0.877486356718537
Aech_g01833_i1	529.227789202336	0.17878236009053	0.113525925943664	5.89777665761096	0.0523979228448929	0.52132501183055
Aech_g01848_i1	1757.3148838819	0.0885942146606867	0.0754859296726006	1.64661992995462	0.438976251150519	0.843038491056424
Aech_g01879_i1	265.528047730884	-0.12799991253337	0.125934546579005	1.11993862322009	0.57122659360429	0.87989934345938
Aech_g01885_i1	107.816185334032	-0.385580718200011	0.236290745653088	2.93944297284366	0.229989531474782	0.757610399633921
Aech_g01888_i1	512.509560442207	-0.0318102692263072	0.118302016653071	0.116418707566822	0.943452411428264	0.985766237489847
Aech_g01931_i1	678.103214537843	0.193471684024347	0.132976494996581	3.93734748205202	0.139641934826046	0.668193566394145
Aech_g01933_i1	571.896433062437	-0.194695452536429	0.0944367244056244	5.39144216222388	0.0674936957938516	0.553382777649589
Aech_g01934_i1	2167.90489274081	-0.26178496578353	0.175790177910153	2.60545038585849	0.271790102402699	0.776813170481081
Aech_g01935_i1	484.997045230339	0.137838181160175	0.178125841642992	0.817604296445211	0.664445681077086	0.911202921106076
Aech_g01950_i1	180.476915371578	-0.127543125301131	0.158621953207272	9.26821371438695	0.00971477985048364	0.334684812414248
Aech_g01952_i1	14976.2477847068	-0.118727036572476	0.126987049506418	2.5886170610687	0.274087321835828	0.776813170481081
Aech_g01953_i1	54242.6919875247	-0.128904966036934	0.104139417173717	2.7014771052942	0.259048868750352	0.773302795404417
Aech_g02002_i2	259.660519392444	-0.00438198940387006	0.0976913747737257	0.151361452158255	0.927112162046499	0.98022193746995
Aech_g02006_i2	171.725048035937	-0.114646480818623	0.100810333671578	1.93331571652169	0.380352106870216	0.821929137270634
Aech_g02024_i1	99.352363023118	-0.156577299163093	0.216866056284035	1.6283298261252	0.443009124066319	0.844296173147274
Aech_g02051_i1	151.693227722863	-0.100363453657708	0.142372175016929	0.860300598318645	0.650411331100327	0.908762991980452
Aech_g02052_i1	662.58334897456	-0.390312647274179	0.273465194811332	2.85332759892958	0.240108638062644	0.763300536279037
Aech_g02063_i1	153.918413412804	0.0717426834271375	0.308032693518078	0.285234096549345	0.86708605742534	0.961455839647853
Aech_g02074_i1	454.615368275487	-0.0812843643450482	0.260749585859876	0.0924525304332064	0.95482589385957	0.987740790378585
Aech_g02075_i1	145.103631546757	-0.0775741433246302	0.36128579974319	0.494191904315301	0.781065744992198	0.937527100776859
Aech_g02095_i1	521.754617926467	-0.108105140249387	0.106971740212287	1.08069140126554	0.582546830752195	0.881650176649156
Aech_g02100_i1	104.908731841584	0.268016836269253	0.138308820662367	4.31260173969946	0.115752513673515	0.637866217274282
Aech_g02104_i1	2102.02594254197	-0.0363196994842308	0.0841318792249508	1.77882508459408	0.410897066511439	0.829700595962094
Aech_g02109_i3	153.894149993833	-0.152117519532802	0.169603925682528	1.75232063039533	0.416378608850447	0.829734531980162
Aech_g02114_i1	247.876421869375	-0.0779694359889822	0.136734248284918	0.39024409379391	0.82273423976729	0.950566837506072
Aech_g02124_i1	450.864509822344	0.144659584392011	0.171066082440608	0.790301170268719	0.673578600687403	0.911432821018355
Aech_g02127_i1	1147.29988818866	-0.109916630109155	0.100449486926316	11.2900663635305	0.00353503110060141	0.22300173250418
Aech_g02134_i1	278.776138964441	-0.20922157800348	0.362707201365865	6.77066794290573	0.0338663300693343	0.476280893450157
Aech_g02136_i1	1200.03320446042	-0.0604070836732166	0.12423763447551	0.264985411267617	0.875909323286255	0.96409960705799
Aech_g02139_i5	108.297779178181	-0.0932902211595728	0.162887999069376	0.329051191905819	0.848296043720867	0.954544981908424
Aech_g02139_i6	194.028359552087	0.130525730956821	0.141001211676984	0.884850025471906	0.642476516718016	0.90731640668987
Aech_g02150_i1	588.216436885835	0.0296431253480289	0.110069814619788	5.9508325679048	0.051026188199018	0.52132501183055
Aech_g02154_i1	1032.80045434695	0.0118900238754498	0.133780813158503	0.196949958368236	0.906218366653509	0.975884240194257
Aech_g02159_i1	729.253285935706	0.120220510641182	0.14103534259323	0.917221802226663	0.632161170259294	0.902553014850336
Aech_g02171_i2	99.8720608836182	-0.0600407383981357	0.328236875316009	1.55832450203292	0.458790201380197	0.846696005735242
Aech_g02190_i1	1852.72292615513	-0.111448972165188	0.140357567939715	0.67717738578159	0.712775558460538	0.916754084386282
Aech_g02219_i1	4986.87756355136	-0.150822342020178	0.14807774092959	1.08133188901672	0.58236030356609	0.881650176649156
Aech_g02222_i1	437.147887892971	0.202778528146607	0.106820090105881	3.93597021037795	0.139738130384774	0.668193566394145
Aech_g02223_i1	2058.97901873087	0.0101502560863214	0.061592000134066	1.40186225899674	0.496123133770053	0.865792084946974
Aech_g02229_i1	2109.72485014466	0.0590313212986222	0.0761045167154229	9.89846514424852	0.0070888470209243	0.326384417567318
Aech_g02245_i1	7375.4579614882	-0.00203820240927037	0.0657000682468807	4.53786759999031	0.103422390272617	0.625462677423719
Aech_g02259_i8	126.164994455799	-0.0499653767719763	0.110508930798202	0.937495534010964	0.625785406978414	0.902203485310543
Aech_g02313_i1	605.947318415386	0.0430757974450191	0.0808250241841673	0.962282901707965	0.618077483931351	0.900746605272983
Aech_g02363_i1	713.146228072389	-0.217282914487585	0.135344541731015	6.66977248035658	0.0356186379508077	0.48342927532416
Aech_g02365_i1	128.365248746304	-0.169701147074144	0.174417319542401	1.00418899257096	0.605261612969614	0.891858503174306
Aech_g02375_i1	234.630013256676	0.195842054388154	0.140595958184707	2.92047872134395	0.232180693151269	0.757610399633921
Aech_g02398_i1	551.439190594535	0.0362393577585425	0.0891324001307997	1.45261980430143	0.483690566492092	0.858958725434009
Aech_g02399_i1	372.349790569865	0.238521147474048	0.0926442620113801	8.60215937196512	0.0135539171349691	0.349504825052868
Aech_g02403_i1	583.555150252777	0.224046936579352	0.171502043176687	2.33006203114405	0.311912987722884	0.795773377273747
Aech_g02404_i1	5443.14788460273	-0.0610479047138216	0.0709365475621812	8.88252687152249	0.0117810445199755	0.334684812414248
Aech_g02410_i1	99.0817769161825	-0.172938428039021	0.15564821499764	1.23582762995335	0.539067860650499	0.870029256224265
Aech_g02411_i2	160.514996521967	-0.256060872599702	0.150502867231706	3.09214351959025	0.213083374604132	0.741293140486879
Aech_g02412_i2	183.240249056298	-0.108976033545156	0.119268513412293	0.841580249090612	0.656527876037412	0.909837911913474
Aech_g02419_i1	155.591014055273	-0.015113076197323	0.169119402821714	0.880303175450024	0.643938800466475	0.90731640668987
Aech_g02432_i1	190.924887250657	-0.392628011640998	0.168412090656338	6.81147397603519	0.0331823560694373	0.475944217436804
Aech_g02435_i1	1616.81991886172	0.364101679096207	0.204292201051154	3.12977672251935	0.209111356798693	0.737822807109409
Aech_g02442_i1	503.91219664799	-0.0233768535805449	0.0694674504013781	11.8312286966574	0.00269700239088031	0.199105060338349
Aech_g02453_i1	125.367541959483	0.0255219044287738	0.127756737537348	2.78677054022256	0.248233543046494	0.770080582504099
Aech_g02459_i1	1393.53233286969	-0.0228197812545951	0.105396511554219	0.0568612023546393	0.971969745361601	0.991773167495103
Aech_g02461_i1	280.06242788275	0.0219702845595042	0.0893652014852103	2.9141330269469	0.232918536926878	0.757610399633921
Aech_g02467_i1	231.203756499501	0.892130380606983	0.391426831647441	5.22501861839521	0.0733502541725333	0.562711300908381
Aech_g02469_i1	715.222901878846	0.11814773611044	0.164184854891556	0.585172107137737	0.74633101782479	0.921406311564915
Aech_g02470_i1	191.551972198027	-0.0370128004292007	0.174560980103505	0.0456005222332578	0.977457700586091	0.993518586501519
Aech_g02473_i1	1990.28922261691	-0.316547704920414	0.119073135110043	7.052127059295	0.0294205011492951	0.451738422192358
Aech_g02475_i1	430.352733730954	0.147337026864545	0.20135870458733	0.541680233504792	0.762738435754957	0.927577286686097
Aech_g02480_i1	223.398966550301	0.632943214373993	0.29353666939551	4.48379071594132	0.106256918503479	0.625462677423719
Aech_g02481_i1	1088.7671350155	-0.0758548644453209	0.136322287398877	1.64905512167309	0.438442080752644	0.843038491056424
Aech_g02482_i6	94.7188586071483	0.133562106588938	0.171729056587697	1.67663740663221	0.432436967413331	0.841088555286093
Aech_g02483_i1	245.193538027315	0.180455517613038	0.184115037263083	0.992616142198301	0.608774066485429	0.893715252754359
Aech_g02485_i1	467.712232893722	-0.119575517645707	0.139330321735628	2.54152682322461	0.280617313470345	0.780371985660173
Aech_g02486_i1	712.280448848313	-0.139469773282723	0.10931769166394	4.47079655171132	0.106949525955664	0.625462677423719
Aech_g02488_i2	297.992723025052	0.199879305365236	0.256578359531859	1.2341073074698	0.539531745410161	0.870362099329286
Aech_g02490_i1	116.65685753512	0.509711427679002	0.318569348581806	2.53495217167176	0.281541311908068	0.780371985660173
Aech_g02504_i1	550.107157695476	0.0680404859339314	0.0736168550398787	7.2233928243574	0.0270059946869639	0.44535376933743
Aech_g02508_i1	821.133907135542	0.165939512702114	0.148886426502337	1.47395447339795	0.478558299871493	0.855328008976668
Aech_g02512_i1	1740.15825022836	-0.185763791081573	0.0838061334398473	5.31191558007083	0.0702315393724944	0.554392904913474
Aech_g02514_i1	2758.03626062132	0.0901167030875535	0.0960198356677803	0.880772931784804	0.643787571062048	0.90731640668987
Aech_g02515_i1	421.197826808597	-0.207552429220395	0.141465330860362	3.71498740972692	0.156063281263111	0.685541955925602
Aech_g02522_i1	27623.1229707	0.0566642291420708	0.176335078865166	1.30487121984402	0.520775824069882	0.868726012336696
Aech_g02524_i1	1378.06622685705	0.207557769550516	0.16154941414655	2.30710088446466	0.315514562165528	0.795773377273747
Aech_g02525_i1	1442.64028670666	-0.0332404641930525	0.105501171321239	1.85982433622166	0.394588366291287	0.823788203172754
Aech_g02527_i1	3083.74079892696	0.194853905321597	0.0965518238438686	4.23197319025724	0.120514332028442	0.641098289121383
Aech_g02529_i1	707.383970408743	0.0786754375533108	0.129835456834785	0.368041113725326	0.831918702012388	0.950918451399998
Aech_g02533_i1	4452.08855619185	0.0240022266727303	0.105160181204894	0.0534921068988865	0.973608454642198	0.991812231538403
Aech_g02535_i1	592.892221595126	0.14171782556256	0.105373418507919	2.6159100462861	0.270372396724653	0.776788467754229
Aech_g02536_i1	116.114463637371	0.0623454897845674	0.112521687542732	0.560557399002676	0.755573134253287	0.924977351980727
Aech_g02543_i1	7705.97605148518	-0.124087036658941	0.132163061924767	0.879825603536005	0.644092582368949	0.90731640668987
Aech_g02545_i3	221.77481831822	0.103776777277185	0.10629551119991	1.36094685036232	0.506377203889629	0.865827854685617
Aech_g02549_i1	388.329848070562	-0.649841236290714	0.718485789052784	1.24693815941191	0.536081498673383	0.868726012336696
Aech_g02556_i1	561.911701092007	-0.19648949795652	0.11261621162807	3.88959485282038	0.143016191707236	0.671271546140631
Aech_g02558_i5	98.5777131872965	-0.0561448380829162	0.299255284502579	0.199777606129032	0.904938038778212	0.975884240194257
Aech_g02561_i1	1216.96825361583	-0.11899201825212	0.126631805605753	1.84935266429596	0.396659784320394	0.824823130929428
Aech_g02565_i1	1117.13750380386	0.126468576464058	0.145064188502465	2.63846006017872	0.267341067316833	0.776722619280157
Aech_g02568_i3	179.507918383527	-0.40270865458122	0.220104658705956	6.69549775624932	0.0351634222204402	0.48342927532416
Aech_g02573_i1	3989.7796337416	-0.102595996212732	0.143121427499524	0.552509823615878	0.758619525036922	0.926658697108793
Aech_g02577_i1	228.976984776633	0.411447277161473	0.147818108078758	7.94063962031095	0.0188673981846369	0.408551737613483
Aech_g02578_i1	883.816244203004	0.125019324830536	0.203944731014634	0.671118807144012	0.714938035577211	0.916754084386282
Aech_g02580_i1	3523.01596601677	-0.16813377935723	0.100699665426605	3.72591328177612	0.155213042057495	0.68358494924409
Aech_g02581_i1	150.011280659751	-0.0713052544834492	0.343651303751873	0.108948342219549	0.946982968061074	0.987591978771606
Aech_g02600_i1	120.768084819315	-0.203189148198718	0.169230378984152	1.82192971193513	0.40213603343811	0.826789726691379
Aech_g02603_i1	589.025017950471	-0.177539354181269	0.224502250879953	0.626078263820489	0.731221297922814	0.918991074178533
Aech_g02605_i1	205.234765767512	0.0215542753569093	0.13573505609123	0.770787882236334	0.680182631512604	0.912777326450602
Aech_g02624_i1	247.764829855802	0.0742961727200908	0.0910946052553748	3.692549572075	0.157824000764312	0.687569128797906
Aech_g02635_i1	6033.41839784298	-0.178128705418996	0.141294962540588	1.64531684003271	0.439262357110264	0.843038491056424
Aech_g02636_i4	194.732587673385	0.0517117545144004	0.153309301645072	0.503706008975485	0.777358997955008	0.936824364998935
Aech_g02645_i1	9533.21832950967	-0.0930122889010822	0.225618103674617	0.7186075997638	0.698162217530857	0.913778798854144
Aech_g02646_i1	414.081347099734	0.115331099249476	0.141179643906454	3.33374169615064	0.188837041887763	0.722413960925099
Aech_g02647_i1	1276.00713429936	0.107388544395177	0.120917983348976	2.68211139377564	0.261569384784548	0.773887967194923
Aech_g02650_i1	864.955041713852	0.201949009845912	0.109236692495011	3.65228306737424	0.161033713759375	0.690153715244894
Aech_g02654_i1	273.389303280784	0.44982712334942	0.193551128174583	5.37966825823469	0.0678921997769514	0.553960992382951
Aech_g02657_i1	2013.04935201842	0.0938934966919253	0.0905911978164062	2.59257931475406	0.273544857607947	0.776813170481081
Aech_g02661_i3	142.477760286527	-0.190651729707854	0.212764733427398	2.48234237006585	0.289045493867235	0.78422492267466
Aech_g02664_i1	1484.06148808473	0.00565284981223199	0.093497686677102	2.73904501510219	0.254228322679883	0.77137364684494
Aech_g02665_i1	127.73952382312	-0.0348022433010709	0.162647856899257	0.0478888724492208	0.97633995738489	0.993396498809084
Aech_g02667_i1	179.16292163983	-0.241800898008701	0.161781179575454	2.22182794923469	0.329257890156394	0.797871702258465
Aech_g02668_i1	126.37497405862	-0.0216855493861611	0.120453145220385	2.35581658548006	0.307922148447432	0.795773377273747
Aech_g02673_i1	4798.05568451162	-0.072757482298124	0.0883728473345501	4.0870623448173	0.129570366804478	0.655353834056531
Aech_g02681_i2	242.859063403085	-0.0595231062944699	0.146224124008884	1.20011232327539	0.548780814799252	0.87154752815791
Aech_g02683_i1	590.747628161471	-0.275384505639926	0.118074726969976	6.06527425212516	0.0481883915539051	0.51676313228283
Aech_g02707_i1	93.6633040676136	-0.300016701000144	0.225385985455987	13.6495550191338	0.00108651765435695	0.158017978255398
Aech_g02708_i1	96.5719127890276	-0.0902463788275003	0.237585499007162	2.51657267493243	0.28414053051033	0.782464490972225
Aech_g02717_i1	1014.66505230072	0.0418180312429809	0.105240215661779	8.90516697531604	0.0116484344769862	0.334684812414248
Aech_g02718_i1	95.6051054768638	0.0467778977246388	0.146982115857827	0.103460079141456	0.949585182667311	0.987591978771606
Aech_g02723_i1	403.826010769546	-0.247176492871116	0.121352641698704	7.60495788461589	0.0223153846825176	0.425436569687386
Aech_g02728_i1	216.737334376898	0.15258038010598	0.109378853463907	2.5817131404313	0.275035095291703	0.776813170481081
Aech_g02729_i1	111.46158687108	-0.386403033951436	0.21425886852734	3.25875590214559	0.196051489823135	0.725740117943104
Aech_g02741_i1	357.024706038587	-0.242977873252721	0.199151155084903	2.02157887277241	0.363931565319064	0.817283705499137
Aech_g02742_i3	323.49182225655	-0.0689281652023787	0.249582421313195	2.53521483126639	0.281504339572478	0.780371985660173
Aech_g02744_i2	165.319938890097	-0.302406992097166	0.167831279367081	3.37868068691785	0.184641283659313	0.718403108901505
Aech_g02746_i1	354.095415367052	0.052795756211924	0.147148627372894	3.06523584318819	0.215969535284616	0.745956124940117
Aech_g02753_i1	197.519737776776	0.0803879039853736	0.147271927975226	1.78573004413835	0.40948089875283	0.829700595962094
Aech_g02754_i1	357.396242861527	-0.0942251429592975	0.150868403907611	0.392089156379484	0.821975591677564	0.950566837506072
Aech_g02755_i1	201.210538120954	-0.0140927246595708	0.140428393150707	0.0962739021252332	0.953003263330436	0.987740790378585
Aech_g02762_i1	822.31819729325	-0.223504963044173	0.224879785093743	1.25311361304875	0.53442877834061	0.868726012336696
Aech_g02764_i1	334.987297970207	-0.0583417381765839	0.138493531565397	1.57610671150576	0.454729130105566	0.846696005735242
Aech_g02765_i1	564.376682395959	-0.163683661755	0.192938497466235	1.45210103631445	0.483816044355615	0.858958725434009
Aech_g02770_i1	533.168851602531	-0.124512029386682	0.0817043194499609	3.99248294964929	0.135844901412216	0.665289856519395
Aech_g02773_i1	714.189735229456	0.000183432850355623	0.0799112647984303	7.68947111358312	0.0213920577976466	0.425436569687386
Aech_g02776_i1	1006.92627356795	-0.0575954601205269	0.08128879630696	4.40096189972081	0.110749880411825	0.627193655748226
Aech_g02777_i1	537.402325435989	-0.171744474981299	0.103229149962262	10.9751953008191	0.00413777262004072	0.236905015432162
Aech_g02782_i1	128.062147080984	0.363743565541694	0.183062630499657	4.26749853571857	0.118392575211688	0.639496176021798
Aech_g02790_i1	411.857736810739	0.0943692486716568	0.543905386834013	0.492358758225691	0.781781976989607	0.937805226658698
Aech_g02791_i2	226.601357316969	-0.139691251740794	0.169095317858895	0.929725837618946	0.628221216599664	0.902435444318391
Aech_g02800_i1	595.161690044681	0.0746526755578603	0.117071381951621	2.34605983131553	0.309427978817341	0.795773377273747
Aech_g02802_i1	227.988357476502	-0.176879459173314	0.0935441112365485	5.4310501213987	0.0661702005125299	0.549196406219474
Aech_g02803_i1	163.936649058152	0.226155179073263	0.304583855643196	0.689494242590456	0.708399469959897	0.915445068678092
Aech_g02807_i1	970.536196481951	0.153882162851485	0.145101221631285	2.09582758087265	0.35066855463172	0.811364947676732
Aech_g02812_i1	2162.25502582889	0.0625155209660858	0.0751704574461007	5.35802338274425	0.0686309492067823	0.554392904913474
Aech_g02814_i2	730.183383842211	0.233232239890702	0.187252473943153	1.82070330096525	0.402382701080752	0.82679365222067
Aech_g02815_i1	218.229079141599	-0.131880737190219	0.155394459339384	1.53193987531091	0.464882804889756	0.848309046391908
Aech_g02816_i5	206.021759574281	-0.0943284472495921	0.150541472028383	2.42823935377044	0.29697132998226	0.793715447322502
Aech_g02818_i1	5659.9462180339	-0.0585667313802856	0.10917464005319	6.52271190143347	0.0383363805162999	0.500464151712674
Aech_g02819_i1	173.231110614573	0.0340415808611546	0.10087062462674	0.180932536348678	0.913505147577628	0.977752477096191
Aech_g02844_i1	541.349389048268	-0.213303867984829	0.133230479211515	2.54949054535035	0.279502155990765	0.780371985660173
Aech_g02846_i1	136.960727016672	0.149502046867572	0.122962775187539	1.8423157631758	0.398057870266537	0.824932199852983
Aech_g02847_i1	582.859315676682	0.000369355410898226	0.081751222069718	0.0756915699926708	0.962861417119244	0.989721235766175
Aech_g02849_i2	145.666602703489	-0.0188154781830849	0.116125213215526	1.40983858122712	0.494148455065361	0.865336174811192
Aech_g02860_i1	104.859353431809	-0.119442108963559	0.113085544285863	1.67250516192115	0.433331358741851	0.842228613250847
Aech_g02931_i1	888.499267989282	0.363478880459783	0.24287796888526	2.92725714013972	0.231395116158474	0.757610399633921
Aech_g02935_i1	260.411097341161	-0.331377714363069	0.259630262417904	1.73101334117513	0.420838272225773	0.833166832404787
Aech_g02938_i1	372.437408782471	0.00402990983415291	0.0903385002773819	2.04800370662184	0.35915477570332	0.814759246586742
Aech_g02941_i1	15971.7976501649	0.0100556427136621	0.251823947049584	0.0850008823728103	0.958390042692196	0.989135827746483
Aech_g02944_i1	156.122306397655	0.0174423589077864	0.324828150712468	0.33613083049778	0.845298537461823	0.952758912094107
Aech_g02946_i1	212.998421719374	-0.231830326209241	0.24321313539074	0.921375508652261	0.630849626714972	0.902435444318391
Aech_g02946_i2	645.843976442829	1.7117761412592	0.608974270143602	6.58919131424562	0.03708303627778	0.493108719149762
Aech_g02958_i2	530.281151720801	-0.484378246188856	0.200862023171185	6.79160837996949	0.0335135920371931	0.475944217436804
Aech_g02961_i3	727.661330464841	0.483167793861213	0.364019063236499	2.20589386652597	0.331891578805887	0.801734889761005
Aech_g02973_i1	1150.75327537948	0.0272094973137608	0.0980026799606123	2.24114996721994	0.326092243013585	0.797871702258465
Aech_g02982_i1	1159.25320380346	-0.0462479619772959	0.103076705350658	0.488431861193305	0.783318473574668	0.937982915184412
Aech_g02983_i1	667.212541041591	0.136139980163652	0.12387152631213	1.7405897939143	0.418828019925679	0.831746649799497
Aech_g02985_i1	514.537241056451	0.526865256590537	0.394787040444025	2.22781926822273	0.328273021533802	0.797871702258465
Aech_g02995_i1	882.284746024644	-0.381425942618631	0.284971323783215	2.12079386104398	0.346318318733528	0.808882466623085
Aech_g02997_i1	224.698295508368	-0.182516730897403	0.201953820879085	1.0996135811987	0.577061293276982	0.881650176649156
Aech_g02998_i1	3684.27257088312	0.101370742836807	0.200744881658348	0.757535386126619	0.684704655833282	0.913778798854144
Aech_g02999_i1	229.649136699034	-0.0817807859052831	0.119748351278155	0.716103035395975	0.699037061298656	0.913778798854144
Aech_g03003_i1	1848.12858279992	-0.0437497869709343	0.10661605866644	7.00988688930215	0.030048472697977	0.454904693546801
Aech_g03006_i2	875.113461355722	-0.01880690667565	0.200634798317736	0.0122084969285083	0.993914344608919	0.999145540912932
Aech_g03008_i1	259.570759778562	-0.166905454881374	0.180362142294627	7.60176992362892	0.0223509833346473	0.425436569687386
Aech_g03044_i1	998.606402773559	-0.10646185092599	0.152311038593635	0.984132373116893	0.611361900553132	0.895180104060893
Aech_g03049_i1	648.870522639268	0.012241210435907	0.11825712381141	2.00912252665643	0.366205267243909	0.817405829067777
Aech_g03056_i1	143.056808879276	-0.108635813655425	0.153676345231445	5.08644030324831	0.0786128464844423	0.581816803684987
Aech_g03063_i1	1444.65043990301	0.0264039683888082	0.093520034012753	0.36866317757665	0.8316599889726	0.950918451399998
Aech_g03071_i1	141.378476611334	-0.125835142728481	0.108095478695569	2.42959872882159	0.296769550854963	0.793715447322502
Aech_g03072_i1	476.139714207264	0.21520603326775	0.190457250596132	2.7038023137963	0.258747872438012	0.773302795404417
Aech_g03073_i1	728.665149937384	0.100343998363908	0.126876990253989	1.10926557816731	0.574283105507315	0.880891057217698
Aech_g03083_i1	391.718811139084	-0.0777584072721795	0.138540846957285	0.475292631918137	0.788481515111526	0.938033807411083
Aech_g03085_i1	353.433073281815	0.230914473555824	0.261530101731551	1.26682206118699	0.530778208947267	0.868726012336696
Aech_g03088_i1	36968.0842712033	-0.112493434242587	0.118329798430186	1.2459906286349	0.536335535705097	0.868726012336696
Aech_g03095_i1	347.238773361358	-0.00753063774902596	0.175452746121987	0.419679601724681	0.810714111269269	0.945646501335493
Aech_g03097_i1	843.249141270136	0.0510471721394197	0.105626481733925	0.749429356529731	0.687485405338789	0.913778798854144
Aech_g03105_i1	2187.29378116954	-0.638214291016781	0.353471767750034	3.80264472345789	0.149370966117977	0.679105146092228
Aech_g03107_i1	2044.42975514509	-0.148756612661838	0.304449582339578	1.25487811319005	0.533957486442389	0.868726012336696
Aech_g03119_i1	178.797180238228	-0.192239185148584	0.159089878697302	1.84348642464732	0.397824942936872	0.824932199852983
Aech_g03121_i1	339.414510456135	-0.0126212604571193	0.164188828986918	0.185464477492189	0.911437515277751	0.977752477096191
Aech_g03129_i1	416.628409506289	-0.0208418770405093	0.115884198945732	0.919911570015302	0.63131155832556	0.902435444318391
Aech_g03132_i1	180.546330001239	0.0131922765159232	0.1154485873107	0.0345733698619028	0.982861872553134	0.996131834828828
Aech_g03133_i1	957.639618896357	-0.00408918353855586	0.104829962425619	1.79365684201673	0.407861174520037	0.829473237524795
Aech_g03136_i1	123.495290322546	0.250704857803149	0.288776532630116	1.57980556984427	0.453888917984129	0.846696005735242
Aech_g03139_i1	838.933801825502	0.0431422984417078	0.110589672644833	0.157859276343061	0.924104943871166	0.98022193746995
Aech_g03141_i1	233.361722872895	-0.570271271339093	0.197295872025229	8.0524196321407	0.0178418257633759	0.402832739035539
Aech_g03146_i1	1317.29094086262	0.0908591130939776	0.0784938811241875	2.86065935977433	0.239230039908946	0.763096387924852
Aech_g03150_i1	197.408223682602	-0.408296417403208	0.320122018345507	2.44916007493987	0.29388109345902	0.79215220752614
Aech_g03152_i1	310.581453478803	0.561409184177835	0.434153956413622	1.76030765257775	0.414719112072743	0.829700595962094
Aech_g03153_i1	1659.09074408411	0.0578629596027746	0.0918477181660003	0.412845072290565	0.813489275031308	0.945818896872367
Aech_g03154_i1	951.172133849382	-0.0116968978276847	0.138328926269014	0.701388392170315	0.704199067763775	0.914547446955464
Aech_g03161_i2	147.443898047188	-0.0382786476828178	0.168294242179096	0.920977011543755	0.630975335114238	0.902435444318391
Aech_g03162_i1	109.943488267471	0.122458690276064	0.216467287792681	0.654593103165269	0.720869936205343	0.916829308923814
Aech_g03164_i1	307.147736328129	-0.178430263569213	0.114714555627669	2.69837969828751	0.259450369463454	0.773302795404417
Aech_g03171_i1	1468.72788886568	0.000307388309882042	0.230110950587108	0.837794627019889	0.657771736070828	0.910301549394065
Aech_g03184_i1	1782.85511186796	0.11055309767237	0.0827827990520811	3.32511145007044	0.189653657589517	0.72389836761287
Aech_g03192_i1	150.503169024435	-0.175306880000303	0.149722165704287	5.13642827325839	0.0766723495714475	0.57461524087302
Aech_g03194_i1	189.290535714698	0.154910822121746	0.137271410325267	3.23451665506587	0.198442016957655	0.725740117943104
Aech_g03197_i1	103.669719989686	-0.116684462260829	0.182383441837244	0.499181358589112	0.779119627607715	0.937527100776859
Aech_g03209_i1	492.288084614262	0.226509906677987	0.114846871667804	3.86040713890316	0.145118653751765	0.67290523758031
Aech_g03213_i1	5875.02506223754	-0.0123762906114054	0.0677734253145103	0.261321401903217	0.877515464047179	0.964655989953819
Aech_g03215_i1	233.046060000008	0.018508856068784	0.1787288898006	0.283717347141987	0.8677438829648	0.961455839647853
Aech_g03216_i1	1838.85319062638	0.0145244694641528	0.0694177015510425	7.20052737928643	0.0273165184145253	0.44535376933743
Aech_g03218_i1	623.684546330473	0.195731342977647	0.131706813364492	2.2833783883687	0.319279241409918	0.795773377273747
Aech_g03230_i1	567.868489479077	0.117472882553591	0.158857015033765	0.655510360886467	0.720539400250319	0.916754084386282
Aech_g03231_i1	257.242904577023	0.201179848305796	0.169601112490397	1.40103553441992	0.496328254755682	0.865792084946974
Aech_g03241_i1	737.002218518408	-0.070522863443713	0.0922522784473795	3.98263122315643	0.13651570560779	0.665289856519395
Aech_g03241_i2	128.83044623186	-0.117350757428555	0.174282718328619	0.494696227085683	0.780868815202103	0.937527100776859
Aech_g03242_i1	655.242214249599	-0.146915974526419	0.0853598643998228	2.95992129532152	0.227646646635613	0.75405756737998
Aech_g03246_i1	480.017150653192	0.198446101546809	0.109889823458868	4.42379845280186	0.109492499870919	0.625462677423719
Aech_g03251_i1	1782.719573985	0.0713315397099178	0.0704216805956833	1.89223008299268	0.388246418587698	0.821929137270634
Aech_g03252_i1	1909.97171342067	-0.0388330432506538	0.0893124734213239	3.1304603984259	0.209039886816751	0.737822807109409
Aech_g03256_i1	204.730628541587	-0.0207066789892128	0.127631845017143	0.929308913187413	0.628352190637563	0.902435444318391
Aech_g03257_i1	344.754919388054	0.0886107823001358	0.14676982245139	0.385680734080154	0.824613599142608	0.950566837506072
Aech_g03259_i1	3973.21460301593	0.212377643632167	0.147909514992872	2.13997344260486	0.343013072155315	0.808882466623085
Aech_g03261_i1	548.515763329119	0.270240053399035	0.2716605166206	1.37670026348104	0.502404286539111	0.865827854685617
Aech_g03264_i2	210.675503755369	0.202876687011831	0.143567369541149	2.10845831635692	0.348460932065163	0.810108308019758
Aech_g03265_i1	113.370270400639	0.33149505673977	0.356948704895997	2.17893169958967	0.336396131788415	0.804208162194809
Aech_g03269_i2	240.747389037792	0.165038421969934	0.18871141073478	2.00181621821253	0.367545518143127	0.817405829067777
Aech_g03285_i1	121.668965169335	0.261674703800625	0.150600862635223	3.18881526146015	0.203028760886904	0.735505020184839
Aech_g03290_i2	159.474546231794	0.148105631555962	0.154038902830256	2.29357286266588	0.317655940090417	0.795773377273747
Aech_g03291_i1	118.838763166744	0.0884889714154325	0.144343808602574	0.669099153974059	0.715660363663817	0.916754084386282
Aech_g03292_i2	131.593531634606	-0.231757931147064	0.13853740753093	2.80736475322124	0.245690570913797	0.768557249239873
Aech_g03295_i1	1120.87531456492	0.152327507357671	0.179689429472429	0.745419581838178	0.688865118751185	0.913778798854144
Aech_g03301_i1	784.288101578536	0.00139038989232884	0.0665951707268192	7.57374418997262	0.0226663893980867	0.425436569687386
Aech_g03302_i1	592.714719913578	0.0975803336044557	0.139103408244109	0.795471317077613	0.671839599252563	0.911432821018355
Aech_g03307_i1	147.978485418817	0.166787144013063	0.115624786358518	6.34230166932991	0.0419552865114697	0.500807085362675
Aech_g03310_i1	21582.0998342797	0.0470086136625039	0.109860608283123	0.182998664699198	0.912561925424143	0.977752477096191
Aech_g03324_i1	138.651420608072	0.0209606917695437	0.217239267127547	0.36813669272874	0.831878945982127	0.950918451399998
Aech_g03334_i1	97.1551618883692	-0.340647217102317	0.275806632545946	4.27109790046592	0.118179697794231	0.639496176021798
Aech_g03341_i1	830.908725331674	0.223398014238228	0.256322989545429	0.815780884083381	0.665051736541683	0.911202921106076
Aech_g03343_i1	217.970592715287	0.14324121516292	0.147275475844414	0.948183397340813	0.62245017209745	0.902203485310543
Aech_g03349_i2	156.716084727161	0.0207639128815979	0.324014755238084	0.0228712076708462	0.988629534148287	0.997347792816598
Aech_g03356_i1	1493.12239582437	0.0759405816961387	0.115029573350188	0.448514973040346	0.799109347991641	0.942195943286479
Aech_g03362_i1	105.876857128201	0.172679444536874	0.193594355279973	0.796249061222909	0.671578390386823	0.911432821018355
Aech_g03381_i2	508.363290854746	0.00702426078865991	0.0911412948749233	4.03053017414089	0.133285066534666	0.661140902722616
Aech_g03382_i1	102.692420242543	-0.638792481269568	0.347093984404083	3.14466092863421	0.207560904997923	0.737822807109409
Aech_g03387_i1	1789.01978224476	0.118354465615024	0.057897057940612	7.17654664754986	0.0276460249689121	0.44535376933743
Aech_g03389_i1	115.466414102014	0.00991988024496057	0.19339320839774	1.89618499885131	0.387479436216351	0.821929137270634
Aech_g03392_i3	642.16878015171	0.13257108445999	0.126669905862128	2.62348126119861	0.269350807850894	0.776788467754229
Aech_g03397_i12	741.152395280718	-0.120943764863797	0.106142456950082	7.25919404559465	0.026526871979992	0.44535376933743
Aech_g03398_i1	764.836238046473	-0.00973498117674424	0.0830106814658443	1.36593003753552	0.505117088196013	0.865827854685617
Aech_g03399_i2	713.964402424691	-0.0527432273209436	0.095506382269337	0.697711583369767	0.705494861159809	0.914547446955464
Aech_g03407_i1	1023.18322670434	-0.0741391771193578	0.105275221191793	0.69519298318454	0.706383850538527	0.914547446955464
Aech_g03413_i4	234.958408220183	0.0743021531915559	0.178343558468323	0.180320681387343	0.913784656658577	0.977752477096191
Aech_g03418_i1	231.760068317922	-0.258415337318317	0.213786985486115	2.21563316031182	0.330279312779521	0.799442317537921
Aech_g03420_i1	1244.09856815285	-0.111022103721822	0.0904727726352473	3.13154831637854	0.20892620861485	0.737822807109409
Aech_g03421_i1	153.430760026745	0.140325512699567	0.117633869287562	4.26080928672457	0.118789216857935	0.639496176021798
Aech_g03423_i1	234.035522144638	0.0677914974285033	0.122023814161406	1.31366843844722	0.51849016523139	0.868726012336696
Aech_g03427_i2	244.572392412591	-0.0894595476326392	0.154579572678257	1.37538760382841	0.502734137690968	0.865827854685617
Aech_g03429_i1	4507.12646494176	0.185560926467285	0.102648830488417	4.18148507774214	0.123595327401136	0.647294598389207
Aech_g03430_i1	1046.42319868202	-0.033635061569855	0.0779032218635781	1.91583215337135	0.383691637366343	0.821929137270634
Aech_g03434_i1	217.759487221842	0.244482653104334	0.139006241155837	3.43711567859873	0.179324576375722	0.710312089781929
Aech_g03567_i1	755.018788735882	0.0624292602175189	0.136996713675488	2.80724658377022	0.245705087902601	0.768557249239873
Aech_g03585_i1	108.528395006891	0.0100205651454528	0.147015525031902	2.08524327720312	0.35252926510496	0.812862701381948
Aech_g03586_i1	265.19688618945	-0.0138588914759664	0.142942979923157	1.77617899349377	0.411441061832799	0.829700595962094
Aech_g03587_i1	1304.87341761688	-0.0144160285409429	0.117136034153739	1.07688502855888	0.583656581627049	0.882144041492694
Aech_g03607_i1	145.607040505488	0.122264321588844	0.118297220606706	1.77730443823003	0.411209599874657	0.829700595962094
Aech_g03630_i1	491.746014144237	0.103407634467057	0.0683376359006354	6.35120954818427	0.0417688357351571	0.500807085362675
Aech_g03744_i1	502.830109274636	-0.0361601321731845	0.141714498716704	0.198420734003435	0.905552189685823	0.975884240194257
Aech_g03745_i1	12663.6405770404	0.13154610202317	0.0924740313786896	2.01508284319635	0.36511554217134	0.817405829067777
Aech_g03759_i1	768.849008883744	0.0642302036101259	0.0704841374452385	23.7822659695331	6.85088316525456e-06	0.00771409444407664
Aech_g03779_i1	1671.49888907337	-0.258680994555695	0.142599181660945	5.3147203442802	0.070133116947548	0.554392904913474
Aech_g03784_i1	103.708463510366	0.450620809695698	0.14053763218476	10.5915069099323	0.00501283600607009	0.268783492515949
Aech_g03787_i1	173.183923323048	0.0258827459964708	0.132120412223197	4.96810408370237	0.083404581101519	0.598175530702614
Aech_g03805_i3	527.706493225353	-0.0447076696880784	0.101850784916085	2.76438052476453	0.251028133020999	0.770393595158571
Aech_g03805_i7	173.529445773036	0.0454199641899848	0.15451039154922	0.388661233645792	0.82338563412014	0.950566837506072
Aech_g03807_i1	5101.81017926422	-0.0825609141879698	0.201965565396829	1.70574156996048	0.426189675147655	0.83737733310281
Aech_g03808_i1	98.814950457296	0.115329866344833	0.152623000499237	1.36459712934197	0.505453837750387	0.865827854685617
Aech_g03808_i3	102.791378047669	0.214501305334777	0.157102659437587	1.93093908450959	0.38080435401979	0.821929137270634
Aech_g03809_i1	761.691493440047	0.0805168686846509	0.167637484188253	1.033221307612	0.59653900261522	0.888738653993755
Aech_g03811_i1	370.873252546643	0.0882258566814558	0.113910968880879	2.84695744486089	0.240874621782506	0.763300536279037
Aech_g03812_i1	131.388961842866	-0.27558753549171	0.160196473865292	3.03788748688686	0.218943024865787	0.747060139390533
Aech_g03814_i1	222.267226296417	0.0532077400925897	0.187821158607532	0.368371387234276	0.831781333000599	0.950918451399998
Aech_g03817_i2	127.985657153814	-0.181308559455499	0.106800125574691	5.71269100183906	0.0574784317860334	0.52789843824356
Aech_g03818_i1	454.097684694068	-0.0281135315212036	0.0918569258142002	0.106987634114034	0.947911801870308	0.987591978771606
Aech_g03821_i1	1026.67069079207	-0.00728118983427146	0.133537811100037	2.45039147329641	0.293700206802866	0.79215220752614
Aech_g03822_i1	1256.40992559362	-0.00921598694606521	0.0845988029146086	9.74665259899876	0.00764788377983805	0.329397871874489
Aech_g03823_i1	285.619518335068	0.179821950755651	0.186831335578307	2.35639923473326	0.307832456207927	0.795773377273747
Aech_g03824_i1	75996.5836624902	-0.71909729344674	0.671372643116777	0.990355665191714	0.609462515357601	0.894129752675434
Aech_g03841_i1	2361.52615874006	0.0227439363053791	0.147313647409951	0.364695627626759	0.833311452771073	0.950918451399998
Aech_g03842_i1	1719.3688071952	0.175224649199817	0.152229709611149	1.57473567550261	0.455040961981064	0.846696005735242
Aech_g03847_i1	327.331101558515	0.0733975899784157	0.190971332537151	1.21510540876113	0.544682237738058	0.870956378900748
Aech_g03850_i5	109.9903423064	-0.054936065090829	0.191788993441785	0.534695309088875	0.765406928008197	0.928597747766269
Aech_g03855_i4	168.446057267011	0.23575356617683	0.185480197885609	2.12998010034988	0.344731284766132	0.808882466623085
Aech_g03859_i1	106.721088611761	0.0473238141599394	0.180636499050002	3.2893681938512	0.19307354568758	0.725740117943104
Aech_g03861_i1	104.034479825741	0.357395486524734	0.178187266623526	4.45629630185613	0.107727741049255	0.625462677423719
Aech_g03898_i1	128.425425859678	0.127542872874591	0.097034028961043	2.30824499321332	0.315334122295705	0.795773377273747
Aech_g03905_i1	749.041868417875	-0.213596467882754	0.121026468588727	4.2604619220931	0.118809850235977	0.639496176021798
Aech_g03906_i1	539.258945859891	0.0800727154716832	0.10753075556296	1.49651762525809	0.47318974787762	0.853408952659157
Aech_g03908_i1	479.955837580229	0.0393048555371711	0.0939266470045229	2.29229935787419	0.317858272682371	0.795773377273747
Aech_g03910_i1	284.493608643354	0.378413435319034	0.188988744999865	4.16268906597617	0.12476235227896	0.648380347689736
Aech_g03912_i1	273.342429369437	-0.040066072826971	0.207091954197653	0.0432758481692304	0.978594496410665	0.993595494101361
Aech_g03915_i1	420.669425872443	0.204934729055879	0.113841848824607	4.64207520452732	0.0981716695927665	0.623009417896269
Aech_g03917_i1	327.361594314266	-0.0179293429915394	0.182038830886001	1.35801630338199	0.507119728850733	0.865827854685617
Aech_g03934_i1	95.4699467633486	0.0838310884228404	0.261093671149126	0.773937594074084	0.67911228491151	0.912777326450602
Aech_g03938_i3	147.611041462349	-0.0108272227658056	0.276538451283621	0.286208555255655	0.866663690549576	0.961455839647853
Aech_g03939_i1	94.5288778105287	0.381185541463095	0.18268457440488	4.36643196894647	0.112678574776116	0.633901515775159
Aech_g03943_i1	279.922599299576	0.13104814902926	0.351742139417221	2.86817900680444	0.238332265972765	0.762392418992423
Aech_g03951_i1	724.114422062775	0.097750615523794	0.135173858883431	6.60081388491267	0.0368681611280523	0.493072141658403
Aech_g03952_i1	357.056405192965	-0.113946318266834	0.148960363917138	0.9201128016756	0.631248041584485	0.902435444318391
Aech_g03961_i12	158.892978214318	-0.33592022614852	0.256548626528175	1.9131180847458	0.384212673535795	0.821929137270634
Aech_g03961_i9	118.236069825983	0.219258670489096	0.129802274680754	2.86091321582444	0.239199676839449	0.763096387924852
Aech_g03964_i1	394.8926252484	0.255888236665748	0.165556892494533	3.18520411624343	0.203395675201808	0.735505020184839
Aech_g03965_i1	519.586196401428	0.111899176772641	0.185318559743587	0.362052890540838	0.834413292118861	0.950918451399998
Aech_g03966_i1	1132.88962645277	0.244574745482776	0.115697400610211	4.69674097521352	0.0955246941334914	0.619813603834127
Aech_g03967_i1	95.9850638074856	-0.270182886917523	0.218787765125164	1.50714841044828	0.470681231376867	0.849792196467695
Aech_g03968_i1	2083.45163664589	0.0930591042425916	0.207537042530614	0.224275175272737	0.893921256526059	0.971891214851957
Aech_g03969_i1	252.661502424673	0.274583906664653	0.234737446202469	1.36357757305728	0.505711572757091	0.865827854685617
Aech_g03974_i1	135.582895994515	0.194294912494965	0.10311449430593	3.63566157745845	0.162377600499015	0.690561024127703
Aech_g03976_i1	365.485886713003	-0.161070254790034	0.16801629536458	1.2234512125965	0.542414067900129	0.870853004451823
Aech_g03977_i1	547.730746628907	-0.0401457086116631	0.120908870142255	4.93407843204125	0.0848356676088268	0.601679369009579
Aech_g03979_i1	63497.8361152212	-0.104593280051689	0.0637146058018071	8.89129295784392	0.0117295206914339	0.334684812414248
Aech_g03982_i1	5218.18649471551	-0.134326087426266	0.130847507173729	1.46070619159127	0.481738860089784	0.858740828170602
Aech_g03991_i1	405.331468219441	0.0131345491677153	0.159804897796878	0.0136039005435009	0.993221130630633	0.999136682331828
Aech_g03994_i1	1086.64127000198	-0.0266622124446195	0.11344626347101	4.22173398797844	0.121132899398044	0.642365673730916
Aech_g03995_i1	106.622577299794	0.171572962648348	0.168485434639668	2.92953939557123	0.23113121537902	0.757610399633921
Aech_g03997_i1	443.838960827186	0.21938940297054	0.147746902222253	2.74697315822328	0.253222538233885	0.77137364684494
Aech_g03998_i1	1636.13822621397	-0.0349957069708887	0.188340212349277	0.0945078227385352	0.953845174705722	0.987740790378585
Aech_g04000_i1	302.344429048442	0.114016793441537	0.176124111629986	0.473199837476045	0.789307011801183	0.938033807411083
Aech_g04000_i2	97.400253652822	-0.14148934905474	0.119261819588052	1.58476787405044	0.452764146482312	0.846696005735242
Aech_g04004_i1	1107.199680132	-0.000165773670787485	0.112773302810512	3.95836277488792	0.138182308796713	0.666828341593282
Aech_g04013_i1	136.61429528237	0.0203887596733877	0.12344284867352	0.0319711958899802	0.984141493613149	0.996295807639718
Aech_g04013_i3	396.701693821152	-0.019818875717866	0.138504527835389	0.263889770128287	0.876389295888141	0.964228617846913
Aech_g04014_i1	334.404176038199	0.219241953169036	0.184576619014698	2.74231939907821	0.253812442637497	0.77137364684494
Aech_g04016_i1	1480.40751877073	-0.0249118107904434	0.085483410936767	1.51268897037511	0.469379117035814	0.849649758732291
Aech_g04032_i1	512.577452778419	0.263081199008081	0.128032503213361	4.19789187437425	0.122585573071619	0.645006333077772
Aech_g04033_i1	141.182229930182	-0.0116160388167233	0.113590459890255	0.696897002379899	0.70578226103463	0.914547446955464
Aech_g04043_i1	104.679790729927	0.113599089401604	0.195426426211546	0.421103426680304	0.810137159171584	0.945646501335493
Aech_g04046_i1	248.32250253526	0.15270960097282	0.177402810446882	2.142184224397	0.342634118112881	0.808882466623085
Aech_g04047_i1	171.613418913968	-0.202990134955426	0.241145236115086	0.736337506362588	0.692000394566869	0.913778798854144
Aech_g04049_i1	357.480146759421	0.225723309935462	0.280624897259916	1.24902136120096	0.535523406409984	0.868726012336696
Aech_g04063_i6	169.24386558566	-0.111540949490315	0.14536352840056	0.66277808725124	0.717925810242571	0.916754084386282
Aech_g04072_i1	820.100197921556	0.137740416866092	0.102139777881844	2.05193039767857	0.358450322549216	0.814759246586742
Aech_g04081_i1	102.533012239405	-0.0410863181099	0.126866756551583	0.183282681418916	0.912432343202941	0.977752477096191
Aech_g04088_i1	377.00519170311	-0.608542679212683	0.365718001844797	6.41935658554195	0.0403695983748485	0.500807085362675
Aech_g04091_i3	94.1206144043445	0.331352833390198	0.178153884951885	4.08062153592908	0.129988308398838	0.655353834056531
Aech_g04098_i1	728.47955008095	0.212154547157465	0.221656441116489	1.51318612422307	0.469262454719102	0.849649758732291
Aech_g04101_i1	462.078831622205	-0.252804208095981	0.123781109767301	4.53553115641137	0.10354328116239	0.625462677423719
Aech_g04103_i1	1117.24617925766	0.04320284162486	0.0669286588886785	8.23409614906819	0.0162925378837502	0.384452163693098
Aech_g04104_i1	140.956880497716	-0.128766809040188	0.140187820284679	1.35950436172175	0.50674255731056	0.865827854685617
Aech_g04104_i3	156.347623745711	-0.00134516048569569	0.150038471871276	2.21502742305313	0.330379359171977	0.799442317537921
Aech_g04109_i1	411.138967760344	0.186255820184858	0.109133492370978	5.59244231767207	0.0610402889133746	0.534181595723781
Aech_g04114_i1	2283.63829281011	-0.0394368887057398	0.0678796033419573	0.658906883640498	0.719316774479166	0.916754084386282
Aech_g04118_i6	368.369979477939	-0.0185879671330636	0.0706621933721866	3.2039891855311	0.201494218006173	0.734247538753885
Aech_g04119_i1	376.017528330941	-0.0838397946021598	0.139878500362443	0.636691296283118	0.727351337322292	0.918633969758815
Aech_g04122_i2	97.8255872703399	0.134888674795387	0.161187763975382	2.3435104800962	0.309822650600697	0.795773377273747
Aech_g04135_i1	2421.66483694609	-0.0624827189903719	0.151508036720321	0.253120509630548	0.881121056157492	0.96511897785344
Aech_g04136_i1	2281.67329147504	0.179479606251629	0.143650842476474	1.55544627482129	0.459450927917458	0.846696005735242
Aech_g04138_i1	1956.59201525218	-0.039756562735622	0.170734763164288	0.0746725934608889	0.963352108703133	0.989721235766175
Aech_g04141_i1	723.839522002538	0.117661392770764	0.125332618233602	1.10285754670485	0.5761260684761	0.881650176649156
Aech_g04142_i1	820.350957988522	0.030937655165408	0.0884845773972203	13.6802858481614	0.00106995046702411	0.158017978255398
Aech_g04146_i1	118.42008444054	-0.190633080553733	0.222921277257262	0.732723801767463	0.693251867342461	0.913778798854144
Aech_g04150_i1	890.545268800386	-0.042071115548581	0.0647484752936789	7.00665458948481	0.0300970747979444	0.454904693546801
Aech_g04156_i1	452.091732015045	-0.430226912725414	0.336397137555018	4.62885107700635	0.0988229376718676	0.623009417896269
Aech_g04157_i1	162.111694565732	0.0927140473447532	0.283617114986929	2.39763704166006	0.301550276899956	0.79442843567095
Aech_g04159_i1	579.227489890766	-0.183567949355391	0.192576821671655	1.47396801786164	0.47855505897471	0.855328008976668
Aech_g04161_i1	376.870029614488	0.123482804331924	0.152598892865667	0.874525156416269	0.645801835656708	0.90762497489323
Aech_g04170_i1	103.264649391274	-0.128446929980614	0.179543413862709	0.812472841479178	0.666152656502466	0.911202921106076
Aech_g04179_i1	1287.28513679435	-0.179571859363671	0.119616301489138	3.27174725062207	0.194782130347399	0.725740117943104
Aech_g04185_i1	4434.91126241354	-0.0389120936968098	0.153524251407118	0.0993500807965688	0.951538585865396	0.987740790378585
Aech_g04193_i1	803.376312829142	0.0651741251291543	0.0853734317875609	1.6382798941857	0.440810611969233	0.843038491056424
Aech_g04203_i1	1209.54255224515	0.280997913540032	0.238259541642127	1.77140493846747	0.412424356075747	0.829700595962094
Aech_g04207_i1	103.840615782824	0.105027702000559	0.446990520196874	0.106606664211597	0.948092382002	0.987591978771606
Aech_g04227_i1	451.742036201546	0.195384191022221	0.107398364047816	3.58662079289275	0.166408379141297	0.696190935782112
Aech_g04233_i1	296.861012002985	-0.129425928901899	0.0950076441362013	6.4060424464775	0.0406392381076511	0.500807085362675
Aech_g04234_i1	282.652865842162	0.206186035226237	0.191030304353515	1.80798016473614	0.404950645458042	0.828345425987516
Aech_g04240_i1	2919.53620887892	-0.00566247770965447	0.0717527499805826	5.22196558260487	0.0734623101541137	0.562711300908381
Aech_g04248_i1	371.801094632725	-0.204816299611535	0.159890774698051	1.63882917462041	0.440689564269993	0.843038491056424
Aech_g04256_i1	7346.99479857185	0.010189896795931	0.0793470318285302	0.728197901429155	0.69482243816445	0.913778798854144
Aech_g04257_i1	7394.9961290356	0.0238001590868267	0.0962488720008546	0.415678170860645	0.812337743173746	0.945818896872367
Aech_g04263_i1	519.344314824707	0.11122723727411	0.0791538347008342	2.56670150624404	0.277107225197151	0.78005683892998
Aech_g04281_i1	302.244983658816	0.0902495536574374	0.119851616855834	0.820178244615761	0.663591106729939	0.911202921106076
Aech_g04283_i1	3620.35827404456	0.1263826516123	0.0760219175829068	3.99302187496806	0.135808301215232	0.665289856519395
Aech_g04284_i1	1036.71404398192	-0.010827632746937	0.107781898904989	5.82666810231285	0.0542944074361196	0.52132501183055
Aech_g04290_i1	339.567571562644	0.240617333965503	0.230107497907403	1.13973280162855	0.565600997484837	0.877486356718537
Aech_g04292_i1	383.563996598346	-0.0654971647622039	0.123255126677781	1.61209984827917	0.446618764488134	0.844762045834032
Aech_g04295_i1	548.200446059502	-0.0926962400654674	0.0994417411890305	3.56208604507646	0.16846234557869	0.696190935782112
Aech_g04325_i1	55497.3500771321	-0.212447022848925	0.29538562121905	0.567801627041376	0.752841312682394	0.924666178829207
Aech_g04326_i1	1816.28530347591	-1.25559885797724	0.581552322307401	13.0243984701058	0.00148520980325604	0.158017978255398
Aech_g04330_i1	233.41035170658	0.0406555886264497	0.120595171887085	0.205641097896773	0.902288875641918	0.975473224433663
Aech_g04337_i1	145.85937013908	-0.0994793183544683	0.136172024322187	0.848900736984319	0.654129216370948	0.909837911913474
Aech_g04341_i1	4093.67678501782	-0.0388464072290857	0.133510953438365	2.96977462252255	0.22652786637776	0.753165526986609
Aech_g04343_i1	211.391456731125	0.0476160694891843	0.0843722402706101	0.826272493846659	0.661572139518544	0.911202921106076
Aech_g04345_i1	134.497101189407	0.0448327018589997	0.117338856872269	0.496081924700377	0.780327978555444	0.937527100776859
Aech_g04346_i1	130.996158569139	0.100497018369219	0.142682072601381	0.812019209985976	0.666303767551136	0.911202921106076
Aech_g04347_i1	1058.99423597019	-0.0719510382932001	0.0702517083642762	1.26501623334508	0.531257672405606	0.868726012336696
Aech_g04351_i1	521.852553463709	0.10656559451921	0.120529548285433	1.90724651513904	0.385342296617832	0.821929137270634
Aech_g04358_i2	501.346531422544	0.322879294980507	0.23183001200867	2.09631233965513	0.350583570100587	0.811364947676732
Aech_g04361_i1	9082.01816982768	-0.102975394709705	0.117528016937812	0.835515241153985	0.658521821222107	0.910928219528369
Aech_g04367_i1	541.029383801105	-0.117709271586956	0.119900855566684	0.986777878757039	0.61055375448167	0.894772487045155
Aech_g04372_i1	427.219307643473	0.23552155303021	0.172624747173446	1.90535997495215	0.385705949966671	0.821929137270634
Aech_g04391_i2	207.284591775124	0.130798524251577	0.124163143697695	1.51934743271778	0.467819043811368	0.848808724072005
Aech_g04393_i1	150.684573649453	-0.148364621304518	0.191634074900201	0.667721525656418	0.716153490472082	0.916754084386282
Aech_g04400_i1	158.61250172448	-0.00444820125273507	0.115424262374862	1.88590750566777	0.389475719653002	0.821929137270634
Aech_g04405_i1	2206.52485106738	0.0572871906437569	0.078290077801091	0.67348061719764	0.714094259964625	0.916754084386282
Aech_g04409_i1	529.770591441871	-0.257567881917913	0.177716369050263	2.52307164318756	0.283218718883692	0.782267238257656
Aech_g04415_i1	170.280483718725	0.0477274196707647	0.193385029463572	0.939950506553373	0.625017735232282	0.902203485310543
Aech_g04421_i1	523.168165587507	0.00864784377876341	0.227926595338075	0.0162943018682427	0.991885947154018	0.998180628976419
Aech_g04427_i1	150.50957285891	-0.0355668423174446	0.117392639738385	0.0926233291918948	0.954744355802552	0.987740790378585
Aech_g04430_i1	3831.0644026496	-0.0442065174073737	0.129481961443268	2.75926333937718	0.251671234134125	0.770757415145127
Aech_g04431_i1	394.178004959535	0.302670498067974	0.212507235783622	2.0833628299419	0.352860877320884	0.813072335327384
Aech_g04432_i4	178.561578847215	-0.309921203902707	0.145901622495766	4.63988554340415	0.0982792097953267	0.623009417896269
Aech_g04439_i5	107.79678714791	-0.167684259179819	0.157521802163504	1.64010174074099	0.440409250154421	0.843038491056424
Aech_g04442_i1	266.855104102326	-0.133054328246279	0.11344504925884	1.51069308308462	0.46984776474598	0.849649758732291
Aech_g04443_i1	170.734953725948	-0.0250713691347707	0.164217489455013	0.616411175144265	0.734764244083109	0.920149617661377
Aech_g04447_i1	9232.18347263528	0.0452158272958905	0.18733356688991	0.10500069712964	0.948853990318623	0.987591978771606
Aech_g04449_i1	130.187632808765	0.0690150597255668	0.155003887588276	1.55527101851089	0.459491190518719	0.846696005735242
Aech_g04454_i1	1800.88110438501	0.077787260422653	0.0785204017372201	2.99640619639382	0.223531463578974	0.750061990757088
Aech_g04457_i1	146.363664020174	0.281058122787662	0.226605550317528	1.68118355661647	0.431455122083818	0.840340896246879
Aech_g04458_i1	278.18407801492	0.0308084180513279	0.10242491368753	0.091493318678431	0.95528394380309	0.987740790378585
Aech_g04459_i1	1449.36145612004	0.098023104102802	0.0547807429712249	6.03652301171314	0.0488861327845538	0.520370426224133
Aech_g04461_i2	133.039814210061	0.207166382021005	0.156333106121974	3.74936123068727	0.153403953890755	0.680695041356764
Aech_g04471_i1	3056.36892203645	-0.0278160703068707	0.167146868877173	0.0540243035680419	0.973349413520621	0.991812231538403
Aech_g04472_i1	101.242532646067	0.0369844574452869	0.223873821287232	0.488575220457619	0.783262327606905	0.937982915184412
Aech_g04474_i1	186.984286804468	0.00618285813002424	0.183291613460004	0.615984109737553	0.734921157030904	0.920149617661377
Aech_g04476_i1	136.499168841208	0.453011854861655	0.164587024081567	8.14144129043427	0.0170650862024667	0.392148715591379
Aech_g04482_i2	138.913816582459	0.00419014744862434	0.199419434887805	0.000533597366711547	0.999733236904248	0.999767736807752
Aech_g04497_i1	289.979950829235	-0.0805884320261731	0.129467931361996	1.16756469660322	0.557784635882325	0.877186452518852
Aech_g04503_i1	552.579430585832	0.165144086121733	0.126346094643686	4.65665710230837	0.0974585079390325	0.623009417896269
Aech_g04512_i3	523.905680461495	-0.401770121878429	0.264668271434838	2.76162881093859	0.251373749518069	0.770544941807658
Aech_g04512_i4	344.701243993679	-0.442050924239387	0.374224753168596	1.65100991739536	0.438013757755773	0.843038491056424
Aech_g04512_i5	494.943484781661	-0.203784847300144	0.205933065717886	1.28952443124587	0.524787313496094	0.868726012336696
Aech_g04516_i1	2394.97863375808	0.006900149132756	0.057697071525803	8.47794254544317	0.0144224209521043	0.363574164001555
Aech_g04517_i1	8056.75473227175	0.106547894323418	0.0872098962664321	1.52485956805259	0.4665314779948	0.848309046391908
Aech_g04525_i1	240.417253717728	-0.415649023532321	0.298730385830793	2.69019937979732	0.260513735977491	0.773887967194923
Aech_g04531_i1	434.511818322653	0.0345441757897573	0.108763381495465	0.152927919209333	0.926386301015703	0.98022193746995
Aech_g04552_i1	267.718002177038	0.201795909514288	0.181502810408015	4.5856821910441	0.100979162478314	0.624871302742825
Aech_g04553_i1	8334.26540832818	-0.0284576198468708	0.140699723574428	0.0926410147154684	0.954735913262974	0.987740790378585
Aech_g04554_i1	134.422733262391	0.0617849140644807	0.222144677933154	1.00374120444638	0.605397142622464	0.891858503174306
Aech_g04556_i1	2892.93445576075	0.0191414719149311	0.0727776219770791	1.68868390141114	0.429840121153001	0.83938895535562
Aech_g04572_i1	954.412680498515	-0.0354335393384514	0.0838199487803208	0.735333947667243	0.692347713204816	0.913778798854144
Aech_g04581_i1	1271.03871759927	0.110361977678002	0.144354127231419	4.12750517275737	0.126976584139334	0.652398370996428
Aech_g04582_i1	319.396442378021	0.153430043461368	0.136222181837694	1.54834372930759	0.461085464104964	0.847413872549819
Aech_g04587_i1	19748.960025233	0.0214298233078213	0.125209485324459	1.6582173004781	0.436438132021677	0.843038491056424
Aech_g04589_i1	2198.6257885429	-0.0522777891140705	0.10648706208694	5.27914939048503	0.0713916262988044	0.554392904913474
Aech_g04590_i1	103.444895257328	-0.353088344110679	0.184086550917816	3.78734651003299	0.150517901500974	0.679160845535861
Aech_g04591_i1	396.019206162012	0.1950858165245	0.130646127878382	2.23602566592302	0.326928811715354	0.797871702258465
Aech_g04592_i1	952.042840682056	0.101452165965423	0.157815271033368	0.451100073846931	0.798077126124725	0.941669021082547
Aech_g04603_i1	1086.98742017656	-0.0712555493593713	0.0895297152092452	2.8572567368721	0.239637391132689	0.763300536279037
Aech_g04604_i1	116.86775545931	-0.059449865932597	0.195521542328997	0.770412913963924	0.680310166920794	0.912777326450602
Aech_g04609_i1	519.323950488125	-0.0375716030454685	0.106476436498848	1.3465995483391	0.510022837849375	0.865949260363736
Aech_g04621_i1	293842.907965403	-0.294989683464716	0.643471902091984	1.81076911900061	0.404386344587039	0.827889134554557
Aech_g04622_i1	15504.6040582928	1.07213035669195	0.798646611361547	1.25369091259404	0.53427453785706	0.868726012336696
Aech_g04623_i1	149.991495175876	-1.17685791831802	0.618923482776198	4.34474396162682	0.113907110738757	0.633901515775159
Aech_g04639_i3	856.680517320144	0.152119100055963	0.123217028417889	1.58297913854159	0.453169265270873	0.846696005735242
Aech_g04650_i1	12831.419272641	-0.153495623936599	0.139275174888166	1.2166968476937	0.544248995870905	0.870956378900748
Aech_g04654_i3	106.021806419009	0.360010683160486	0.341202231662904	1.4663086105208	0.480391296919878	0.857696512153989
Aech_g04659_i4	885.712684404319	0.224869563930786	0.149475648837553	2.26287200204661	0.322569713239368	0.795773377273747
Aech_g04662_i1	917.292087828277	0.0449862490684252	0.140645470542153	0.574814799835451	0.750206032695007	0.92320436373178
Aech_g04669_i1	131.37555214182	0.116725190421101	0.383589551291768	0.6084957722735	0.737677983638941	0.920380837961307
Aech_g04695_i1	163.713120796024	0.131823326019882	0.148035076916941	2.61253431548062	0.270829134286273	0.776788467754229
Aech_g04698_i1	98.2468631202143	0.164126761890432	0.111506639657044	2.44871596148042	0.293946358979618	0.79215220752614
Aech_g04703_i1	689.669397009551	0.311758143531774	0.201311149969881	2.35695765011724	0.30774651901603	0.795773377273747
Aech_g04705_i1	269.326560857218	0.129263360885719	0.227404481482773	0.340414936071852	0.843489801269575	0.95199082816192
Aech_g04707_i1	592.140784041536	0.228763827079018	0.223649877662064	1.49111810651272	0.474468972356662	0.853493485497514
Aech_g04716_i1	1084.95151988746	0.0754255546517044	0.188494278497756	3.78687340066847	0.15055351142702	0.679160845535861
Aech_g04721_i1	570.716070355557	-0.168920466936724	0.120465935614684	3.64769416478219	0.161403621978528	0.690153715244894
Aech_g04722_i1	192.165202472349	0.124846846754534	0.131251791961558	0.922997698028496	0.630338155387621	0.902435444318391
Aech_g04723_i1	721.118702442412	-0.193341288182059	0.11853758552476	3.93578621357909	0.139750986660477	0.668193566394145
Aech_g04724_i2	217.249301493454	-0.0505352540455266	0.122509154804056	0.258309327151096	0.878838030801606	0.964655989953819
Aech_g04741_i1	163.330818618504	0.377874063542103	0.273050472461672	2.88315551390173	0.236554239003128	0.761028780335776
Aech_g04751_i1	167.031120101561	-0.0449574250096503	0.149343943268914	0.169962590167813	0.918529465257351	0.978979705597108
Aech_g04755_i1	109.574145757226	0.0167464100068641	0.162918959975152	0.0665481648865693	0.96727341059465	0.991176232807976
Aech_g04755_i2	93.9757753908758	-0.0691478670706331	0.136547971333323	0.352105393871057	0.83857379190366	0.951582046120577
Aech_g04757_i2	115.112826799626	0.303958075564985	0.122842519148639	7.12418040522536	0.0283794438890626	0.44914139266923
Aech_g04758_i1	100.19013445413	-0.0624002920279724	0.144680912196284	0.808741641323536	0.667396590931573	0.911202921106076
Aech_g04764_i1	139.854269707239	-0.291328774957461	0.189308987711482	3.33439719136089	0.188775161140712	0.722413960925099
Aech_g04772_i1	151.648688175629	-0.0662478700047132	0.211801071442956	0.495137892136256	0.78069639300864	0.937527100776859
Aech_g04783_i1	893.230321729929	-0.0822667532487575	0.106796557149568	3.27215883857491	0.194742049482601	0.725740117943104
Aech_g04787_i1	882.638771317296	-0.0842906835385181	0.0584046274788369	2.19031418783408	0.334487056939099	0.802483862457583
Aech_g04790_i1	2628.2892730991	0.154737301706152	0.114517960311638	2.50960747277259	0.285131803731442	0.783618930727627
Aech_g04795_i1	208.789708163134	0.10537368686995	0.102272439117134	6.29820446085478	0.0428906154770295	0.500807085362675
Aech_g04799_i1	141.883594285962	0.0487656796851778	0.116241657177819	0.656352190800305	0.720236178259516	0.916754084386282
Aech_g04807_i1	799.070795863374	-0.0853839640262283	0.147237002382046	0.940435356541286	0.624866233676219	0.902203485310543
Aech_g04817_i1	124.657115745064	0.0655875619129825	0.157880718983401	0.661654954507867	0.718329086457551	0.916754084386282
Aech_g04827_i1	256.579334694823	0.889123247702749	0.298283831575856	8.62396185326782	0.0134069650577676	0.349504825052868
Aech_g04842_i1	8758.31542802072	-0.121216578878695	0.102282021010238	1.40377347536798	0.495649260896807	0.865792084946974
Aech_g04851_i1	734.770882900059	-0.117784234226473	0.115232240254295	7.4873988171243	0.0236663893433986	0.425483970461295
Aech_g04852_i1	547.017410322942	-0.131352800272452	0.136450327672034	1.51125977688531	0.469714653697396	0.849649758732291
Aech_g04854_i1	394.328748896784	0.23912511009121	0.16190559527592	5.15365680051701	0.0760147103446974	0.571887954441844
Aech_g04864_i1	146.511117969482	0.144888451730366	0.148696479076112	0.95634428177857	0.619915474995501	0.901064748078659
Aech_g04874_i1	224.28955421025	-0.208828446039452	0.225593325607385	1.42224672326574	0.491092213329459	0.863453727981627
Aech_g04883_i1	397.51964005952	0.0870233356705461	0.209169549491085	0.509566895309206	0.775084326117336	0.935752270773538
Aech_g04893_i1	111.358321429761	-0.258001526918404	0.265909271180985	1.71580469615333	0.424050660711872	0.836295359911044
Aech_g04894_i1	93.7426054048674	-0.0144094553733005	0.150440414522079	3.55468875882789	0.169086581375958	0.696190935782112
Aech_g04896_i1	536.827210892122	0.138011787351474	0.185295332405425	0.612828317561139	0.736081701618317	0.920238337552433
Aech_g04897_i1	347.006950254841	0.19198686715195	0.161302726922564	1.48871177050961	0.475040181803487	0.853493485497514
Aech_g04901_i3	688.170665586114	0.285943946812465	0.193949935691611	2.1317565089401	0.344425228898533	0.808882466623085
Aech_g04902_i1	1913.53035008807	0.240888685772648	0.198752202752292	1.4619220673344	0.481446081797055	0.858672050850291
Aech_g04903_i1	1580.84100931998	0.0120515740719434	0.0769354028421485	1.16888583812727	0.557416301329268	0.877115836966087
Aech_g04904_i2	96.4347466208467	0.0448053872720654	0.127143760685114	1.19480620905799	0.550238694705266	0.87278312509921
Aech_g04919_i1	590.464087050281	0.0210803492298924	0.121620522548173	0.0902463162381082	0.955879750231367	0.987752155485334
Aech_g04922_i1	690.986555021924	0.0120374069221608	0.0992866619352971	0.925931703320259	0.629414125588664	0.902435444318391
Aech_g04924_i1	658.545676531625	-0.171864810859367	0.12162847801484	2.49137865413275	0.287742491064264	0.783618930727627
Aech_g04938_i1	497.689252462535	-0.309597282728346	0.184902281096022	2.78716206078388	0.248184953534541	0.770080582504099
Aech_g04942_i1	4365.90106732644	0.0868298948747934	0.0823149527135139	2.1666707410522	0.338464735588129	0.806701213745211
Aech_g04946_i1	1542.03289425533	0.172966106776107	0.0835636145594435	4.32161232117727	0.115232187935138	0.636036488308652
Aech_g04954_i1	6873.98902139949	0.14938762361086	0.10527701256336	2.40060407470929	0.301103253746275	0.79442843567095
Aech_g04958_i1	108.664253755896	0.0675021317559323	0.178789860098509	1.77593404682671	0.41149145547707	0.829700595962094
Aech_g04964_i1	213.809717478124	0.0347410056863497	0.133607557658371	5.26485622137358	0.0719036600597184	0.555874868036025
Aech_g04965_i1	193.752786790814	0.184804502604882	0.139638184743574	6.28049650110614	0.0432720542570613	0.500807085362675
Aech_g04969_i1	2212.96383648744	0.124194536229395	0.111613074127461	1.26921184621494	0.53014436480204	0.868726012336696
Aech_g04972_i1	260.829976934001	0.144612596652034	0.138778315269404	3.4366607846585	0.179365367846058	0.710312089781929
Aech_g05046_i1	601.789569971131	-0.0451316001601704	0.103212162657612	2.22482868773125	0.328764252155492	0.797871702258465
Aech_g05050_i1	101.591662698289	-0.332664454488009	0.243906931821576	1.84717625432478	0.397091666420783	0.824823130929428
Aech_g05054_i1	902.655010152838	0.0480103907630185	0.0993811329438467	4.24143014312216	0.119945827987891	0.641090753697621
Aech_g05055_i1	2999.85127914739	0.0589256807913822	0.0688614100177659	13.0286845741982	0.00148203032945388	0.158017978255398
Aech_g05057_i1	387.514706148398	0.117123007988918	0.171805211748704	1.14286004619294	0.564717302225186	0.877486356718537
Aech_g05058_i1	1978.19056662271	0.0764637877633302	0.130359812790481	4.93110638331649	0.0849618291940702	0.601679369009579
Aech_g05078_i6	123.443867785577	-0.122932648505833	0.1464315652287	1.75733871502399	0.41533520681936	0.829700595962094
Aech_g05084_i1	112.903301631787	0.108528890565877	0.303972291037362	0.141335451957502	0.931771444141328	0.98145429944166
Aech_g05104_i1	99.5377080130787	-0.351721204574667	0.309400234734074	1.47740025576178	0.477734505854113	0.855299184957393
Aech_g05111_i1	2418.57072536705	-0.0241348849029052	0.0739127632877484	0.163957921962208	0.921291341558394	0.98022193746995
Aech_g05115_i1	2343.40665094428	0.0149382805670593	0.0866765089994742	0.928413911712369	0.628633441631617	0.902435444318391
Aech_g05120_i1	1912.02332468707	0.121784331579335	0.164984746813625	1.30864106186397	0.519795127335907	0.868726012336696
Aech_g05122_i1	659.309537168724	-0.03956050026728	0.107846868035793	2.99540231488311	0.223643691294124	0.750061990757088
Aech_g05124_i1	155.307983907834	0.128221709989886	0.133788419943592	0.924630315223339	0.629823814890941	0.902435444318391
Aech_g05130_i1	937.368405864934	0.00431691893598519	0.0978896173438534	0.301751367932184	0.859954598159391	0.960342250683307
Aech_g05136_i1	1163.76424397066	-0.11951118757955	0.153167154077254	2.10691978813151	0.348729093685211	0.810108308019758
Aech_g05140_i3	149.532701292818	-0.138216527203756	0.155569128829667	0.841175487223495	0.656660758207827	0.909837911913474
Aech_g05140_i4	307.248587699042	-0.196837689025178	0.114360651747771	4.19000537358454	0.123069912990233	0.646450886051911
Aech_g05143_i1	140.110978085966	0.0795080012710747	0.137632976865594	7.60844604878196	0.0222764987399117	0.425436569687386
Aech_g05146_i1	361.875996251021	0.11953815273465	0.119491764811992	3.14429082207852	0.207599318377897	0.737822807109409
Aech_g05148_i1	1526.65257214567	0.149637644665979	0.0939268705188042	2.58444212995317	0.27466006726518	0.776813170481081
Aech_g05149_i1	727.76728442623	-0.110299627711459	0.122004965306957	10.0190223493895	0.00667416500973689	0.317539850744947
Aech_g05153_i1	227.73297470371	-0.360649507782666	0.656233202640569	2.80428940786533	0.246068653200828	0.768557249239873
Aech_g05154_i1	2120.32442492224	0.0779618631994888	0.0975025234723001	0.715264788511035	0.699330105524764	0.913778798854144
Aech_g05159_i1	975.571030776109	-0.0514356675342421	0.0751264866535352	6.16106409030039	0.0459348107531745	0.509451523944758
Aech_g05160_i1	183.656660790994	-0.0484735433601093	0.15273352591404	0.10258932435562	0.949998700600142	0.987660896307238
Aech_g05162_i1	805.868440904913	-0.0197192059235378	0.0822960311619281	1.5077335987707	0.470543532942637	0.849792196467695
Aech_g05165_i1	763.918938534788	-0.0241676785266393	0.118139352588793	1.01919202864377	0.600738219434245	0.890647384491266
Aech_g05167_i1	1728.37199522614	-0.0224346457873285	0.0732494540711994	0.11391499616235	0.944634217280158	0.986390845741073
Aech_g05172_i1	694.070798923816	0.0106590808330062	0.126653934635792	4.41975620583145	0.109714021519757	0.625462677423719
Aech_g05179_i1	1200.9995924846	0.0653678234414035	0.127567251862679	0.28534242155007	0.867039095148249	0.961455839647853
Aech_g05189_i1	543.910413523972	0.0412246473746439	0.0818410690521259	1.76689014380139	0.413356413333215	0.829700595962094
Aech_g05196_i1	1350.02040798966	0.10746363092591	0.102739622298538	8.89695408806432	0.0116963664641411	0.334684812414248
Aech_g05197_i1	984.022477751461	0.152033773660624	0.111890650461496	7.02841793437858	0.0297713437518249	0.454904693546801
Aech_g05202_i1	1842.69703295482	-0.079232257618532	0.140835091066023	3.66289500108309	0.160181537021782	0.690153715244894
Aech_g05213_i1	298.66240067457	-0.045004411313003	0.183992196551522	0.736091507595063	0.692085515423763	0.913778798854144
Aech_g05220_i1	3601.69280327917	0.0263968691334088	0.185569753151983	0.0567513572717644	0.97202312987621	0.991773167495103
Aech_g05223_i1	113.893642915724	-0.15995234598038	0.253422140175092	0.668357761186826	0.715925705557285	0.916754084386282
Aech_g05230_i1	425.153176255153	-0.0755810931117232	0.149906551120642	4.20125225343412	0.12237977901015	0.645006333077772
Aech_g05234_i1	197.026386368539	-0.00544893441175054	0.120754328434844	0.0418440967532092	0.979295299252575	0.994008269493749
Aech_g05241_i1	114.199935581526	-0.259703400455992	0.265445938566982	2.76845929642104	0.250516711474205	0.770393595158571
Aech_g05246_i1	121.111625775185	0.0474139299318786	0.149467284477152	3.4785767531705	0.175645349496844	0.702165669349512
Aech_g05255_i1	1462.00185824268	-0.0841513402035473	0.210620848550998	0.180498140578266	0.913703580512633	0.977752477096191
Aech_g05274_i1	101.863355933889	0.174972222276141	0.120715955207481	2.22359261864781	0.32896750262084	0.797871702258465
Aech_g05279_i1	1164.725531504	0.0701268491111487	0.114641425014849	0.526627611972117	0.768500699348712	0.930464287598547
Aech_g05293_i1	1367.58317697061	-0.0350584915872891	0.114590355838558	0.857407665076892	0.651352810125444	0.909202393637913
Aech_g05295_i1	312.730470321278	0.103438694668056	0.149444854047169	7.44339547744829	0.0241928598052697	0.425483970461295
Aech_g05296_i1	5096.85611080191	0.0774375331159434	0.0714913538838779	3.42012581335609	0.180854415308794	0.712035215516442
Aech_g05298_i1	876.360105098422	-0.253986991375671	0.33172489102122	1.64621110993482	0.439065991461959	0.843038491056424
Aech_g05311_i1	153.589903784567	0.262035921194795	0.186828686141666	2.27153700897588	0.321175201883128	0.795773377273747
Aech_g05313_i1	442.896721727177	-0.337323991311789	0.274384896994997	2.67426039350642	0.262598193412812	0.773887967194923
Aech_g05314_i1	253.60655026529	0.274708254374382	0.228909984795349	1.93228866743181	0.380547477172243	0.821929137270634
Aech_g05343_i1	541.58810108487	-0.332653074625079	0.198547601581224	2.70030561480934	0.259200649840966	0.773302795404417
Aech_g05344_i1	3083.75881203608	0.225694616529724	0.141921099617308	2.78308291539992	0.248691661346387	0.770080582504099
Aech_g05353_i2	122.642266947543	-0.17431082174213	0.277576313230746	2.65533324184923	0.265095107561695	0.774754603975457
Aech_g05355_i1	187.379500230221	-0.278188429581255	0.148532819230339	7.08107457701294	0.0289977427420396	0.449331995333073
Aech_g05359_i1	604.386617847765	-0.041412815235005	0.0816516696506772	5.18839677402298	0.0747057371677452	0.568369324668115
Aech_g05367_i1	330.85636488193	-0.0615231032536202	0.14927236793686	0.191849427580109	0.908532413456005	0.976773549539906
Aech_g05369_i10	109.727348730939	0.178919590737619	0.193331903622538	1.0310526279053	0.597186204459795	0.888738653993755
Aech_g05369_i9	693.390441359377	-0.225213828364075	0.198455308175121	1.32851257730891	0.514656141023197	0.867952293747558
Aech_g05376_i1	654.240831781713	0.180628261033436	0.151968872020785	1.42826448484504	0.489616796193088	0.862767625216615
Aech_g05377_i1	142.441355661838	0.264665410611984	0.144260882051462	6.07408241640888	0.0479766325634836	0.51654052837769
Aech_g05384_i1	1883.44121964718	-0.15423723515741	0.107789907860913	6.00635167199698	0.0496292036128523	0.52132501183055
Aech_g05385_i1	449.247573559853	0.193974196917362	0.243365904520172	1.7553116663363	0.415756372557139	0.829700595962094
Aech_g05389_i1	205.565175129932	-0.208989173827208	0.139700679854905	3.73559136648339	0.154463773905395	0.681173143932667
Aech_g05390_i1	167.765073151449	0.164355543888099	0.274248370331446	0.382368661337011	0.825980320613165	0.950566837506072
Aech_g05396_i1	194.596712496753	-0.204951776559169	0.190181737257772	2.73409282241374	0.254858596487585	0.77137364684494
Aech_g05397_i1	1924.42945810716	-0.0162469880967825	0.0839934685615687	4.28697016381432	0.117245519933615	0.638696691429745
Aech_g05400_i1	447.285814239945	0.115709040668839	0.112564356283909	1.1096229170966	0.574180507818109	0.880891057217698
Aech_g05403_i1	663.865705274789	0.0336567630198449	0.112303129466721	2.41956291016635	0.298262456051268	0.794009116116322
Aech_g05414_i1	438.729826968459	-0.193874678226666	0.110892919091657	3.7668683627914	0.152066982418869	0.680695041356764
Aech_g05422_i1	525.503697176525	-0.00891353323263113	0.14211984713006	0.00443251930562383	0.997786194437311	0.999145540912932
Aech_g05425_i1	591.202291698615	-0.0487063826728477	0.109350842553386	0.591989504774517	0.743791331138805	0.921406311564915
Aech_g05428_i1	1088.14296662633	-0.124325993243638	0.139793520181534	1.57476823988986	0.45503355297633	0.846696005735242
Aech_g05440_i1	3458.18004863191	-0.137290913286608	0.180630830026754	0.698806500195531	0.705108737765716	0.914547446955464
Aech_g05444_i1	1788.41347140546	-0.107216560596865	0.0741775004679466	2.91724870058511	0.232555970337318	0.757610399633921
Aech_g05450_i2	142.19997233125	0.146949106047818	0.256435150181277	2.81411213390186	0.244863083635775	0.768557249239873
Aech_g05452_i1	363.95256569143	0.151228798597139	0.190881613838131	1.60706413384838	0.447744703649018	0.844961792696303
Aech_g05462_i1	753.591480644083	0.0149239225706459	0.0811749064314862	1.9883090062944	0.370036176741241	0.818885475743648
Aech_g05463_i1	898.696111470824	0.00795627036915923	0.129856092388038	0.444765350580838	0.800608932450706	0.942645464160095
Aech_g05476_i1	1721.99086778947	0.0341521235611385	0.0869135759449661	0.800318195527666	0.670213408098416	0.911271543602892
Aech_g05477_i1	458.951982526442	0.0952272476228157	0.157938868779212	0.455846446573787	0.796185385985851	0.94008803134614
Aech_g05483_i1	1303.69606953097	-0.0750730341211794	0.0619810985227983	2.44604141208924	0.294339708957208	0.79215220752614
Aech_g05486_i1	1652.80963080707	0.00629533549535715	0.119201384059891	0.448984149474995	0.798921908340674	0.942195943286479
Aech_g05487_i1	139.187267002579	0.00719028106222639	0.167740460602172	0.566556785344176	0.75331004266962	0.924666178829207
Aech_g05492_i1	171.256307462699	0.338666877934313	0.149585265300956	5.80659843516634	0.0548419856116403	0.52132501183055
Aech_g05493_i1	914.950598442337	0.120317898616004	0.106612217110268	2.01291668848444	0.365511204775299	0.817405829067777
Aech_g05494_i1	113.359495571391	0.143175903843169	0.185897528592372	0.639043594101679	0.726496366725163	0.918108764234044
Aech_g05495_i1	992.910133229551	0.150190245776554	0.112146853497404	4.69758307043696	0.0954844821553387	0.619813603834127
Aech_g05497_i1	160.042578621159	0.119263271851748	0.122485604953594	0.959912326613221	0.618810517818515	0.901064748078659
Aech_g05500_i1	1009.25695866252	-0.091334641419871	0.120356989571138	1.89432413103884	0.387840127995684	0.821929137270634
Aech_g05507_i1	258.288264269667	0.0841350740854405	0.120993422740691	2.88928217346114	0.235830704137028	0.760148968105802
Aech_g05508_i1	566.996315205244	0.0135295059182429	0.158815508468098	0.00817223317881144	0.995922220226053	0.999145540912932
Aech_g05509_i22	109.590988759782	0.0917134174296163	0.135297775840092	2.02433702169367	0.363430022503848	0.816810789100464
Aech_g05509_i39	220.972855604153	-0.0350195813640435	0.229643803979022	0.0306126460425276	0.984810223351117	0.996312948331858
Aech_g05509_i89	110.676803441259	0.0754663723126205	0.185866201082683	0.164879895827255	0.920866736165176	0.98022193746995
Aech_g05511_i1	513.686977011389	-0.0550964016474534	0.115521938256429	0.71749003044448	0.698552448885461	0.913778798854144
Aech_g05513_i1	184.202016675899	0.106260956977599	0.0962478708655629	3.53692841325739	0.170594786082351	0.696190935782112
Aech_g05520_i1	108.180805938879	-0.0863225236452779	0.127532159267934	3.08762544331921	0.213565282192277	0.742205270828715
Aech_g05540_i1	120.592967310924	0.0751770180575464	0.21582856772635	0.122630033113523	0.940526911555092	0.985226833913977
Aech_g05542_i1	1203.84846729169	0.200964470751592	0.111598542049985	3.64481338813943	0.161636273384615	0.690274755364386
Aech_g05548_i3	106.870824854867	-0.21765873202109	0.340891824145608	0.772884312270207	0.679470027410401	0.912777326450602
Aech_g05562_i1	1134.03021120185	-0.0153814621894909	0.153487358247648	3.3720362292861	0.185255724343617	0.718403108901505
Aech_g05568_i1	1930.48163981118	0.0319377521177558	0.222016028574613	1.03063778555941	0.597310086370212	0.888738653993755
Aech_g05571_i1	290.314154655478	0.20926467389147	0.180269096262073	1.75132150271037	0.416586668513427	0.829734531980162
Aech_g05574_i3	239.177694926494	-0.328201969315635	0.231892668054993	5.92305219616577	0.0517398967343775	0.52132501183055
Aech_g05584_i1	295.668816433466	-0.00712052382438488	0.143225936963632	3.5591219439292	0.168712200397595	0.696190935782112
Aech_g05592_i1	1352.39796688071	0.0791779013825019	0.100048918691062	0.673673015329598	0.714025568067897	0.916754084386282
Aech_g05593_i1	8611.62975567592	-0.101104202518799	0.11564004065141	0.931094513001028	0.627791448212959	0.902435444318391
Aech_g05598_i1	108.902837784029	-0.00790875085030741	0.365069150958269	0.000464580339041731	0.999767736807752	0.999767736807752
Aech_g05601_i1	766.885566664321	0.150701292336802	0.127750316377713	3.90901396166197	0.141634287902514	0.671271546140631
Aech_g05602_i1	196.943752888198	-0.1283253119011	0.148938520939056	2.29391967187411	0.317600861863429	0.795773377273747
Aech_g05608_i3	93.9129666943388	0.0680600795337135	0.114501895676437	5.04561050779839	0.0802342134145468	0.585380503054728
Aech_g05609_i1	331.255722843979	0.0250996565283118	0.130840781395205	0.914152169134354	0.633132166643291	0.902918466230497
Aech_g05616_i1	700.724358025835	-0.0921267938482338	0.132942992553906	0.732429038243993	0.693354047553561	0.913778798854144
Aech_g05618_i1	1931.03876307714	0.153818943266789	0.108053082637504	2.03654607464483	0.361218212205348	0.815093601088621
Aech_g05631_i1	344.87438388625	-0.201683477493926	0.19186210079539	1.66218504568849	0.435573152655826	0.843038491056424
Aech_g05631_i2	95.3790060500148	-0.0715210432263987	0.241855068886112	0.0980837075364889	0.95214127816415	0.987740790378585
Aech_g05635_i1	116.650523765564	0.112534499287473	0.207095066324652	6.3928226367849	0.0409087493451224	0.500807085362675
Aech_g05636_i1	1752.09597025312	0.0476696477273934	0.197713172854187	0.364494316666253	0.833395334357052	0.950918451399998
Aech_g05639_i1	172.334757462759	0.0819745597748456	0.129401777767481	1.43772058182395	0.487307328180048	0.861845107116337
Aech_g05644_i2	95.3421302405663	-0.308405563008615	0.319346572114912	0.93695426119325	0.625954790213275	0.902203485310543
Aech_g05645_i3	180.616231579062	-0.248051437615331	0.241736403179927	2.53283457053413	0.281839565877134	0.780372175027015
Aech_g05646_i1	733.628186951169	0.161909418645041	0.174075960232325	3.02006276932843	0.220903044882695	0.748854648542575
Aech_g05648_i3	466.940928251377	0.36116179162285	0.152091962204782	9.16112897492945	0.0102491091695266	0.334684812414248
Aech_g05649_i2	134.774406305068	-0.136753957497177	0.296513508967799	3.04233891752835	0.218456261919789	0.746908150571912
Aech_g05650_i2	102.807805450298	-0.174620880134282	0.247648743601183	8.27885338765026	0.0159319827908621	0.381689630266186
Aech_g05657_i1	357.916306165749	-0.00757586016809598	0.109772621596558	0.404642519857646	0.816832470244672	0.947987161653334
Aech_g05658_i1	238.630413400044	-0.0797548393239141	0.133907412177177	0.706167781471549	0.70251825613173	0.914220968703195
Aech_g05663_i1	613.57698213182	0.0764647648051703	0.16869692989911	0.800832610019768	0.670041046520726	0.911271543602892
Aech_g05673_i6	116.109513066025	0.282815077837092	0.215356127979774	1.71328832946472	0.424584529972599	0.836295359911044
Aech_g05674_i1	335.979969903881	-0.0907210944205765	0.122503463640458	1.62104178301934	0.444626403773978	0.844762045834032
Aech_g05676_i1	203.898365656643	0.101696421427227	0.145871249014848	0.489605421059309	0.782858972839314	0.937982915184412
Aech_g05727_i1	923.020649357681	-0.0642680070985328	0.10236844007279	1.22701179502371	0.541449271964595	0.870636086756406
Aech_g05730_i1	2873.09283003397	0.385386144432797	0.300567297839272	2.10573048882407	0.348936526988972	0.810108308019758
Aech_g05732_i1	325.011007239816	0.0290648036835827	0.199207788645483	1.6148881942259	0.445996534526173	0.844762045834032
Aech_g05736_i3	96.1605760517709	-0.033627190626618	0.208294857340069	0.63293263855536	0.728719554947442	0.918991074178533
Aech_g05741_i1	93.8491260998603	0.00318241992170496	0.174616257216837	5.68126110078691	0.0583888372502393	0.52789843824356
Aech_g05743_i1	760.284804088962	-0.0815511823867285	0.132982474920888	4.58687488838098	0.100918961641358	0.624871302742825
Aech_g05744_i1	1110.91784465582	-0.0611930442062653	0.0889658189332318	0.513197491027995	0.77367859349702	0.934573738371299
Aech_g05746_i1	1060.48156859257	-0.0193207226476349	0.0730313258310752	1.41270414687619	0.493440954614452	0.865124972490118
Aech_g05752_i1	1204.18608513466	0.111666878464029	0.118242135718065	0.981683742682378	0.612110858618054	0.895500424604499
Aech_g05753_i1	320.838092515166	-0.160286390560956	0.101579148182813	3.88704628768761	0.14319855091094	0.671271546140631
Aech_g05765_i1	175.021396259245	0.0975071364142691	0.213210280249314	0.608178707052957	0.737794938925596	0.920380837961307
Aech_g05771_i1	1572.21880887635	0.21814977272639	0.118425731977443	3.58234437687895	0.166764575545284	0.696190935782112
Aech_g05772_i9	139.787639196535	0.144507712683967	0.149682730539187	1.24552591198028	0.536460172212655	0.868726012336696
Aech_g05774_i1	186.278306432944	0.0627609501337506	0.180313019526871	0.171860840826469	0.917658079268813	0.978846555841707
Aech_g05775_i1	148.641050633943	0.0636158892041719	0.257978082807553	1.61058600189148	0.446956948563322	0.844762045834032
Aech_g05776_i1	215.000592895198	-0.23766463621127	0.179334713383615	2.65633024110446	0.264962990682138	0.774754603975457
Aech_g05786_i1	2088.90343607617	0.188501572423347	0.178626509884619	1.11312589914701	0.573175716010604	0.880886064005378
Aech_g05797_i1	106.769432732405	-0.0242470450046572	0.173953433037298	0.972121914751199	0.615044314683514	0.898624435554026
Aech_g05803_i1	178.904504071009	0.338490577065704	0.146877565660765	5.32108946072901	0.0699101292003525	0.554392904913474
Aech_g05804_i1	166.428597489473	0.029864812156776	0.145426347860494	4.59264564512034	0.100628191944376	0.624871302742825
Aech_g05806_i1	201.897998355709	0.0127243227996648	0.251390033533598	0.486948633979523	0.783899608675414	0.938033807411083
Aech_g05807_i1	238.125180499606	-0.101003341362923	0.123879729461591	3.34564546383564	0.187716443891928	0.721394934547135
Aech_g05808_i1	152.37734213983	-0.285804213187333	0.167906079908445	3.12011869907013	0.210123600092719	0.737822807109409
Aech_g05814_i1	341.568595932686	-0.169803780211853	0.125271262877559	3.32649720884012	0.18952229599404	0.72389836761287
Aech_g05817_i1	2464.40883861964	-0.196139093933222	0.117938938495098	5.30449664914738	0.0704925446378401	0.554392904913474
Aech_g05818_i1	1850.845469291	0.00882526319804692	0.110757415799577	5.63974581223852	0.059613518740937	0.52789843824356
Aech_g05820_i1	152.013415892084	0.0774427053372957	0.208039187453009	0.624848525131995	0.731671041735439	0.918991074178533
Aech_g05828_i1	575.656437713887	0.0931307482657057	0.115613327664847	1.27288979205173	0.529170339549859	0.868726012336696
Aech_g05830_i1	445.760454742109	0.0562980243658666	0.132924232666704	1.63269807119633	0.442042593749535	0.844103946685092
Aech_g05831_i1	211.596835891114	0.122290327493631	0.195368045238819	0.740228527143074	0.690655409374751	0.913778798854144
Aech_g05835_i1	303.557505523741	0.134319788043811	0.0911945494744162	3.13556585683114	0.208506945110496	0.737822807109409
Aech_g05837_i1	400.33815456727	0.177862335481903	0.165406733916052	1.24228709558793	0.537329624021141	0.868808917085427
Aech_g05840_i1	547.110996902462	0.047110562642278	0.13246614168807	0.149361245323917	0.928039833894431	0.98022193746995
Aech_g05841_i3	151.513458538118	0.235706800423944	0.141521449314114	3.10220382467162	0.212014223975707	0.739859486150359
Aech_g05842_i1	141.836224179854	-0.113468496521313	0.088655787790932	4.82185469487789	0.0897320431962895	0.611682715615929
Aech_g05842_i2	126.316506464485	0.168806795434894	0.140809410892949	1.58622716691724	0.452433909230528	0.846696005735242
Aech_g05845_i1	857.551962038024	0.0309927602849334	0.115909631690868	0.0829238303563784	0.959385872685718	0.989256861395713
Aech_g05846_i1	2470.65736464214	-0.0730574196815974	0.0937676284790029	4.83551300937131	0.0891213366422558	0.609416751371539
Aech_g05848_i1	122.54433501597	-0.0773878587702756	0.102904841933609	0.840369026529004	0.656925597145341	0.909837911913474
Aech_g05852_i7	287.175877288917	0.074577230843238	0.166953942713965	0.415128706393716	0.812560949195796	0.945818896872367
Aech_g05857_i1	502.918601708274	-0.0773309692513482	0.0669903025469431	7.53494656855622	0.0231103829455267	0.425436569687386
Aech_g05859_i1	624.148474817908	-0.00596747574781365	0.0715009475245163	2.09440002913362	0.350918942734075	0.811364947676732
Aech_g05861_i1	215.705884495115	0.130437812219616	0.0956712457868887	7.002120784434	0.0301653793234113	0.454904693546801
Aech_g05862_i1	368.163064992171	-0.109464995069754	0.137723214100162	2.43164963621462	0.296465383403499	0.793715447322502
Aech_g05863_i1	3972.03358292863	0.114150993743722	0.0957991888487178	1.46398573349921	0.480949566007223	0.858239637597675
Aech_g05866_i1	643.34131576663	-0.0159241398714608	0.109277641700453	0.53423114762694	0.765584584822101	0.928597747766269
Aech_g05870_i1	557.227955691497	0.0657137789059421	0.146556655917293	0.427348611790308	0.807611376457296	0.944180299000483
Aech_g05886_i1	176.380357898936	0.533498208916901	0.169365196720386	11.122274610721	0.0038444016517646	0.227831382099313
Aech_g05887_i1	27089.9110816261	0.018419493452642	0.146276455130251	2.28218479260499	0.319469843454703	0.795773377273747
Aech_g05890_i1	362.490455956842	0.184724531548891	0.264247772073112	1.60426473320308	0.448371850861868	0.845672871139805
Aech_g05891_i1	996.395730239483	-0.00690212939771836	0.0753156316248523	0.659941913480282	0.718944613623948	0.916754084386282
Aech_g05892_i1	1824.35718052586	0.38194804809871	0.259128103970998	2.46981307428388	0.290861945886271	0.787284978528705
Aech_g05893_i1	404.369384456102	0.0468236142618729	0.0972247458818814	3.70674273461799	0.156707954656057	0.687479832244362
Aech_g05897_i1	705.313739260121	-0.0408657197426596	0.0781660520582672	1.56166908664579	0.458023611216228	0.846696005735242
Aech_g05907_i1	497.798534076551	-0.147690162493307	0.0907965617471147	2.6709431238022	0.263034109341246	0.773980157974502
Aech_g05917_i1	818.219596153074	-0.0947261509566742	0.111335105229204	1.15053963923191	0.562553060476712	0.877486356718537
Aech_g05917_i2	222.520094482786	-0.236484178480554	0.387988689781001	0.606784122825218	0.738309576923818	0.920638520062258
Aech_g05918_i1	673.128929926389	0.0508054092205072	0.0867302073960309	3.63138168967492	0.162725451511442	0.690561024127703
Aech_g05920_i1	279.256148819833	-0.200563174966313	0.113589523363182	4.82000948016884	0.0898148688411784	0.611682715615929
Aech_g05924_i1	109.292722569001	0.113237165260481	0.106549764303754	4.08716704645391	0.129563583867295	0.655353834056531
Aech_g05930_i1	560.389046433208	-0.0601152239776715	0.0910710277147816	0.456894029154626	0.795768460215688	0.94008803134614
Aech_g05931_i1	703.569493497734	-0.0286335005231389	0.0786921335741813	0.724642565312081	0.696058700325447	0.913778798854144
Aech_g05935_i1	1691.11854702655	-0.0900911248952854	0.114630117930741	2.54308131409624	0.280399289684212	0.780371985660173
Aech_g05962_i1	194.510065347574	-0.0287175143592814	0.231363444569001	0.552009225859138	0.758809430418709	0.926658697108793
Aech_g05965_i1	114.665446120858	0.210812334325735	0.204097780176285	1.07473337388552	0.584284833217318	0.88217561264029
Aech_g05966_i1	813.963510415361	-0.0592153206009818	0.0833803908234229	4.74170300822357	0.093401160935176	0.619813603834127
Aech_g05967_i1	407.146311373965	0.138648069706765	0.123186663907263	1.28879822682114	0.524977899529655	0.868726012336696
Aech_g05968_i1	1181.31801727314	-0.242242315096621	0.174113625241212	1.8998659047125	0.38676695439816	0.821929137270634
Aech_g05972_i1	538.228261216395	-0.14673931176954	0.1174731791753	1.56853720999192	0.456453427484548	0.846696005735242
Aech_g05973_i1	192.758407502656	-0.398407699719317	0.167460831189831	6.66787290097972	0.0356524842367317	0.48342927532416
Aech_g05974_i2	365.41445447207	-0.15730271074652	0.195451247653746	0.891956147326482	0.640197809100511	0.906284836778211
Aech_g05975_i1	962.948393045668	0.0183970217161221	0.11440065107726	0.954055169444473	0.620625409277785	0.90158090410881
Aech_g05976_i1	2684.52368196811	0.000789393184481232	0.105267042327043	0.277768403853656	0.87032880502192	0.962254450919049
Aech_g05979_i1	2390.88687260954	0.167227101529621	0.114423288009184	3.37612436748776	0.184877435597617	0.718403108901505
Aech_g06078_i1	449.241254212447	0.0103922079991078	0.100438492116498	9.19602279522525	0.0100718447375646	0.334684812414248
Aech_g06093_i1	368.095909041302	0.157345632342776	0.0732870876113956	4.6815960876998	0.096250795217353	0.62286434146402
Aech_g06096_i1	588.776270543566	0.0364366922676819	0.158339983723777	1.35170096456073	0.508723576183234	0.865949260363736
Aech_g06099_i7	130.527756787363	-0.0305208794509414	0.241467434222479	0.282242112525012	0.868384181991001	0.961455839647853
Aech_g06101_i1	1116.66692551534	0.0952524070172808	0.0792264459253558	1.45684652976587	0.482669432268507	0.858958725434009
Aech_g06102_i1	1928.99529120678	-0.0770823978016703	0.101067734622085	1.02350010794873	0.599445598167356	0.890469318649661
Aech_g06106_i1	1116.03226924887	0.0430025997372317	0.124624513098776	1.00170463761788	0.606013922466881	0.891989119866286
Aech_g06111_i1	12233.4087665465	0.153486717683323	0.185831979131646	0.666155043679737	0.716714630965193	0.916754084386282
Aech_g06126_i1	1591.69277578687	0.0630238252699024	0.0850341571143423	20.6168644884995	3.33506850611547e-05	0.0187764356894301
Aech_g06130_i1	3359.7986795294	-0.631051773264368	0.573607885406069	0.914791469707779	0.632929818106803	0.902918466230497
Aech_g06142_i1	110.541996211628	0.199579259991841	0.231064088068989	1.25561652048026	0.533760383779812	0.868726012336696
Aech_g06143_i1	323.82571863415	-0.122490926062262	0.149990273863738	1.75636226959415	0.415538032409637	0.829700595962094
Aech_g06148_i1	476.472956795697	-0.667035772282415	0.367579579257803	2.99383014052222	0.223819563849362	0.750061990757088
Aech_g06160_i1	209.514270903903	0.207591442248852	0.261539759682712	5.07082451797316	0.0792290496433079	0.581816803684987
Aech_g06169_i1	148.880018056464	0.323714402483052	0.167816194174519	3.8298622593457	0.147351980415813	0.67629754054975
Aech_g06170_i2	1016.56585711907	-0.0120477521566845	0.077502915042345	0.920339597087604	0.631176463563119	0.902435444318391
Aech_g06172_i2	138.634178616554	0.267790750597644	0.189312331901527	2.61258249706742	0.27082260987614	0.776788467754229
Aech_g06176_i3	116.281980069945	0.123582167630293	0.238548124962977	0.259626452772636	0.878259451294214	0.964655989953819
Aech_g06182_i1	104.526552299491	-0.138248142401664	0.147172570035492	1.66959373624729	0.433962624122498	0.842970525753766
Aech_g06198_i1	254.499139994156	0.0316668812273104	0.195742376761106	0.243853534717346	0.885213192629211	0.967092550032818
Aech_g06201_i1	279.279192576067	0.0563361351193111	0.102254188581759	0.442016531181537	0.80171005365559	0.942645464160095
Aech_g06205_i1	924.506872531577	0.0157309817591896	0.0864551188579061	1.90866693223535	0.385068720384397	0.821929137270634
Aech_g06212_i1	98.4863471828351	0.0828991696812826	0.168530214408053	0.387870244519377	0.823711343065671	0.950566837506072
Aech_g06212_i2	417.091207007364	0.0926939404392512	0.14362749176042	0.527169055987315	0.768292677455865	0.930464287598547
Aech_g06216_i1	246.71870659638	-0.0550699769757645	0.195666267500171	0.0947960465384767	0.953707724169684	0.987740790378585
Aech_g06230_i1	294.119314781233	0.0671301156871235	0.134873929409343	1.35766155731255	0.507209686193772	0.865827854685617
Aech_g06231_i1	259.040294890521	-0.125315038362513	0.13068889952174	2.17174984578168	0.337606277179899	0.805960427076819
Aech_g06243_i1	215.712420617782	0.0595476186018163	0.114739239373456	2.38554794349812	0.30337853227221	0.79442843567095
Aech_g06244_i1	118.081399468428	0.201051984335382	0.117144738796264	4.10464810064741	0.128436064586396	0.655353834056531
Aech_g06288_i1	372.458254562739	-0.0337468621177137	0.235796827838771	0.292017888651628	0.864149973911157	0.961455839647853
Aech_g06326_i1	2907.1586210939	-0.0174913230182523	0.0866839770294633	3.55223971235262	0.169293758644828	0.696190935782112
Aech_g06329_i1	206.181050226407	0.132730665191007	0.161090399941821	0.714502502484322	0.69959670111081	0.913778798854144
Aech_g06330_i1	112.174566137076	-0.0600065819805589	0.219186348208896	0.874015275202623	0.645966497757213	0.90762497489323
Aech_g06351_i1	148.033690081606	0.322290739666283	0.297423504234187	3.01479681629502	0.221485443797213	0.748854648542575
Aech_g06358_i1	3894.36856507575	0.0901548375535361	0.177523289580459	0.465825978839462	0.79222250226513	0.939651549386099
Aech_g06370_i1	162.04875239598	-0.123039218835177	0.0946967989171341	1.75360530066638	0.41611124011966	0.829734531980162
Aech_g06375_i1	731.160804728789	-0.0901276870889153	0.107295400307785	0.707377532114151	0.70209344866656	0.914220968703195
Aech_g06375_i3	139.543088582795	-0.438152294014297	0.20959113196717	4.62798985042406	0.0988655013058745	0.623009417896269
Aech_g06376_i1	103.921791346709	0.263325371959888	0.122330496647252	5.30203298445122	0.0705794331396702	0.554392904913474
Aech_g06379_i1	941.32874185213	-0.108244995606053	0.182515689007314	0.458470448928267	0.795141474778247	0.94008803134614
Aech_g06381_i1	179.413378865482	0.205271615149685	0.191416413520457	1.54576528270053	0.46168028957925	0.848003098918034
Aech_g06383_i1	1442.07237844782	-0.0918049586041451	0.0978814129005182	1.53978419534326	0.463063031194872	0.848309046391908
Aech_g06397_i1	97.0873038168016	0.153591099423972	0.191104952370275	0.806127017551262	0.668269656988138	0.911219779894244
Aech_g06398_i1	266.063966941008	0.0848636715205864	0.0934249487198719	2.94847745457588	0.228952956356818	0.755742814338249
Aech_g06401_i1	667.68459731569	0.252617650347942	0.133843482054521	9.49926335274029	0.00865488241382874	0.332229463567199
Aech_g06405_i1	332.67428989619	-0.0535748245492802	0.0893129164821018	0.660353193816263	0.718796784933106	0.916754084386282
Aech_g06409_i2	483.378636972488	-0.156811853213979	0.255134211446684	0.36894146136575	0.831544278276403	0.950918451399998
Aech_g06412_i1	438.393320037978	0.159934740908771	0.170916256078121	1.122494419117	0.570497090526737	0.87989934345938
Aech_g06417_i1	115.201685975283	0.203903578274002	0.196304214716647	1.08658319557117	0.580833232982758	0.881650176649156
Aech_g06425_i1	167.339115901497	0.165923683213444	0.161546873738526	1.05113649703884	0.591219309397271	0.885919713061401
Aech_g06429_i1	270.367591839449	0.175842133908235	0.147542872505875	1.49460667502848	0.473642084970305	0.853493485497514
Aech_g06433_i1	3045.87776326692	-0.00276331548561297	0.167160641955187	0.0617252277483544	0.96960877471891	0.991733610828008
Aech_g06434_i1	196.643500990154	0.300144213000456	0.0976158530325724	10.2667623017695	0.00589658947151354	0.29292175345254
Aech_g06435_i1	100.941469897723	-0.375093498085065	0.225917999084701	2.93491767468601	0.230510506245592	0.757610399633921
Aech_g06440_i1	370.761177690274	0.0240796681669433	0.0803558064589876	1.68696514968991	0.43020967414676	0.839542622338392
Aech_g06443_i1	229.1556793247	-0.0348385681361052	0.283782287343631	1.82490712158653	0.401537816978889	0.826062573541222
Aech_g06458_i1	705.347410379818	-0.0926517006243346	0.127935301234499	2.98476654600404	0.224836170523162	0.752278597317663
Aech_g06463_i1	1184.85255780989	-0.107291387183605	0.0999869212335952	1.26920503742946	0.53014616962474	0.868726012336696
Aech_g06465_i1	3029.69919378806	0.0100823179962754	0.0605549007871866	3.41310023961722	0.181490835473936	0.712314476518755
Aech_g06466_i2	120.389197967287	-0.207623440296997	0.150518277894645	1.88472409026724	0.389706243630068	0.821929137270634
Aech_g06467_i1	1157.35172114468	-0.119316911636581	0.117386956829334	7.64865922036216	0.0218330672920313	0.425436569687386
Aech_g06468_i1	113.86583416808	0.0110216756981298	0.140990030655396	0.0190876907386155	0.990501552584435	0.997886741613547
Aech_g06470_i1	4204.09646911353	-0.0575646147526805	0.117150807593593	1.30155088597633	0.521641116939514	0.868726012336696
Aech_g06476_i1	516.818531842748	-0.0496720773680593	0.0804237971450905	2.02747271687139	0.362860666068034	0.816617808113136
Aech_g06478_i1	2544.54232762834	0.0948167705678258	0.0854295496571866	1.32429211379053	0.5157433314655	0.868534842823377
Aech_g06483_i1	117.660450178626	0.247740741396434	0.141539418453333	3.11697748963803	0.210453880512076	0.737822807109409
Aech_g06486_i1	229.387104690723	0.168107445583637	0.213781900420302	0.680157702098995	0.711714201138312	0.916656928244696
Aech_g06503_i1	359.83046638615	0.151345518173365	0.13360998471228	2.22445014506889	0.328826483692279	0.797871702258465
Aech_g06504_i1	148.878928901418	-0.103948064077061	0.161872504823046	6.29646860868058	0.0429278575204262	0.500807085362675
Aech_g06506_i1	439.56957124824	0.305687402871023	0.177537453257691	3.01224249222895	0.221768497311026	0.748854648542575
Aech_g06507_i1	221.599162142028	0.311209896390325	0.130095105494947	5.71514692056155	0.0574078939253289	0.52789843824356
Aech_g06508_i1	833.896565916771	-0.157129719911324	0.169805010260087	1.95969672736192	0.375368013960015	0.820226103712231
Aech_g06512_i1	4481.70146280705	0.0595420389316717	0.133507895861089	0.486767848597594	0.783970470673143	0.938033807411083
Aech_g06513_i4	407.178117294497	-0.102797866628448	0.164195051776468	0.494475806590231	0.780954879690176	0.937527100776859
Aech_g06514_i1	6416.56645005871	0.0490747139563761	0.0724851474850476	0.608082407248617	0.737830464534997	0.920380837961307
Aech_g06538_i8	101.166484778115	0.0478582635671754	0.167589717629147	1.00767428409694	0.604207774884203	0.891272429501675
Aech_g06544_i1	474.5516284401	0.0708575524877919	0.0906173682274271	0.878693163643163	0.644457383705578	0.907451872512481
Aech_g06552_i1	133.735387922082	-0.148461781634892	0.218294091422211	0.72286699093064	0.696676926709713	0.913778798854144
Aech_g06578_i1	9897.11665415836	-0.0469023341655151	0.0987510463665221	0.26341486794513	0.876597420191791	0.964228617846913
Aech_g06626_i1	2642.8885023861	-0.19852404624758	0.136406084559089	2.11978605101945	0.346492874246182	0.808882466623085
Aech_g06630_i1	3335.73042346087	0.141032223303578	0.12508732362878	1.35775185540098	0.507186786678175	0.865827854685617
Aech_g06634_i1	1072.63444031798	0.0725054405980187	0.0798422818044603	1.2890191358569	0.524919916551164	0.868726012336696
Aech_g06635_i1	522.355175673655	0.0627722414614558	0.0926453117596691	0.466870460118059	0.791808879493791	0.939490830674403
Aech_g06637_i1	287.106715638092	0.0392276668994719	0.104102809436799	0.650470659959922	0.722357341299704	0.916994775990379
Aech_g06639_i1	178.152563735179	0.0465516940901238	0.225797893253913	0.0551971642605054	0.972778779222034	0.991773167495103
Aech_g06643_i1	4203.86352503596	0.0787574332385435	0.112398689988225	3.27584103243851	0.194383840342864	0.725740117943104
Aech_g06651_i1	582.682927403953	-0.123211161209665	0.134350611304703	1.85586017058046	0.395371248725929	0.824422270491473
Aech_g06659_i1	1296.64998272612	0.0820001882073854	0.199318416224985	0.346022665107	0.841128082661614	0.951582046120577
Aech_g06660_i1	403.889777255834	-0.017055374713261	0.0835297176995387	6.90941199144419	0.0315965925240127	0.460057282526357
Aech_g06663_i1	487.618703269157	0.0512194947583676	0.0916988836489009	4.07760742222126	0.130184355860168	0.655353834056531
Aech_g06664_i1	200.88371900681	0.210152153451949	0.0956451419499778	6.26000220443257	0.0437177490663095	0.502308014782291
Aech_g06666_i1	741.389822736803	0.158151989362283	0.214831224570904	0.699575764450344	0.704837582442724	0.914547446955464
Aech_g06667_i1	451.816273049342	-0.0185975967684881	0.117564375569371	6.07249527525391	0.0480147205182341	0.51654052837769
Aech_g06668_i1	117.234531373718	0.220305298248796	0.271539245021034	0.680199738094814	0.711699242487922	0.916656928244696
Aech_g06669_i1	507.778706822255	0.486379000606379	0.183306895759059	7.45142914952089	0.0240958759686702	0.425483970461295
Aech_g06674_i1	144.74602005283	0.0816879268945341	0.135992952935418	0.434703077189113	0.804647055085423	0.944111758276679
Aech_g06680_i1	1126.11964769398	-0.0715294080172076	0.15954034696225	2.1961188462343	0.333517672803096	0.802377575164355
Aech_g06681_i2	662.142333964095	1.10801248948144	0.644555127622678	2.44777224374309	0.294085092904856	0.79215220752614
Aech_g06683_i1	166.293009795232	-0.345699933876174	0.290498443071933	2.13885983196411	0.343204116841261	0.808882466623085
Aech_g06689_i1	380.896888373132	0.272528033659583	0.17625328616063	4.53944690973952	0.103340754514274	0.625462677423719
Aech_g06690_i1	538.361747599758	0.169933151226205	0.0985788788515709	2.96976144242757	0.226529359212077	0.753165526986609
Aech_g06691_i1	132.108223570956	-0.145686039314712	0.283743754043797	0.274037039436791	0.871954077638605	0.962254450919049
Aech_g06693_i1	129.707761448719	0.0366777636861152	0.294504755349701	0.120948140387156	0.941318176900067	0.985364983442338
Aech_g06703_i6	116.702857562449	0.308138445144578	0.206070938671302	2.28070378621192	0.319706499506446	0.795773377273747
Aech_g06705_i1	316.888461155076	-0.402341398929426	0.427356613700036	1.9269031528687	0.381573580065376	0.821929137270634
Aech_g06708_i1	748.274210467644	0.065245822468747	0.0675649575408326	1.48886183318245	0.475004540240926	0.853493485497514
Aech_g06710_i1	145.632580749412	0.0523001318477863	0.26962258974596	1.14312595359621	0.56464222596042	0.877486356718537
Aech_g06711_i5	236.763765662174	0.116020526797432	0.121083130398104	1.02454647105554	0.599132061313626	0.890469318649661
Aech_g06712_i1	2570.91657342882	-0.0763048802885156	0.105401426747371	1.61054506708399	0.446966096705263	0.844762045834032
Aech_g06725_i1	643.981556335705	0.120673302324465	0.112375987481409	6.1167882399867	0.0469630517228563	0.515924347046128
Aech_g06729_i1	1995.93857985047	-0.00176115382210369	0.140981246571754	0.809701681155616	0.667076304154194	0.911202921106076
Aech_g06731_i1	600.000214391132	-0.101388134273662	0.109310956026572	3.69552799994909	0.157589141983663	0.687569128797906
Aech_g06735_i1	609.867997596735	0.0767742583156069	0.0816869919559333	0.881219601632381	0.643643806868309	0.90731640668987
Aech_g06737_i1	1435.58800878448	-0.0448491624246085	0.0866814688231552	4.75379118556384	0.0928383386239385	0.618960492463252
Aech_g06738_i1	2682.70989639212	0.0290173459633428	0.0879354764269159	8.95497733933973	0.0113619108674745	0.334684812414248
Aech_g06740_i1	455.739076425553	-0.309051200721807	0.182112967665286	2.81263290907657	0.245044254401645	0.768557249239873
Aech_g06743_i1	1119.5642616074	-0.0392169414272305	0.0948070935696851	1.0413941623803	0.594106263290851	0.887612099688852
Aech_g06744_i1	125.668076022088	-0.0712615115193163	0.202164052588084	0.125848282482195	0.939014703477394	0.984784746459683
Aech_g06746_i1	100.326005796828	-0.774857354399976	0.392229040058866	3.41157835533431	0.181628992056852	0.712314476518755
Aech_g06750_i1	271.945276033755	0.201404760381423	0.116414754625364	6.20790359790936	0.044871528300002	0.505253408658023
Aech_g06755_i1	1232.89100076948	0.125162649467151	0.175751055866693	0.75565612155907	0.685348328793341	0.913778798854144
Aech_g06756_i1	122.818121678912	0.153196238644655	0.217291645271482	0.884952020092612	0.642443752979136	0.90731640668987
Aech_g06757_i1	797.650383352737	0.00166978165523565	0.085133078149241	0.717914198900075	0.698404312637999	0.913778798854144
Aech_g06760_i1	380.795461713416	0.0263687095021418	0.0979819583232232	8.74075213417825	0.012646483747289	0.34731562681579
Aech_g06774_i3	173.757536053075	0.315591665733329	0.394917589823642	1.28116598145527	0.526985107039264	0.868726012336696
Aech_g06779_i1	157.443297260188	-0.0410441690697009	0.136659138984189	0.593958210264759	0.74305953833042	0.921406311564915
Aech_g06780_i1	5317.75782636495	0.0410765916216479	0.119552681681406	0.567271717404992	0.753040808042984	0.924666178829207
Aech_g06787_i1	104.297910137911	0.136218527154303	0.200961524749499	0.799217443582052	0.670582378981927	0.911271543602892
Aech_g06790_i1	190.360294473791	-0.375572468052325	0.216404243794042	9.45751369061662	0.00883745053180035	0.333999237955719
Aech_g06795_i1	552.880700371058	0.0982795249408502	0.199867159978925	0.421865844766728	0.809828386417488	0.945646501335493
Aech_g06798_i1	994.61688488267	0.0906007279047781	0.069198610056286	2.57380360226603	0.276124949223059	0.778589381031296
Aech_g06799_i1	606.009292433195	0.201204824366158	0.105975477283137	3.81389395930131	0.148533169855634	0.679105146092228
Aech_g06803_i1	242.307303274201	-0.0721114065228067	0.0999139245683544	0.842802621694545	0.656126737790306	0.909837911913474
Aech_g06812_i1	132.866857632315	-0.0566534802558777	0.135428188155993	0.355636725973625	0.837094457017821	0.951274334522311
Aech_g06817_i1	394.06213742179	-0.0774589452379724	0.0890301648427672	1.66188174569101	0.435639212332727	0.843038491056424
Aech_g06818_i1	108.758885547426	0.0541663711591009	0.213182597434736	0.946416318989634	0.623000374236129	0.902203485310543
Aech_g06820_i1	1570.88279333647	-0.116246869979104	0.0713406027084745	3.00208944943643	0.222897172280028	0.749946860519854
Aech_g06822_i2	137.333103962863	-0.207306557401743	0.226743768682497	0.882656529031635	0.643181538239084	0.90731640668987
Aech_g06822_i3	191.054950156285	-0.226051067733478	0.19517570311004	1.74683528590214	0.417522166389937	0.830618302747472
Aech_g06822_i5	102.439534340718	-0.366560728351131	0.242651268154514	2.27950418896899	0.31989831654417	0.795773377273747
Aech_g06825_i1	958.005585976011	0.0338922963785346	0.0696994743354047	5.44208158288717	0.0658062282125821	0.549196406219474
Aech_g06832_i3	139.467699168061	0.192843541865238	0.132856296903294	2.25785202907821	0.323380375810259	0.79629243728686
Aech_g06835_i1	235.011742087287	0.179960156437893	0.163368494027508	1.45574284025651	0.482935864370767	0.858958725434009
Aech_g06835_i2	268.686008467153	0.239048770112094	0.170477752516974	1.96219020915714	0.374900318913207	0.820226103712231
Aech_g06840_i1	99.3207013407642	0.0539556940304577	0.141302737603157	0.198616483188033	0.905463563471649	0.975884240194257
Aech_g06841_i1	160.75921058272	-0.0271097731085159	0.138908545465118	0.89377540429382	0.639615731715391	0.906284836778211
Aech_g06847_i1	2489.92167677599	0.0879430688139289	0.100013745317028	2.39301941456449	0.302247304608476	0.79442843567095
Aech_g06861_i1	415.232979856342	-0.00963016247548149	0.154600355350017	0.959363113192182	0.618980470673277	0.901064748078659
Aech_g06862_i1	6142.77355953454	-0.215577172528736	0.172971957369402	1.61042460170648	0.446993019485857	0.844762045834032
Aech_g06888_i1	4042.41818618628	0.0862531651776718	0.155021632247774	0.513381590016934	0.773607380051238	0.934573738371299
Aech_g06892_i2	219.882390719293	1.75178717960185	0.582276765961027	8.83321061096211	0.0120751542465817	0.337106372272338
Aech_g06893_i1	521.825499480822	-0.0529593198330555	0.0972453001518539	7.05626943610116	0.0293596288093052	0.451738422192358
Aech_g06896_i2	204.353930889343	0.324635037122314	0.27374984551838	1.39075416989976	0.498886289999932	0.865827854685617
Aech_g06903_i1	2508.31720129366	-0.116144976314076	0.171210319819576	2.76383738566989	0.251096313874952	0.770393595158571
Aech_g06904_i1	544.508876597547	0.190742925074414	0.102278521137678	9.88400555712843	0.00714028363546783	0.326384417567318
Aech_g06926_i2	101.689849075741	-0.0929482962484579	0.180628778775691	0.572435900713231	0.751098895833905	0.923294057542552
Aech_g06926_i3	116.009813566687	-0.0473916496491904	0.147355227843992	5.41653126860132	0.0666523060003744	0.551841886444276
Aech_g06926_i4	115.22039032508	0.031275599928127	0.193467891360248	5.88198002161994	0.0528134169942912	0.52132501183055
Aech_g06928_i1	97.94256730252	0.166736354632452	0.116533031847459	2.31865108361532	0.313697685522988	0.795773377273747
Aech_g06933_i1	118.414952972476	0.119410304502214	0.0994608341099893	4.71149503210307	0.0948225986210055	0.619813603834127
Aech_g06935_i1	3623.60172030914	-0.0531728715224286	0.124835022690523	0.513363641592036	0.77361432259937	0.934573738371299
Aech_g06936_i1	5129.4691249397	-0.391925942006906	0.364239914845518	1.49226047477873	0.474198040591375	0.853493485497514
Aech_g06938_i1	628.367271707204	-0.208310677334456	0.191320355091772	6.49954581056727	0.0387830142493594	0.500464151712674
Aech_g06944_i1	1019.63100994819	0.00516866230837203	0.0883954906480994	0.729159185024002	0.69448855770376	0.913778798854144
Aech_g06948_i1	322.688909782171	-0.00532679573969541	0.259862237090401	0.473559353549092	0.789165140274182	0.938033807411083
Aech_g06967_i2	339.681509688549	0.0460169463999962	0.198367937386475	1.98217993172983	0.37117190575377	0.819489344860285
Aech_g06969_i1	109.664184793414	-0.039674416942355	0.317621703023993	0.021758471214639	0.989179729251796	0.997347792816598
Aech_g06970_i1	261.953529045924	-0.111515968847197	0.345421584015079	0.397170822362739	0.819889739998457	0.949789966294509
Aech_g06975_i1	2242.75213452995	0.018838293074987	0.101470748500411	0.0691939231287506	0.965994670790966	0.990929243222557
Aech_g06976_i1	150.780316334695	0.161428647026802	0.181453049621016	6.37257059627177	0.0413250965823888	0.500807085362675
Aech_g06977_i7	109.778564115449	0.205042004822242	0.188649894449748	1.37461056907523	0.502929496586972	0.865827854685617
Aech_g06981_i1	945.186523086856	-0.113532070972676	0.160495740618438	0.783882805714427	0.675743709451153	0.911756254089571
Aech_g06982_i1	560.594569212971	-0.126860722170399	0.17649486541018	0.536663018887452	0.764654248976318	0.928469465507549
Aech_g06984_i1	239.40971421843	-0.0460762236109363	0.102548615565293	0.543162447887028	0.762173374226721	0.927577286686097
Aech_g06987_i1	418.827498921993	-0.0630277860320261	0.102179716249716	0.387362684503728	0.823920411064276	0.950566837506072
Aech_g06988_i1	250.815558736863	0.149622372305289	0.153488618744832	0.966067049029107	0.616909141447383	0.900472933707818
Aech_g06989_i1	140.605305023843	0.277683665853008	0.245785644397579	2.13343821516662	0.344135739598575	0.808882466623085
Aech_g06995_i1	1794.82564757977	-0.0214532418603317	0.0940174790235423	0.062013199199157	0.969469174946555	0.991733610828008
Aech_g06996_i1	114.68122332964	0.175057388079328	0.156912299297499	1.34750482048628	0.509792035353319	0.865949260363736
Aech_g06998_i1	333.345367626829	0.177001569125274	0.12788106234226	5.28213265542331	0.0712852156135391	0.554392904913474
Aech_g06999_i1	1379.58406676309	0.12042609893423	0.127193964564591	1.52436189247322	0.466647583101672	0.848309046391908
Aech_g07003_i3	908.851512948731	0.126103372673528	0.182603201702617	0.473443498321842	0.789210856051605	0.938033807411083
Aech_g07005_i1	2363.2174671681	0.0164470157193134	0.0746702741328439	9.72617199446256	0.00772660278677094	0.329397871874489
Aech_g07011_i1	171.799083561165	0.192073952854414	0.159516962243544	1.62278124392805	0.444239866765675	0.844762045834032
Aech_g07016_i1	767.470700329631	-0.0127952647624785	0.13433539558914	0.53677063145534	0.76461310687954	0.928469465507549
Aech_g07021_i1	169.801483007182	0.225854135770505	0.16325286458423	1.91514566831489	0.383823359258999	0.821929137270634
Aech_g07022_i1	141.036793782887	0.224459299560764	0.117048617706237	4.6329946988983	0.0986184071753067	0.623009417896269
Aech_g07023_i1	6276.21434501857	0.176641232976981	0.0952683898122065	3.42618703986909	0.180307145221127	0.71085203256069
Aech_g07031_i1	96.5013780783771	-0.183835256358581	0.171572871443786	2.67929436664184	0.261938068398686	0.773887967194923
Aech_g07033_i1	134.070260277409	-0.183844568122849	0.126093753974522	4.16977840339064	0.124320893946995	0.648380347689736
Aech_g07035_i1	4640.27275334268	0.0224331248039861	0.10294365758218	2.20832527971157	0.331488341184418	0.80155162242016
Aech_g07038_i1	346.844661735316	-0.048429185810326	0.134380951858022	0.254728795551728	0.880412793673068	0.964655989953819
Aech_g07042_i1	819.51949125125	-0.273243470144829	0.148895906052594	5.07225137829323	0.0791725454080511	0.581816803684987
Aech_g07043_i1	3892.12278220041	0.155919390069709	0.107004296676169	2.43155763668716	0.296479021054751	0.793715447322502
Aech_g07047_i1	189.696995951668	-0.033393310689302	0.139360498769855	0.624372643021388	0.731845157029011	0.918991074178533
Aech_g07048_i1	4422.964457866	-0.0682342655692838	0.146467290372027	1.71334253428512	0.424573022864439	0.836295359911044
Aech_g07064_i1	98.2964060923703	0.212946026422363	0.107592289995917	4.10266952260815	0.128563187845269	0.655353834056531
Aech_g07066_i1	427.634850311088	0.0630907935233769	0.140271621752325	0.573690829785562	0.750627755740924	0.923294057542552
Aech_g07067_i1	2120.62243239705	-0.195100875501082	0.138668085375895	2.04920624831516	0.358938891316249	0.814759246586742
Aech_g07071_i1	1081.09025956392	0.11914789120344	0.119930086757801	0.989951149332455	0.609585796451014	0.894129752675434
Aech_g07076_i1	445.172034170089	-0.00587613818397518	0.132202263753782	0.770555497114117	0.680261668266233	0.912777326450602
Aech_g07083_i1	431.237134598768	0.102977241998466	0.127253874785103	1.93781379911076	0.379497640500648	0.821929137270634
Aech_g07084_i1	227.911383631705	0.295981478728336	0.149883096148553	5.80500050165637	0.0548858200437165	0.52132501183055
Aech_g07091_i1	2733.4454153162	0.0179136482835675	0.0920466252183704	0.41173273200917	0.813941839315563	0.945818896872367
Aech_g07095_i6	191.158456126845	-0.165272641854546	0.135410266510575	3.21843616305352	0.200043971014384	0.730538955769287
Aech_g07097_i1	174.661253742231	0.0484708291807645	0.0966253579039937	0.802174223510917	0.669591729186306	0.911271543602892
Aech_g07102_i1	754.74272229783	-0.0680611340707386	0.0627470571840211	7.0909568537495	0.0288548142882149	0.449331995333073
Aech_g07112_i1	283.566502562018	-0.183996690591689	0.176172264762858	2.14823462623957	0.341599147349679	0.808882466623085
Aech_g07116_i1	282.565327833599	-0.117089352524058	0.131930862951089	0.92376766190273	0.630095533289081	0.902435444318391
Aech_g07117_i1	3860.79494562249	0.0517573330911446	0.0795562986607481	5.13525273267192	0.076717428547582	0.57461524087302
Aech_g07122_i1	1335.28339007879	0.22823513441518	0.171397500128633	3.38108316450115	0.18441961854986	0.718403108901505
Aech_g07124_i1	387.188995141434	0.14208774689501	0.0881413298752591	3.97615479293376	0.136958489356217	0.665289856519395
Aech_g07134_i1	149.009883091202	0.215239846641632	0.127885289751261	2.90316985508161	0.234198805648086	0.759585335771471
Aech_g07138_i1	240.911517287371	0.0908274423791721	0.115769892354074	1.68962357319481	0.429638214271597	0.83938895535562
Aech_g07140_i1	636.646418225615	0.0916589936793183	0.0792853975865733	4.26307691003512	0.118654608583975	0.639496176021798
Aech_g07142_i1	852.967035412652	0.174264934956777	0.150439235652911	1.72919700474694	0.421220637767718	0.833166832404787
Aech_g07142_i2	699.481302797641	0.273400561516507	0.140134366510527	3.81692116142216	0.148308519950289	0.679105146092228
Aech_g07143_i1	267.076772929393	-0.303670789592389	0.160367143440569	4.12586814244139	0.127080558944834	0.652398370996428
Aech_g07144_i1	1394.88887804691	-0.0689834786423719	0.105183350899953	0.473118257377905	0.78933920832957	0.938033807411083
Aech_g07145_i1	1181.696287358	-0.0425609631738187	0.0814719459106341	5.54535592881984	0.0624944226132389	0.536982944805091
Aech_g07146_i1	1546.79241218371	-0.212675672600717	0.103288721353925	4.63370912950882	0.0985831854621256	0.623009417896269
Aech_g07149_i1	302.703386212033	-0.0169096740932753	0.108625067777923	0.643016923475329	0.725054494780557	0.917457467113059
Aech_g07152_i1	843.994736460064	-0.0144517289291376	0.0807678847058415	0.184826344946828	0.911728370647134	0.977752477096191
Aech_g07155_i1	1060.77438015459	-0.137478896176967	0.137867032223793	1.08762124806151	0.580531843512061	0.881650176649156
Aech_g07169_i1	490.514455895038	0.0561641527197517	0.104948592460158	1.26402520697201	0.531520982819235	0.868726012336696
Aech_g07174_i1	1135.18278718772	0.0480626814199277	0.171567978113077	0.0811413091644226	0.96024131666551	0.989714078842108
Aech_g07175_i1	381.794712315865	0.0707903149943469	0.0780853920930827	10.317645061065	0.00574846434353317	0.289825560484404
Aech_g07182_i1	252.310789626303	0.0143350844719241	0.160435366124619	0.394766946505342	0.820875789040475	0.949954921335637
Aech_g07196_i1	1056.80363855887	0.0104958434775576	0.10021288263398	0.341942252098136	0.842845909411713	0.951582046120577
Aech_g07200_i1	2307.68785530065	0.0788432501929772	0.124012632165941	0.608165740658762	0.737799722211107	0.920380837961307
Aech_g07201_i1	427.572300098779	0.0217466039206895	0.0987108961288263	0.903447025532955	0.636530137854364	0.904997894762636
Aech_g07206_i1	220.036084430071	0.127717001649072	0.158276933475753	0.688107991670222	0.708890649873447	0.915667227775678
Aech_g07207_i1	214.967593154182	-0.120473579246838	0.127663338440238	1.81784523214367	0.402958130863458	0.827230292874116
Aech_g07211_i1	188.225312813803	-0.0231144554013565	0.197950176633085	0.531705769808411	0.766551890561053	0.929132500555669
Aech_g07212_i1	45152.210852864	-0.000972331396565724	0.1333309232511	0.00996687811516495	0.995028957673504	0.999145540912932
Aech_g07220_i1	2328.13448934919	-0.17179323977426	0.141607604416504	2.66255677995616	0.264139372242557	0.774754603975457
Aech_g07247_i1	460.280363620581	0.123728808202173	0.113848506573191	8.62279998892342	0.0134147558578453	0.349504825052868
Aech_g07257_i1	249.76356367268	0.398495705152273	0.16136947765279	7.32348527941957	0.0256877092773234	0.442719805810196
Aech_g07274_i5	104.175566369782	-0.129280010403095	0.147510391008711	1.33901772250056	0.511959959424237	0.866860325040902
Aech_g07281_i1	161.878631358885	0.114720909733307	0.155649787016371	0.715313089556844	0.699313216540973	0.913778798854144
Aech_g07299_i1	483.182100688618	0.31660513381001	0.270968262797195	1.34568987700959	0.510254867189478	0.865949260363736
Aech_g07312_i3	3209.69806736867	0.21087530194864	0.246240881562708	1.58841828418343	0.451938512772848	0.846696005735242
Aech_g07313_i1	329.257359251445	-0.0664875490632536	0.0720417678246242	1.0820484283384	0.582151698908238	0.881650176649156
Aech_g07320_i1	4032.81237379949	-0.11564158337779	0.187705427095107	2.20306023231979	0.332362141743204	0.801734889761005
Aech_g07326_i2	186.090138144669	0.203278299118615	0.149530008850562	2.84694786048055	0.240875776102266	0.763300536279037
Aech_g07330_i1	126.067686853844	0.0600013180122338	0.16148728725893	2.88662024395472	0.236144795467837	0.760435766530365
Aech_g07349_i1	292.27158789956	-0.114674230854903	0.153623894380015	3.62070997972972	0.163596051553244	0.692515616725385
Aech_g07424_i1	2903.35179818078	0.150024490660444	0.078084310293314	3.8562906568992	0.145417650513211	0.67290523758031
Aech_g07463_i2	189.825068358605	-0.0201139350532476	0.121245318190356	0.136705473749089	0.933930983572807	0.982809614488767
Aech_g07467_i1	1009.59478146739	0.01884075695478	0.0799560154489229	0.154986315487577	0.925433356427106	0.98022193746995
Aech_g07468_i1	119.622214622898	-0.27740771487625	0.166670574498914	3.36545183859602	0.185866627431319	0.718403108901505
Aech_g07472_i1	138.325603928336	-0.251888487615336	0.309960390393254	0.634909163393786	0.727999744536515	0.918633969758815
Aech_g07473_i1	124.868058438537	-0.0781798090242065	0.222055991481248	0.196398070689952	0.906468466533878	0.975884240194257
Aech_g07478_i1	2060.43630450926	0.0964162279202423	0.0836680527890248	8.86422680618568	0.0118893361426021	0.334684812414248
Aech_g07479_i1	125.489194232198	-0.367386700496536	0.218639711355161	8.0207848386475	0.0181262807381296	0.402832739035539
Aech_g07480_i1	1902.19892130888	-0.126324168863397	0.135265126727697	2.94724289024765	0.229094328561979	0.755742814338249
Aech_g07486_i1	522.888261013957	0.0277808870705048	0.127040610235292	0.869702423744855	0.647360979540791	0.907828918337341
Aech_g07496_i1	406.338552401535	0.0251543107116058	0.0998513217798174	0.171854524208413	0.917660977521185	0.978846555841707
Aech_g07497_i1	289.462084116625	-0.0787965301363692	0.0901163922130238	0.769370282633702	0.680664915727965	0.912777326450602
Aech_g07501_i1	142.10059322969	0.137923670175394	0.157299774256709	1.06776518401557	0.586324087460141	0.883109716331952
Aech_g07506_i1	3355.56491822705	0.000938084987053434	0.109553415395082	1.2088014146982	0.546401783111805	0.870956378900748
Aech_g07513_i8	266.059125220112	0.132707105478367	0.124205368201681	1.79809136361939	0.406957841757635	0.828685432789117
Aech_g07518_i1	509.063700732212	-0.0767506418562923	0.0978892086260437	6.22893990068837	0.0444020361951586	0.505253408658023
Aech_g07522_i2	124.099124578075	-0.156641354619346	0.229926622421273	1.14041483621048	0.56540815064883	0.877486356718537
Aech_g07526_i1	206.506859130151	0.11815265673964	0.134128405603681	1.89637502360756	0.387442622622542	0.821929137270634
Aech_g07533_i1	2026.70711974244	0.00450022040818041	0.141292037743199	0.883812668204996	0.642809841996611	0.90731640668987
Aech_g07535_i1	2243.66880414047	0.031137800179282	0.0861343850399017	8.81444318653683	0.0121889973189081	0.337495351994029
Aech_g07540_i1	100.380917816696	0.103863013855939	0.0966395351964113	3.07613078637604	0.214796246007445	0.74406283583095
Aech_g07541_i1	1177.9198394404	0.172290889411398	0.110623611466828	3.90752442126137	0.141739812190279	0.671271546140631
Aech_g07542_i1	250.021642090509	0.125657134409763	0.0869386521103212	4.02126014067176	0.133904278969958	0.662267429517594
Aech_g07549_i1	387.59107377404	-0.0324694178700598	0.09279869452585	1.64481970483479	0.439371557070908	0.843038491056424
Aech_g07569_i2	201.674620782839	0.0316653458141382	0.123708218229232	0.684131199486728	0.710301607577646	0.915801080304308
Aech_g07583_i1	241.55247444917	-0.0149279964449591	0.130212573977667	2.35710927840103	0.307723188362178	0.795773377273747
Aech_g07592_i1	148.48947452886	-0.0168328424841671	0.168284858980435	0.286985746503547	0.866326974259472	0.961455839647853
Aech_g07603_i1	634.477417917388	-0.303660705713426	0.138085799075134	5.39220004942104	0.0674681243352625	0.553382777649589
Aech_g07609_i1	953.564035533355	0.0725331617875377	0.0878662937091957	8.32233236293973	0.0155893672839996	0.381600599169207
Aech_g07610_i1	203.910548374892	-0.219164504530903	0.122816712192645	5.83390115839808	0.0540984048271666	0.52132501183055
Aech_g07616_i1	1408.82530509044	0.151948537535503	0.30303850754019	0.647054963282585	0.723592072151368	0.917073738370811
Aech_g07617_i1	3732.69119343012	0.0142499881837923	0.120886288404139	3.56130500499796	0.16852814634792	0.696190935782112
Aech_g07618_i1	176.489637510783	-0.115896027311109	0.372522716693564	14.1463582588129	0.000847534400132596	0.143148560182395
Aech_g07622_i1	2115.404492404	0.022090726659211	0.0946042270459798	0.126695122092144	0.938617190218212	0.984673561663702
Aech_g07631_i1	1188.87409612317	0.139287525494533	0.183815851050627	0.679974236559985	0.711779491647672	0.916656928244696
Aech_g07641_i1	598.520793602445	-0.0605401432879251	0.134293146105764	1.95314778922221	0.376599159485466	0.820383136069624
Aech_g07642_i1	215.736170036748	-0.0824238483879467	0.115522864927229	3.17480523369608	0.204455973160132	0.73551893219907
Aech_g07644_i1	299.310175208997	0.156525151746535	0.0859669592897587	15.4526992058961	0.000441051194061338	0.0931169333461999
Aech_g07646_i1	180.447086393759	0.223130112421437	0.20592920383039	1.29170596424103	0.524215205151207	0.868726012336696
Aech_g07668_i1	119.157247318205	-0.116718095288652	0.131110859297354	1.31522439740149	0.518086947391683	0.868534842823377
Aech_g07679_i1	507.856224827085	-0.0480533484928687	0.169382793877105	0.2711861002864	0.873197907957767	0.963257862464704
Aech_g07680_i1	162.756217713862	-0.0243635118225445	0.214827021363394	0.0312461260315331	0.984498343961332	0.996295807639718
Aech_g07684_i1	1659.14399897657	0.0429641726080802	0.0771858052606523	0.721823632719861	0.697040463322067	0.913778798854144
Aech_g07688_i1	685.44082902614	0.0218164472397912	0.143329327095399	0.652968951440812	0.721455575039738	0.916861567555738
Aech_g07691_i3	151.134842420196	-0.10091258822223	0.0910148894543611	1.39283680992585	0.498367060111077	0.865827854685617
Aech_g07692_i6	270.095529136613	-0.106370193157608	0.0963712607623104	1.21777058204282	0.543956884869655	0.870956378900748
Aech_g07718_i1	1840.75734438164	0.051650764577089	0.0800547850140054	2.48502218790969	0.288658458585081	0.78422492267466
Aech_g07726_i1	1785.87182068735	-0.0880845013597514	0.0576593317384926	2.51440745041475	0.284448311105356	0.782464490972225
Aech_g07735_i1	482.740404184746	-0.0508509604918601	0.166681953972182	4.64392532724645	0.0980808967663124	0.623009417896269
Aech_g07736_i1	1422.28594664983	0.0925841054620335	0.111018219545103	0.808518810059638	0.66747095348701	0.911202921106076
Aech_g07738_i1	123.210499036914	-0.0374410637541307	0.135941918365939	0.36171821619871	0.834552932161822	0.950918451399998
Aech_g07750_i1	1092.70426739273	-0.0875545810781297	0.123558996862425	3.26283562594597	0.195651979470075	0.725740117943104
Aech_g07752_i1	1053.44157265808	-0.0653541746619709	0.0597809358956493	15.6255688847629	0.000404530087458513	0.0931169333461999
Aech_g07754_i1	134.923157305606	0.022871236767257	0.16746168016967	0.541513238352593	0.762802125224462	0.927577286686097
Aech_g07764_i1	682.246669639919	0.0415081378714036	0.0937916979768354	0.982026717595943	0.612005898283589	0.895500424604499
Aech_g07765_i1	151.147906827489	0.158802612733872	0.14303473840648	3.66042896856686	0.160379165275566	0.690153715244894
Aech_g07771_i1	650.101414675153	0.0792966232706171	0.13531036735616	2.79222247250016	0.247557788274404	0.770080582504099
Aech_g07772_i2	105.95407961766	0.110425397777372	0.144797886495548	0.583244163434927	0.747050806790216	0.921406311564915
Aech_g07773_i1	670.977239241406	0.236736050039713	0.159843119092726	2.2889225372158	0.318395401192249	0.795773377273747
Aech_g07774_i1	287.246174756854	-0.208944842770082	0.128570408291682	8.08659596850231	0.0175395318248314	0.400327962866759
Aech_g07776_i1	539.213037364012	-0.0204468479896323	0.103217488941527	8.8917007040219	0.0117271296015659	0.334684812414248
Aech_g07778_i1	1606.53761643765	-0.0287203272086857	0.148573304737558	0.618396161968974	0.734035357178781	0.920149617661377
Aech_g07779_i1	132.370859772348	-0.0595722811046839	0.124315171733183	1.20019561504159	0.548757960813482	0.87154752815791
Aech_g07782_i1	405.899499510524	0.140272161489472	0.146789133848002	0.945673891833337	0.623231683364126	0.902203485310543
Aech_g07789_i1	617.610887819365	-0.0763381070762743	0.211569460581643	0.171299378219203	0.917915730781425	0.978846555841707
Aech_g07792_i1	1000.95974494051	0.31881425606126	0.243213556671114	3.51708361506581	0.172295921348089	0.696190935782112
Aech_g07796_i1	138.446279181905	-0.127238834403112	0.377884870596189	0.163834681800836	0.921348113354319	0.98022193746995
Aech_g07799_i1	563.157381392769	0.00594798617900307	0.197909877117066	6.40797897845846	0.0405999075598012	0.500807085362675
Aech_g07801_i1	169.967349817604	-0.0875391001132521	0.15060430626059	1.14004764059314	0.56551196787631	0.877486356718537
Aech_g07803_i1	412.130726349447	-0.0159423790885111	0.0701457021086633	6.28958261665838	0.0430759126930621	0.500807085362675
Aech_g07805_i1	132.602197498654	0.118616776280414	0.299536666338547	0.166309698130306	0.920208642738993	0.979969985867692
Aech_g07807_i1	3130.85087728126	-0.0966283823342809	0.124540752633806	0.953459282846097	0.620810348009045	0.90158090410881
Aech_g07811_i1	300.087957739275	-0.0583572033895431	0.151890532097807	0.195614325211409	0.906823756424587	0.975884240194257
Aech_g07813_i1	1029.09169288244	-0.04816087485771	0.103225043167413	2.06982080498653	0.355258209748878	0.814180265360106
Aech_g07821_i1	336.90105544908	0.195638470650146	0.25510711962878	0.589730533999045	0.744631907198676	0.921406311564915
Aech_g07822_i1	1417.52260798347	0.296466654763862	0.176548982003956	3.58878280688617	0.166228587714537	0.696190935782112
Aech_g07826_i1	884.220305643476	-0.0886626609530635	0.109985025328207	0.779093180783434	0.677363928195704	0.912698583743554
Aech_g07827_i1	1084.41141711083	0.300868519138428	0.199033737191855	2.55187948021847	0.279168499078513	0.780371985660173
Aech_g07830_i1	182.905376107412	-0.153402669379801	0.151966340203203	1.01807018701896	0.601075280527786	0.890647384491266
Aech_g07836_i1	274.167416628298	-0.0153880424057032	0.146729551219124	0.110004413174579	0.946483059453691	0.987591978771606
Aech_g07838_i1	780.450906467039	-0.187673083819916	0.108905149986215	9.54303946837564	0.00846750202444848	0.332229463567199
Aech_g07839_i1	218.835006023845	0.0371103165796607	0.166492672132535	0.757145111418197	0.684838280325378	0.913778798854144
Aech_g07842_i1	289.46112048778	0.0575840527088611	0.376859109959681	3.29379855577201	0.192646326204146	0.725740117943104
Aech_g07843_i1	2064.8454231648	0.0398841041006207	0.0963882003641594	1.71333495656029	0.424574631516256	0.836295359911044
Aech_g07847_i1	165.204505376902	-0.36686313489924	0.184064040812376	4.34476599321459	0.113905855968414	0.633901515775159
Aech_g07854_i1	567.590405723743	-0.0924313242833494	0.0756817528785224	2.26379363855665	0.322421101471128	0.795773377273747
Aech_g07856_i1	306.569310489347	0.137002553121895	0.146325077237785	1.579727437656	0.453906649997683	0.846696005735242
Aech_g07857_i1	218.11740851401	-0.101891722001339	0.152325916619473	1.2080622294298	0.546603766509646	0.870956378900748
Aech_g07859_i1	318.84162763254	0.0768523945403639	0.122138649452989	0.419812334268272	0.81066030898156	0.945646501335493
Aech_g07861_i1	220.574134893692	-0.135944452194231	0.143182166641126	1.83441052076205	0.39963435581875	0.825428246423835
Aech_g07864_i1	269.477638305235	0.154395148278631	0.141952495925695	1.23964219254378	0.53804068646946	0.868808917085427
Aech_g07896_i3	205.625021067059	-0.101298870830179	0.173698272134371	4.06729356470413	0.130857441344099	0.655353834056531
Aech_g07905_i1	593.792500920178	-0.0509105873288727	0.0860568153927626	2.66037204453522	0.264428067215685	0.774754603975457
Aech_g07918_i1	548.65448999648	-0.157292550490303	0.250423760268312	0.563897971053677	0.754312164389231	0.924977351980727
Aech_g07919_i1	636.190642748537	-0.0247788074633753	0.0992138569398148	7.43375382476512	0.0243097709588602	0.425483970461295
Aech_g07924_i1	833.612453585447	0.0426718105510265	0.0975790040273334	0.457253811272437	0.795625321459813	0.94008803134614
Aech_g07925_i1	348.72656586183	-0.277128527472568	0.175547881847782	2.81020262672143	0.245342198751058	0.768557249239873
Aech_g07926_i1	1751.01006021532	0.0811338402974658	0.116549291677342	0.645574754917732	0.724127803894535	0.917174248802302
Aech_g07928_i1	359.180833413756	-0.00327590695568915	0.0925805351415487	4.96347578737891	0.0835978151594396	0.598291143238532
Aech_g07936_i1	7516.47325511934	0.0777398491926213	0.0760589110592891	2.93011668197533	0.231064510552328	0.757610399633921
Aech_g07939_i1	107.627774852141	0.154978326275606	0.294409698914302	2.72174507734388	0.256436928172654	0.772272439894806
Aech_g07939_i4	169.38267289495	-0.00306123879541525	0.307497638580913	1.80465120034683	0.405625239866565	0.828417206934254
Aech_g07941_i1	225.720193712122	0.10950894930447	0.0808049768963891	1.91650634780541	0.383562317781051	0.821929137270634
Aech_g07942_i2	237.128043619154	0.0137199412020404	0.092717035208125	0.395076285520759	0.820748834404553	0.949954921335637
Aech_g07943_i1	5222.29873925183	0.0795239470939591	0.0897009256575955	1.11618344115442	0.572300131050918	0.880341458419855
Aech_g07945_i1	176.577695204615	0.089035491811796	0.166744944655844	0.282541439677118	0.868254226234	0.961455839647853
Aech_g07953_i1	740.652862312331	0.0254641854389834	0.0712066693832801	4.80650779508392	0.0904232460977221	0.613352862084549
Aech_g07957_i3	123.146010686741	-0.217137388302381	0.119047525522642	7.56635223483391	0.0227503188700617	0.425436569687386
Aech_g07965_i3	281.637671926036	-0.334077884585746	0.205139313265745	2.64611369360557	0.266319957099202	0.776037789057372
Aech_g07967_i1	267.103792279201	0.310767465605507	0.138499165491651	5.00473105071984	0.0818910539589348	0.593622275264553
Aech_g07975_i1	488.93120652576	0.28406921421787	0.136130650160064	4.85168227316893	0.0884037281500727	0.606474263944233
Aech_g07976_i1	2955.77237286217	0.0604845674565717	0.0592835750829045	3.01573026207882	0.221382095589733	0.748854648542575
Aech_g07982_i1	141.055022651861	-0.514881663250666	0.199477261355661	6.50589684962409	0.0386600533659106	0.500464151712674
Aech_g07991_i1	164.457992779911	0.193204576883194	0.182538811522151	2.4134482871475	0.299175732665156	0.794009116116322
Aech_g07992_i1	99.4974222431608	0.103078912478456	0.163013487486793	6.4978278026968	0.0388163433240736	0.500464151712674
Aech_g08000_i1	213.557945335419	-0.106354358793202	0.228112564521406	0.361363169468916	0.83470109795758	0.950918451399998
Aech_g08001_i1	537.66784943802	0.0886570137881725	0.0971814532642592	1.03739916895501	0.595294174628254	0.887976877886854
Aech_g08002_i1	206.720068736442	0.239990146203895	0.135016436531406	3.48503190753945	0.175079354461922	0.702165669349512
Aech_g08007_i1	1312.28699448719	-0.0319860662077385	0.0879545585284511	2.44470694950377	0.29453616715596	0.79215220752614
Aech_g08013_i1	3410.64234697036	-0.16731354101112	0.0744043639628354	8.61472532548197	0.0134690251550575	0.349504825052868
Aech_g08014_i1	2207.57589855709	-0.0672859877988927	0.120148761518365	3.47902303847303	0.175606159900472	0.702165669349512
Aech_g08021_i1	625.10245305891	-0.0284870645878986	0.0961525861121828	5.51388350790751	0.063485626441749	0.538290868473352
Aech_g08038_i16	190.194077646704	0.173293848430514	0.0893330127927328	3.88989880788955	0.142994458110565	0.671271546140631
Aech_g08052_i1	112.641234729394	0.111305303486948	0.13361774299623	0.791378885737856	0.67321573542374	0.911432821018355
Aech_g08054_i1	248.750341719717	-0.0712362210735401	0.113675607829884	1.21950071648695	0.543486529072361	0.870956378900748
Aech_g08060_i1	301.645404268414	0.511435454682584	0.206077579698325	8.91269958748313	0.011604645420609	0.334684812414248
Aech_g08062_i1	1150.70126479751	-0.091781165150387	0.321374936258107	0.418599532933797	0.811152043012683	0.945698624093501
Aech_g08064_i1	3525.75259928642	-0.0838313032154863	0.119403063579935	0.665490262814501	0.716952899648365	0.916754084386282
Aech_g08065_i1	591.587172435987	-0.0668622057077409	0.198519174370545	0.131480479334641	0.93637406554201	0.983542162127149
Aech_g08070_i1	2334.00154413141	-0.0227434176148195	0.144093619571363	3.13201407540583	0.208877559645893	0.737822807109409
Aech_g08073_i4	143.081649854152	-0.0213335744958658	0.226830844958824	0.0975273211341801	0.952406194241491	0.987740790378585
Aech_g08073_i5	109.379765837124	0.0909011332488625	0.196567150105865	1.11901043403429	0.571491758303694	0.87989934345938
Aech_g08079_i1	107.425867976129	0.00698426784039957	0.222409345158974	0.270646247219986	0.873433639055474	0.963257862464704
Aech_g08091_i1	2093.72421208105	0.213830500117173	0.200337527233495	1.27519495095623	0.528560780040116	0.868726012336696
Aech_g08093_i1	1301.74220747232	0.118390877542243	0.109293557191018	1.44639623623823	0.485198051340339	0.859655199641151
Aech_g08096_i1	1834.25722457001	-0.0737119265877601	0.124765376097007	3.5310194072332	0.171099554193951	0.696190935782112
Aech_g08099_i1	329.778116258641	-0.0773915110162272	0.100843899910086	2.10389666082665	0.349256618500997	0.810294544846407
Aech_g08104_i1	1887.7360706934	-0.177585364003234	0.166061086623256	3.53474722959731	0.170780936851102	0.696190935782112
Aech_g08106_i1	957.169668963294	-0.0395550420945866	0.100488824634649	1.22516322058095	0.541949957960887	0.870636086756406
Aech_g08113_i1	582.296884531046	0.075078517745449	0.141533019728265	0.544580463921477	0.761633178717982	0.927577286686097
Aech_g08115_i1	200.841759353976	-0.38292135294648	0.189156113714578	4.04044396396318	0.132626021225238	0.658839264263019
Aech_g08120_i1	1159.63923663257	-0.0284443112821254	0.070793740342488	8.0308805383321	0.018035012542636	0.402832739035539
Aech_g08123_i4	100.565438790968	-0.203271966658218	0.168885912411052	1.84614433546318	0.397296602475764	0.824823130929428
Aech_g08124_i1	465.594728030547	-0.0156446424147906	0.108717792472979	0.035287188062739	0.982511142799409	0.996131834828828
Aech_g08125_i1	155.429872815205	-0.26894522434001	0.252446418311693	1.23008411217853	0.540618158545676	0.870636086756406
Aech_g08127_i1	184.115898005933	-0.169893238958914	0.178526159629491	2.76577071937493	0.250853704671568	0.770393595158571
Aech_g08133_i1	1331.04445272092	0.180815533592837	0.115317054425532	2.69928465545797	0.259333000282864	0.773302795404417
Aech_g08141_i1	213.945080997396	0.147282738553723	0.123242628050078	1.58879578210883	0.451853217897271	0.846696005735242
Aech_g08143_i1	998.035976482285	-0.160648226490481	0.0940918848050734	2.90695029829556	0.233756536130705	0.759259210624541
Aech_g08150_i1	171.135525859321	-0.027701669753303	0.134820467771034	0.80303999457783	0.669301935341727	0.911271543602892
Aech_g08152_i1	176.590186320324	-0.0898146402532196	0.163399912379882	0.325484218676991	0.84981031830274	0.954897432357101
Aech_g08153_i1	2841.85849442966	-0.0136473102758172	0.0638718547736902	0.199394268615322	0.905111503750512	0.975884240194257
Aech_g08155_i1	2170.05449030928	0.0746324081713725	0.120932501837726	0.972470667554205	0.614937074819477	0.898624435554026
Aech_g08159_i1	275.832963873104	0.0852062161330643	0.10197381544965	0.700392330489478	0.704549867964724	0.914547446955464
Aech_g08161_i1	142.884949783296	-0.239796335284137	0.147721797717557	3.12033021743628	0.210101378767505	0.737822807109409
Aech_g08164_i1	768.040358114641	-0.206135670866533	0.133594118337333	4.44002754113751	0.108607613226055	0.625462677423719
Aech_g08166_i1	1109.23772942478	0.0475449400287001	0.0575932106208878	9.35953771447771	0.00928115891184922	0.334684812414248
Aech_g08170_i1	99.612133556441	-0.304268725229583	0.160448669755001	4.54389567268765	0.103111140723423	0.625462677423719
Aech_g08170_i2	2988.26226663087	-0.039161044711887	0.121891937862606	1.7742124773805	0.411845813526749	0.829700595962094
Aech_g08179_i1	221.535781807287	0.392316629874105	0.211198480802138	3.41533511144422	0.18128814436466	0.712314476518755
Aech_g08181_i1	3560.04799287436	0.0309775169161907	0.0793793741618123	0.23529947781924	0.889007382783262	0.969030546273113
Aech_g08182_i1	3162.00308632507	-0.0649517551869796	0.11635376196008	1.00826884737808	0.60402818170184	0.891272429501675
Aech_g08188_i1	269.06731261915	0.013379238747203	0.101702090503789	2.81686862114901	0.244525835110804	0.768557249239873
Aech_g08191_i1	349.758723462992	-0.110797812948993	0.0955145508070995	1.80724434747043	0.405099657706151	0.828345425987516
Aech_g08195_i1	149.991935524073	-0.0703470610354646	0.111027775690343	0.403125896585266	0.81745211872531	0.948266915197149
Aech_g08200_i1	1202.8501991299	-0.073826736420527	0.141340455902082	3.05001340997762	0.217619597723373	0.746908150571912
Aech_g08201_i1	1206.60829249872	0.27200728133442	0.14056599579473	4.24335918672762	0.119830193396657	0.641090753697621
Aech_g08206_i1	745.401793867513	-0.172948711076929	0.114430413716179	3.2661178965518	0.195331151432598	0.725740117943104
Aech_g08209_i1	1977.79564889393	-0.0186590473445744	0.0665567050350614	1.05039787334806	0.591437694014985	0.885919713061401
Aech_g08214_i1	903.558382417971	0.107324521581606	0.0925459232420951	1.6824777673566	0.431176015472809	0.840340896246879
Aech_g08215_i1	590.550564346728	-0.031601694006698	0.0867379685201976	0.65151295206033	0.721980985701084	0.916861567555738
Aech_g08218_i1	160.146847363646	0.0932165089381886	0.131328915309202	0.739932822511037	0.69075753192594	0.913778798854144
Aech_g08220_i1	146.480320218616	-0.00687629949002838	0.15478642795309	0.427835919388485	0.80741462284809	0.944180299000483
Aech_g08223_i1	294.569863751987	-0.315099608829388	0.246754487868744	2.68830461881606	0.260760658554845	0.773887967194923
Aech_g08230_i1	4877.8177513551	-0.151772504721213	0.132773849564023	1.38644639863406	0.499961992066133	0.865827854685617
Aech_g08234_i1	858.636178710337	0.137400498703677	0.161247971290515	1.41160272492192	0.493712772804488	0.865124972490118
Aech_g08236_i1	155.318488724018	0.1953616008272	0.152865125397352	1.7773667314658	0.411196792285836	0.829700595962094
Aech_g08239_i1	686.416744420638	0.11040128012306	0.126947759387957	0.790010086024097	0.673676641880879	0.911432821018355
Aech_g08241_i1	1974.98182265928	0.023622664692102	0.0785100221442005	7.58605344188823	0.0225273146650142	0.425436569687386
Aech_g08242_i1	133.843248674442	0.277524620692697	0.172711839499032	2.72945089355613	0.255450801201601	0.771836141734354
Aech_g08249_i1	241.007905819408	0.219352034301001	0.100771974066056	4.90173028799961	0.0862189624057368	0.606474263944233
Aech_g08266_i1	482.374256311507	0.793144432149151	0.40421109821286	7.4531441628996	0.0240752224503718	0.425483970461295
Aech_g08271_i1	484.756613608018	-0.334344748475761	0.112329153857731	13.0086993211396	0.00149691394439691	0.158017978255398
Aech_g08272_i1	787.685256173621	0.125080941841532	0.144685688383434	1.1724868108563	0.556413583839829	0.876662820061074
Aech_g08273_i1	481.002765542895	-0.00227872312068291	0.0793574522458184	0.468193669803043	0.791285188162253	0.939199355450489
Aech_g08281_i1	358.093832254865	-0.0907550157094208	0.116339607886695	0.616761586044674	0.734635520659782	0.920149617661377
Aech_g08285_i1	231.895389383926	0.189182046732229	0.133353843071829	2.08663477051545	0.352284079351038	0.812862701381948
Aech_g08288_i1	1343.74702964272	-0.107400249006354	0.0934171510587142	1.52304021881741	0.466956062926427	0.848309046391908
Aech_g08289_i1	134.55249540773	0.274606293159788	0.18110801220691	2.38926603096752	0.302815062232553	0.79442843567095
Aech_g08297_i1	85304.096467512	0.151789763219704	0.178302063531736	0.783498153111623	0.675873685237968	0.911756254089571
Aech_g08299_i1	576.238111328142	0.0949394898800295	0.130383061082568	1.94758416298231	0.377648246473732	0.820383136069624
Aech_g08304_i1	1787.9052706689	0.134811099327201	0.258996559141	0.268599327155869	0.87432802107976	0.963680157511311
Aech_g08312_i1	887.136950536458	-0.114531634740655	0.0935768134508357	3.37049729321376	0.185398327559289	0.718403108901505
Aech_g08313_i1	1166.24907185971	-0.0120614362666893	0.0957822945060612	0.819552764355024	0.663798670754278	0.911202921106076
Aech_g08343_i1	1891.64068110768	-0.0688113377476051	0.137839395557041	3.1881869220299	0.203092556395657	0.735505020184839
Aech_g08347_i1	575.408789709446	0.134047800916921	0.310179798843745	0.219421651461346	0.896093224937264	0.972721339833363
Aech_g08357_i1	354.368948085472	-0.0731946851569728	0.291425227353124	0.0886671024923658	0.956634817515716	0.988034532756568
Aech_g08367_i1	1796.79185427648	-0.0232438581774544	0.153771982719934	3.27795562186401	0.194178427946081	0.725740117943104
Aech_g08368_i1	4999.71093486891	-0.0027623158871126	0.135215851871408	0.841595017377017	0.656523028159457	0.909837911913474
Aech_g08369_i1	1132.24749634605	0.0887200567277209	0.0888875698929426	2.63081312091737	0.268365194380478	0.776788467754229
Aech_g08374_i1	850.455657656585	-0.0414178056751272	0.0970741659840011	3.12912186492048	0.209179837089796	0.737822807109409
Aech_g08376_i2	256.387421103667	-0.0984448446754048	0.134816662476643	0.614489163205747	0.735470696305703	0.920201073580885
Aech_g08379_i1	127.799136859321	-0.29339310341375	0.187591084897523	6.38468744991127	0.0410754883888912	0.500807085362675
Aech_g08380_i1	676.19846906607	-0.200669551022885	0.232512426476488	1.20824619721344	0.546553490080265	0.870956378900748
Aech_g08381_i1	932.34119989304	-0.0878840043474168	0.093987137912445	1.95828297458468	0.375633446549089	0.820226103712231
Aech_g08382_i1	721.421141883345	-0.0481610362354218	0.0795124637593218	3.26691607349466	0.195253212575235	0.725740117943104
Aech_g08384_i1	172.107459105046	-0.0444935243333121	0.111564527827894	0.159250063260686	0.923462550721825	0.98022193746995
Aech_g08385_i1	405.011247709045	-0.045396527317919	0.152073537910284	0.588918599107444	0.744934264881639	0.921406311564915
Aech_g08387_i1	222.336261462637	0.0250302133363889	0.12116607524538	0.0441880633700862	0.978148253798175	0.993518586501519
Aech_g08389_i1	30191.5329087796	0.0629777109411365	0.108012201993619	0.352172490806538	0.838545659509756	0.951582046120577
Aech_g08390_i3	159.650107199807	-0.133205803243249	0.217605555612816	2.40622562275604	0.300258108854364	0.794009116116322
Aech_g08395_i1	7342.06946118137	0.18021127897146	0.0978911879439864	3.54575532826755	0.16984353227621	0.696190935782112
Aech_g08417_i1	467.268986997533	0.0836658647051294	0.132359451682823	2.87708892545436	0.237272866963905	0.761415429318028
Aech_g08418_i1	446.661272378529	-0.0119522888916947	0.185010757796906	0.426950774075181	0.807772041568786	0.944180299000483
Aech_g08419_i1	216.780691177038	0.0559035931582308	0.176141301806706	1.57867455201216	0.454145668804744	0.846696005735242
Aech_g08429_i1	706.208407863737	-0.0362909911828697	0.116321991535871	0.71049886214513	0.70099857057482	0.914220968703195
Aech_g08431_i1	6005.95173543008	0.184426668961269	0.165510455879101	4.52297670081668	0.104195290188766	0.625462677423719
Aech_g08438_i1	106.068188607204	-0.323583584491849	0.126570342990955	6.65696590924176	0.0358474460407417	0.48342927532416
Aech_g08440_i1	188.948219457669	-0.0368046244297126	0.218397538558652	0.0296313880479033	0.985293518353118	0.996503444609831
Aech_g08441_i1	187.73826281304	-0.0927266655131875	0.117343321689765	5.60387430205657	0.0606923783727602	0.532516504268011
Aech_g08444_i1	181.5415492171	0.354291285100193	0.138627223817222	7.29028223779738	0.0261177238894131	0.443345081901696
Aech_g08452_i2	1469.791530052	-0.0126312639231403	0.217451656333597	1.48913973243731	0.474938543122277	0.853493485497514
Aech_g08459_i1	102.186502635522	0.141325624891112	0.161813762991034	0.818254433721904	0.664229725726341	0.911202921106076
Aech_g08460_i1	353.796748662822	-0.233617351139063	0.15191824167762	2.53885889639008	0.280991896485239	0.780371985660173
Aech_g08473_i1	1841.83270881759	0.137932440103731	0.11919665145276	2.26595400310566	0.322073015944146	0.795773377273747
Aech_g08475_i1	299.035516284416	0.245131783472796	0.106330987309772	6.6827522673068	0.0353882252703775	0.48342927532416
Aech_g08480_i1	132.312064091189	0.33904285652962	0.148077526728581	5.77688636908044	0.0556628019027575	0.521503223947789
Aech_g08481_i1	1327.7011062477	0.120002373893526	0.119385531694316	2.98024283719911	0.225345292768433	0.752278597317663
Aech_g08482_i1	110.549635296834	-0.363736674587769	0.143674025071485	8.48014554948111	0.0144065433725055	0.363574164001555
Aech_g08485_i1	1276.94177432561	0.117948522926568	0.110017274824218	3.26080920056108	0.19585031700106	0.725740117943104
Aech_g08486_i1	166.204511927486	-0.444405235150768	0.254792229556417	3.17697412357046	0.204234372093955	0.735505020184839
Aech_g08489_i1	205.679504724566	0.143924577618224	0.101330363662079	2.36467088684122	0.306561943835382	0.795773377273747
Aech_g08491_i1	1362.735653525	0.05650174241839	0.113571932830395	0.515179994162679	0.772912063353465	0.934573738371299
Aech_g08498_i1	100.205760256043	0.206497106293624	0.150291084074614	2.34104428108901	0.310204928402199	0.795773377273747
Aech_g08503_i1	419.894086518241	-0.0936654134102826	0.111690595909243	0.970283680088926	0.61560987243971	0.899061888932702
Aech_g08504_i1	101.409532193489	0.470789002991169	0.223132555961235	4.76224401716951	0.092446793202183	0.618386668192028
Aech_g08509_i1	167.508746978994	0.0267230343935215	0.223644308396449	0.359444927124059	0.835502061502426	0.950918451399998
Aech_g08510_i1	4629.02080027613	0.0215056017044898	0.0941293695965404	0.194587327777583	0.90728952883651	0.9760586077738
Aech_g08521_i1	242.794015241752	-0.172191797798021	0.137769304177658	1.70356046195008	0.42665471153242	0.83737733310281
Aech_g08522_i1	358.542519710561	-0.123035737690376	0.104850404895928	1.95917510163838	0.375465927533957	0.820226103712231
[truncated: 1,379 more rows]
