# Supplementary material for: Exposure to non-nestmate odors changes the odorant receptor profile in Acromyrmex echinatior leaf-cutting ants
Source: iScience. 2026 Jul 13;29(8):116665. doi: 10.1016/j.isci.2026.116665 (PMC13382326; doi:10.1016/j.isci.2026.116665)
Supplement: Table S9. Raw data from the behavioral experiment, related to Figure 1 [file mmc5.csv]

	MOR	antenation	sit_odour	no.contact	time_spend_at_the_odor	ID	name	Focal_colony	test_odour	groups	habituated_odors	remove	group	categories	obs	total_time	test	habi
1	0	4.497	11.995	155.338	16.492	17		Ae32	Ae34	Habituated_Ae	Ae	remove	Habituated	Ae	Melanie	171.83	Ae	habituated
2	1.989	2.407	0	170.731	4.396	Ae40_Ae49_J_66	Ae40_Ae49_J_66	Ae40	Ae49	Control_Ae	Pentan	ok	Control	Pentane	Lisa	175.127	Ae	control
3	0	6.603	0	168.528	6.603	Ae40_Ae49_J_67	Ae40_Ae49_J_67	Ae40	Ae49	Control_Ae	Pentan	ok	Control	Pentane	Lisa	175.131	Ae	control
4	1.349	0	0	173.969	1.349	Ae34_Ae43_C_10	Ae34_Ae43_C_10	Ae34	Ae43	Control_Ae	Pentan	ok	Control	Pentane	Lisa	175.318	Ae	control
5	0	1.507	0	173.817	1.507	Ae32_Ae34_K_42	Ae32_Ae34_K_42	Ae32	Ae34	Habituated_Ae	Ae34	ok	Habituated	Ae	Lisa	175.324	Ae	habituated
6	0	4.449	0	170.891	4.449	Ae32_Ae34_K_46	Ae32_Ae34_K_46	Ae32	Ae34	Habituated_Ae	Ae34	ok	Habituated	Ae	Lisa	175.34	Ae	habituated
7	0	0.463	0	174.889	0.463	Ae43_Ae49_H_27	Ae43_Ae49_H_27	Ae43	Ae49	Control_Ae	Pentan	ok	Control	Pentane	Lisa	175.352	Ae	control
8	1.62	0.46	0	173.286	2.08	Ae43_Ae49_D_20	Ae43_Ae49_D_20	Ae43	Ae49	Control_Ae	Pentan	ok	Control	Pentane	Lisa	175.366	Ae	control
9	0	2.437	0	172.943	2.437	Ae43_Ae49_F_24	Ae43_Ae49_F_24	Ae43	Ae49	Habituated_Ae	Ae49	ok	Habituated	Ae	Lisa	175.38	Ae	habituated
10	0	1.785	0	173.63	1.785	Ae43_Ae49_H_28	Ae43_Ae49_H_28	Ae43	Ae49	Control_Ae	Pentan	ok	Control	Pentane	Lisa	175.415	Ae	control
11	0	9.245	0	166.186	9.245	Ae32_Ae34_S_116	Ae32_Ae34_S_116	Ae32	Ae34	Habituated_Ae	Ae34	ok	Habituated	Ae	Lisa	175.431	Ae	habituated
12	0	4.021	0	171.414	4.021	Ae32_Ae34_K_47	Ae32_Ae34_K_47	Ae32	Ae34	Habituated_Ae	Ae34	ok	Habituated	Ae	Lisa	175.435	Ae	habituated
13	0	8.205	0	167.235	8.205	Ae34_Ae43_G_33	Ae34_Ae43_G_33	Ae34	Ae43	Habituated_Ae	Ae43	ok	Habituated	Ae	Lisa	175.44	Ae	habituated
14	4.808	0	0	170.65	4.808	Ae34_Ae43_C_7	Ae34_Ae43_C_7	Ae34	Ae43	Control_Ae	Pentan	ok	Control	Pentane	Lisa	175.458	Ae	control
15	2.392	4.156	0	168.92	6.548	Ae34_Ae43_M_84	Ae34_Ae43_M_84	Ae34	Ae43	Control_Ae	Pentan	ok	Control	Pentane	Lisa	175.468	Ae	control
16	7.97	0	0	167.505	7.97	Ae40_Ae49_I_57	Ae40_Ae49_I_57	Ae40	Ae49	Habituated_Ae	Ae49	ok	Habituated	Ae	Lisa	175.475	Ae	habituated
17	0	1.737	0	173.75	1.737	Ae32_Ae34_K_44	Ae32_Ae34_K_44	Ae32	Ae34	Habituated_Ae	Ae34	ok	Habituated	Ae	Lisa	175.487	Ae	habituated
18	0	0	0	180	0	20		Ae21	Ae34	Control_Ae	Pentan	remove	Control	Pentane	Melanie	180	Ae	control
19	0	2.656	0	172.839	2.656	Ae43_Ae49_F_23	Ae43_Ae49_F_23	Ae43	Ae49	Habituated_Ae	Ae49	ok	Habituated	Ae	Lisa	175.495	Ae	habituated
20	0	0.001	4.991	116.244	4.992	22		Ae21	Ae34	Habituated_Ae	Ae	remove	Habituated	Ae	Melanie	121.236	Ae	habituated
21	0.352	0	0	175.151	0.352	Ae43_Ae49_D_16	Ae43_Ae49_D_16	Ae43	Ae49	Control_Ae	Pentan	ok	Control	Pentane	Lisa	175.503	Ae	control
22	0	4.107	0	171.403	4.107	Ae34_Ae43_A_2	Ae34_Ae43_A_2	Ae34	Ae43	Habituated_Ae	Ae43	ok	Habituated	Ae	Lisa	175.51	Ae	habituated
23	0	5.319	0	170.192	5.319	Ae34_Ae43_E_37	Ae34_Ae43_E_37	Ae34	Ae43	Control_Ae	Pentan	ok	Control	Pentane	Lisa	175.511	Ae	control
24	3.762	0.545	0	171.212	4.307	Ae32_Ae34_L_50	Ae32_Ae34_L_50	Ae32	Ae34	Control_Ae	Pentan	ok	Control	Pentane	Lisa	175.519	Ae	control
25	0	3.112	0	172.418	3.112	Ae43_Ae49_F_25	Ae43_Ae49_F_25	Ae43	Ae49	Habituated_Ae	Ae49	ok	Habituated	Ae	Lisa	175.53	Ae	habituated
26	0	6.564	0	168.973	6.564	Ae34_Ae43_G_32	Ae34_Ae43_G_32	Ae34	Ae43	Habituated_Ae	Ae43	ok	Habituated	Ae	Lisa	175.537	Ae	habituated
27	0.527	0.574	0	174.476	1.101	Ae43_Ae49_D_18	Ae43_Ae49_D_18	Ae43	Ae49	Control_Ae	Pentan	ok	Control	Pentane	Lisa	175.577	Ae	control
28	0	7.397	0	168.193	7.397	Ae34_Ae43_A_3	Ae34_Ae43_A_3	Ae34	Ae43	Habituated_Ae	Ae43	ok	Habituated	Ae	Lisa	175.59	Ae	habituated
29	4.538	6.152	0	164.924	10.69	Ae34_Ae43_G_34	Ae34_Ae43_G_34	Ae34	Ae43	Habituated_Ae	Ae43	ok	Habituated	Ae	Lisa	175.614	Ae	habituated
30	0	4.62	0	170.999	4.62	Ae32_Ae34_L_52	Ae32_Ae34_L_52	Ae32	Ae34	Control_Ae	Pentan	ok	Control	Pentane	Lisa	175.619	Ae	control
31	1.713	0	0	173.906	1.713	Ae34_Ae43_E_39	Ae34_Ae43_E_39	Ae34	Ae43	Control_Ae	Pentan	ok	Control	Pentane	Lisa	175.619	Ae	control
32	0	0.489	0	175.163	0.489	Ae32_Ae34_S_118	Ae32_Ae34_S_118	Ae32	Ae34	Habituated_Ae	Ae34	ok	Habituated	Ae	Lisa	175.652	Ae	habituated
33	0	6.036	0	169.633	6.036	Ae40_Ae49_I_60	Ae40_Ae49_I_60	Ae40	Ae49	Habituated_Ae	Ae49	ok	Habituated	Ae	Lisa	175.669	Ae	habituated
34	1.52	1.497	0	172.678	3.017	Ae32_Ae34_T_126	Ae32_Ae34_T_126	Ae32	Ae34	Control_Ae	Pentan	ok	Control	Pentane	Lisa	175.695	Ae	control
35	3.292	0	0	172.444	3.292	Ae32_Ae34_L_49	Ae32_Ae34_L_49	Ae32	Ae34	Control_Ae	Pentan	ok	Control	Pentane	Lisa	175.736	Ae	control
36	0	0.484	0	175.255	0.484	Ae34_Ae43_G_31	Ae34_Ae43_G_31	Ae34	Ae43	Habituated_Ae	Ae43	ok	Habituated	Ae	Lisa	175.739	Ae	habituated
37	0	0.982	0	174.759	0.982	Ae43_Ae49_H_29	Ae43_Ae49_H_29	Ae43	Ae49	Control_Ae	Pentan	ok	Control	Pentane	Lisa	175.741	Ae	control
38	0	1.244	0	174.524	1.244	Ae32_Ae34_S_120	Ae32_Ae34_S_120	Ae32	Ae34	Habituated_Ae	Ae34	ok	Habituated	Ae	Lisa	175.768	Ae	habituated
39	1.982	0	0	173.834	1.982	Ae43_Ae49_D_19	Ae43_Ae49_D_19	Ae43	Ae49	Control_Ae	Pentan	ok	Control	Pentane	Lisa	175.816	Ae	control
40	0	0	0	175.435	0	Ae32_Ae34_K_43	Ae32_Ae34_K_43	Ae32	Ae34	Habituated_Ae	Ae34	remove	Habituated	Ae	Lisa	175.435	Ae	habituated
41	0	2.165	0	173.675	2.165	Ae43_Ae49_B_13	Ae43_Ae49_B_13	Ae43	Ae49	Habituated_Ae	Ae49	ok	Habituated	Ae	Lisa	175.84	Ae	habituated
42	0	4.028	0	171.874	4.028	Ae40_Ae49_J_65	Ae40_Ae49_J_65	Ae40	Ae49	Control_Ae	Pentan	ok	Control	Pentane	Lisa	175.902	Ae	control
43	2.761	1.469	0	171.707	4.23	Ae32_Ae34_T_125	Ae32_Ae34_T_125	Ae32	Ae34	Control_Ae	Pentan	ok	Control	Pentane	Lisa	175.937	Ae	control
44	0	0.996	0	174.948	0.996	Ae32_Ae34_S_119	Ae32_Ae34_S_119	Ae32	Ae34	Habituated_Ae	Ae34	ok	Habituated	Ae	Lisa	175.944	Ae	habituated
45	0.618	3.176	0	172.157	3.794	Ae43_Ae49_D_17	Ae43_Ae49_D_17	Ae43	Ae49	Control_Ae	Pentan	ok	Control	Pentane	Lisa	175.951	Ae	control
46	5.57	2.103	0	168.322	7.673	Ae32_Ae34_L_54	Ae32_Ae34_L_54	Ae32	Ae34	Control_Ae	Pentan	ok	Control	Pentane	Lisa	175.995	Ae	control
47	6.128	0	0	169.95	6.128	Ae32_Ae34_T_127	Ae32_Ae34_T_127	Ae32	Ae34	Control_Ae	Pentan	ok	Control	Pentane	Lisa	176.078	Ae	control
48	13.958	1.003	0	161.148	14.961	Ae32_Ae34_T_122	Ae32_Ae34_T_122	Ae32	Ae34	Control_Ae	Pentan	ok	Control	Pentane	Lisa	176.109	Ae	control
49	0	5.01	0	171.103	5.01	Ae32_Ae34_S_114	Ae32_Ae34_S_114	Ae32	Ae34	Habituated_Ae	Ae34	ok	Habituated	Ae	Lisa	176.113	Ae	habituated
50	0	2.068	0	174.086	2.068	Ae34_Ae43_A_4	Ae34_Ae43_A_4	Ae34	Ae43	Habituated_Ae	Ae43	ok	Habituated	Ae	Lisa	176.154	Ae	habituated
51	0	1.986	0	174.186	1.986	video_160	video_160	Ae7	Ae40	Control_Ae	Pentan	ok	Control	Pentane	Naomi	176.172	Ae	control
52	1.503	0	0	174.679	1.503	Ae32_Ae34_T_123	Ae32_Ae34_T_123	Ae32	Ae34	Control_Ae	Pentan	ok	Control	Pentane	Lisa	176.182	Ae	control
53	0	0	0	175.8	0	Ae32_Ae34_L_56	Ae32_Ae34_L_56	Ae32	Ae34	Control_Ae	Pentan	remove	Control	Pentane	Lisa	175.8	Ae	control
54	0	0	0	175.825	0	Ae32_Ae34_S_113	Ae32_Ae34_S_113	Ae32	Ae34	Habituated_Ae	Ae34	remove	Habituated	Ae	Lisa	175.825	Ae	habituated
55	34.42	0.64	0	141.176	35.06	Ae32_Ae34_K_41	Ae32_Ae34_K_41	Ae32	Ae34	Habituated_Ae	Ae34	ok	Habituated	Ae	Lisa	176.236	Ae	habituated
56	0	2.153	0	174.146	2.153	Ae40_Ae49_I_58	Ae40_Ae49_I_58	Ae40	Ae49	Habituated_Ae	Ae49	ok	Habituated	Ae	Lisa	176.299	Ae	habituated
57	0	1.005	0	175.319	1.005	Ae32_Ae34_T_124	Ae32_Ae34_T_124	Ae32	Ae34	Control_Ae	Pentan	ok	Control	Pentane	Lisa	176.324	Ae	control
58	0	2.013	0	174.316	2.013	Ae40_Ae49_R_112	Ae40_Ae49_R_112	Ae40	Ae49	Control_Ae	Pentan	ok	Control	Pentane	Lisa	176.329	Ae	control
59	0	1.752	0	174.665	1.752	video_136	video_136	Ae7	Ae40	Habituated_Ae	Ae40	ok	Habituated	Ae	Naomi	176.417	Ae	habituated
60	0	0.993	0	175.443	0.993	Ae40_Ae49_Q_102	Ae40_Ae49_Q_102	Ae40	Ae49	Habituated_Ae	Ae49	ok	Habituated	Ae	Lisa	176.436	Ae	habituated
61	0	4.235	0	172.208	4.235	Ae40_Ae49_Q_98	Ae40_Ae49_Q_98	Ae40	Ae49	Habituated_Ae	Ae49	ok	Habituated	Ae	Lisa	176.443	Ae	habituated
62	0	3.877	0	172.675	3.877	Ae40_Ae49_I_63	Ae40_Ae49_I_63	Ae40	Ae49	Habituated_Ae	Ae49	ok	Habituated	Ae	Lisa	176.552	Ae	habituated
63	0.25	0	0	176.313	0.25	Ae40_Ae49_R_108	Ae40_Ae49_R_108	Ae40	Ae49	Control_Ae	Pentan	ok	Control	Pentane	Lisa	176.563	Ae	control
64	0	0.5	0	176.09	0.5	video_59	C14	Ae21	Ae34	Habituated_Ae	Ae34	ok	Habituated	Ae	Naomi	176.59	Ae	habituated
65	0	9.017	0	167.686	9.017	Ae40_Ae49_Q_103	Ae40_Ae49_Q_103	Ae40	Ae49	Habituated_Ae	Ae49	ok	Habituated	Ae	Lisa	176.703	Ae	habituated
66	0	2.247	0	174.814	2.247	Ae43_Ae49_B_11	Ae43_Ae49_B_11	Ae43	Ae49	Habituated_Ae	Ae49	ok	Habituated	Ae	Lisa	177.061	Ae	habituated
67	0	10.086	0	167.057	10.086	Ae40_Ae49_I_64	Ae40_Ae49_I_64	Ae40	Ae49	Habituated_Ae	Ae49	ok	Habituated	Ae	Lisa	177.143	Ae	habituated
68	2.999	0	0	174.19	2.999	Ae32_Ae34_T_121	Ae32_Ae34_T_121	Ae32	Ae34	Control_Ae	Pentan	ok	Control	Pentane	Lisa	177.189	Ae	control
69	0	0	0	177.326	0	Ae32_Ae34_T_128	Ae32_Ae34_T_128	Ae32	Ae34	Control_Ae	Pentan	remove	Control	Pentane	Lisa	177.326	Ae	control
70	0	0	0	174.317	0	Ae34_Ae43_A_1	Ae34_Ae43_A_1	Ae34	Ae43	Habituated_Ae	Ae43	remove	Habituated	Ae	Lisa	174.317	Ae	habituated
71	0	0.484	0	176.705	0.484	Ae40_Ae49_R_110	Ae40_Ae49_R_110	Ae40	Ae49	Control_Ae	Pentan	ok	Control	Pentane	Lisa	177.189	Ae	control
72	2.748	0	0	174.526	2.748	Ae40_Ae49_R_109	Ae40_Ae49_R_109	Ae40	Ae49	Control_Ae	Pentan	ok	Control	Pentane	Lisa	177.274	Ae	control
73	0	8.971	0	168.454	8.971	video_155	video_155	Ae7	Ae40	Control_Ae	Pentan	ok	Control	Pentane	Naomi	177.425	Ae	control
74	0	5.499	0	172.195	5.499	Ae40_Ae49_Q_101	Ae40_Ae49_Q_101	Ae40	Ae49	Habituated_Ae	Ae49	ok	Habituated	Ae	Lisa	177.694	Ae	habituated
75	0	2.8	0	175.08	2.8	Ae32_Ae34_K_45	Ae32_Ae34_K_45	Ae32	Ae34	Habituated_Ae	Ae34	ok	Habituated	Ae	Lisa	177.88	Ae	habituated
76	1	0	0	177.095	1	video_126	video_126	Ae7	Ao3	Habituated_Ao	Ao3	ok	Habituated	Ao	Naomi	178.095	Ao	habituated
77	0	10.979	0	167.202	10.979	video_157	video_157	Ae7	Ae40	Control_Ae	Pentan	ok	Control	Pentane	Naomi	178.181	Ae	control
78	0	0	0	177.194	0	Ae34_Ae43_C_8	Ae34_Ae43_C_8	Ae34	Ae43	Control_Ae	Pentan	remove	Control	Pentane	Lisa	177.194	Ae	control
79	1.428	0	0	176.756	1.428	Ae40_Ae49_R_107	Ae40_Ae49_R_107	Ae40	Ae49	Control_Ae	Pentan	ok	Control	Pentane	Lisa	178.184	Ae	control
80	0	2	0	176.413	2	video_124	video_124	Ae7	Ao3	Habituated_Ao	Ao3	ok	Habituated	Ao	Naomi	178.413	Ao	habituated
81	0	3.742	0	174.697	3.742	Ae40_Ae49_Q_100	Ae40_Ae49_Q_100	Ae40	Ae49	Habituated_Ae	Ae49	ok	Habituated	Ae	Lisa	178.439	Ae	habituated
82	0	0	0	175.542	0	Ae34_Ae43_E_38	Ae34_Ae43_E_38	Ae34	Ae43	Control_Ae	Pentan	remove	Control	Pentane	Lisa	175.542	Ae	control
83	0	1.765	0	176.682	1.765	Ae40_Ae49_R_105	Ae40_Ae49_R_105	Ae40	Ae49	Control_Ae	Pentan	ok	Control	Pentane	Lisa	178.447	Ae	control
84	0	4.502	0	174.167	4.502	video_131	video_131	Ae7	Ao3	Habituated_Ao	Ao3	ok	Habituated	Ao	Naomi	178.669	Ao	habituated
85	1.745	2.744	0	174.381	4.489	Ae32_Ae34_S_117	Ae32_Ae34_S_117	Ae32	Ae34	Habituated_Ae	Ae34	ok	Habituated	Ae	Lisa	178.87	Ae	habituated
86	0	1.248	13.495	164.232	14.743	9		Ae21	Ao62	Habituated_Ao	Ao	ok	Habituated	Ao	Melanie	178.975	Ao	habituated
87	0	3.053	0	176.279	3.053	video_11	week4_C27	Ae21	Ao2	Control_Ao	Pentan	ok	Control	Pentane	Naomi	179.332	Ao	control
88	0	4.741	5.999	168.747	10.74	28		Ae32	Ao62	Habituated_Ao	Ao	ok	Habituated	Ao	Melanie	179.487	Ao	habituated
89	5.99	7.512	0	166.067	13.502	video_151	video_151	Ae7	Ae40	Control_Ae	Pentan	ok	Control	Pentane	Naomi	179.569	Ae	control
90	0	1.997	0	177.595	1.997	video_107	video_107	Ae7	Ao3	Control_Ao	Pentan	ok	Control	Pentane	Naomi	179.592	Ao	control
91	0	1.007	0	178.666	1.007	video_161	video_161	Ae7	Ae40	Control_Ae	Pentan	ok	Control	Pentane	Naomi	179.673	Ae	control
92	8.237	6.498	2.491	162.666	17.226	38		Ae32	Ao62	Control_Ao	Pentan	ok	Control	Pentane	Melanie	179.892	Ao	control
93	17.512	0	0	162.474	17.512	video_6	week4_C21	Ae21	Ao2	Control_Ao	Pentan	ok	Control	Pentane	Naomi	179.986	Ao	control
94	0	0	0	174.003	0	Ae34_Ae43_M_83	Ae34_Ae43_M_83	Ae34	Ae43	Control_Ae	Pentan	remove	Control	Pentane	Lisa	174.003	Ae	control
95	19.465	0	0	160.521	19.465	video_67	C22	Ae21	Ao2	Control_Ao	Pentan	ok	Control	Pentane	Naomi	179.986	Ao	control
96	19.481	0	0	160.507	19.481	video_48	C3	Ae21	Ae34	Habituated_Ae	Ae34	ok	Habituated	Ae	Naomi	179.988	Ae	habituated
97	0	14.522	0	165.466	14.522	video_66	C21	Ae21	Ao2	Control_Ao	Pentan	ok	Control	Pentane	Naomi	179.988	Ao	control
98	0	0	0	174.949	0	Ae34_Ae43_N_76	Ae34_Ae43_N_76	Ae34	Ae43	Habituated_Ae	Ae43	remove	Habituated	Ae	Lisa	174.949	Ae	habituated
99	9.443	0	0	170.545	9.443	video_76	C31	Ae21	Ae34	Control_Ae	Pentan	ok	Control	Pentane	Naomi	179.988	Ae	control
100	5.491	0	0	174.499	5.491	video_113	video_113	Ae7	Ao3	Control_Ao	Pentan	ok	Control	Pentane	Naomi	179.99	Ao	control
101	15.51	1.99	0	162.49	17.5	video_54	C9	Ae21	Ae34	Habituated_Ae	Ae34	ok	Habituated	Ae	Naomi	179.99	Ae	habituated
102	7.979	0	0	172.011	7.979	video_77	C32	Ae21	Ae34	Control_Ae	Pentan	ok	Control	Pentane	Naomi	179.99	Ae	control
103	4.605	1.988	0	173.399	6.593	video_9	week4_C25	Ae21	Ao2	Control_Ao	Pentan	ok	Control	Pentane	Naomi	179.992	Ao	control
104	22.195	1.302	0	156.495	23.497	Ae32_Ae34_L_55	Ae32_Ae34_L_55	Ae32	Ae34	Control_Ae	Pentan	ok	Control	Pentane	Lisa	179.992	Ae	control
105	0	0	0	174.781	0	Ae40_Ae49_I_61	Ae40_Ae49_I_61	Ae40	Ae49	Habituated_Ae	Ae49	remove	Habituated	Ae	Lisa	174.781	Ae	habituated
106	36.491	0	0	143.501	36.491	video_56	C11	Ae21	Ae34	Habituated_Ae	Ae34	ok	Habituated	Ae	Naomi	179.992	Ae	habituated
107	3.993	22.988	0	153.012	26.981	video_154	video_154	Ae7	Ae40	Control_Ae	Pentan	ok	Control	Pentane	Naomi	179.993	Ae	control
108	2.493	4.492	0	173.009	6.985	video_106	video_106	Ae7	Ao3	Control_Ao	Pentan	ok	Control	Pentane	Naomi	179.994	Ao	control
109	0	6.5	0	173.494	6.5	video_109	video_109	Ae7	Ao3	Control_Ao	Pentan	ok	Control	Pentane	Naomi	179.994	Ao	control
110	0	5.995	0	173.999	5.995	video_128	video_128	Ae7	Ao3	Habituated_Ao	Ao3	ok	Habituated	Ao	Naomi	179.994	Ao	habituated
111	3.002	1.504	0	175.488	4.506	video_5	week4_C20	Ae21	Ao2	Control_Ao	Pentan	ok	Control	Pentane	Naomi	179.994	Ao	control
112	12.955	0	0	167.039	12.955	video_51	C6	Ae21	Ae34	Habituated_Ae	Ae34	ok	Habituated	Ae	Naomi	179.994	Ae	habituated
113	12.489	0	0	167.505	12.489	video_83	C38	Ae21	Ae34	Control_Ae	Pentan	ok	Control	Pentane	Naomi	179.994	Ae	control
114	0	4.498	0	175.496	4.498	video_90	C45	Ae21	Ae34	Control_Ae	Pentan	ok	Control	Pentane	Naomi	179.994	Ae	control
115	0	5.509	0	174.485	5.509	video_32	A35	Ae16	Ao2	Control_Ao	Pentan	ok	Control	Pentane	Naomi	179.994	Ao	control
116	0	0	0	178.838	0	Ae40_Ae49_J_72	Ae40_Ae49_J_72	Ae40	Ae49	Control_Ae	Pentan	remove	Control	Pentane	Lisa	178.838	Ae	control
117	0	3.914	0	176.081	3.914	video_85	C40	Ae21	Ae34	Control_Ae	Pentan	ok	Control	Pentane	Naomi	179.995	Ae	control
118	4.498	5.996	0	169.501	10.494	video_133	video_133	Ae7	Ae40	Habituated_Ae	Ae40	ok	Habituated	Ae	Naomi	179.995	Ae	habituated
119	9.759	0	0	170.236	9.759	video_138	video_138	Ae7	Ae40	Habituated_Ae	Ae40	ok	Habituated	Ae	Naomi	179.995	Ae	habituated
120	0	10.666	0	169.329	10.666	video_7	week4_C22	Ae21	Ao2	Control_Ao	Pentan	ok	Control	Pentane	Naomi	179.995	Ao	control
121	0	5.015	0	174.981	5.015	video_3	week2_41	Ae16	Ao2	Control_Ao	Pentan	ok	Control	Pentane	Naomi	179.996	Ao	control
122	2.003	2.984	0	175.009	4.987	video_79	C34	Ae21	Ae34	Control_Ae	Pentan	ok	Control	Pentane	Naomi	179.996	Ae	control
123	0	6.969	0	173.027	6.969	video_84	C39	Ae21	Ae34	Control_Ae	Pentan	ok	Control	Pentane	Naomi	179.996	Ae	control
124	2.167	2.179	0	175.65	4.346	Ae34_Ae43_E_40	Ae34_Ae43_E_40	Ae34	Ae43	Control_Ae	Pentan	ok	Control	Pentane	Lisa	179.996	Ae	control
125	0	13.434	0	166.562	13.434	Ae40_Ae49_I_59	Ae40_Ae49_I_59	Ae40	Ae49	Habituated_Ae	Ae49	ok	Habituated	Ae	Lisa	179.996	Ae	habituated
126	0	1.507	0	178.489	1.507	Ae40_Ae49_Q_104	Ae40_Ae49_Q_104	Ae40	Ae49	Habituated_Ae	Ae49	ok	Habituated	Ae	Lisa	179.996	Ae	habituated
127	0	1.138	0	178.858	1.138	Ae43_Ae49_F_21	Ae43_Ae49_F_21	Ae43	Ae49	Habituated_Ae	Ae49	ok	Habituated	Ae	Lisa	179.996	Ae	habituated
128	0	4.499	0	175.497	4.499	video_17	A2	Ae16	Ae37	Habituated_Ae	Ae37	ok	Habituated	Ae	Naomi	179.996	Ae	habituated
129	0	3.541	0	176.455	3.541	video_34	A37	Ae16	Ao2	Control_Ao	Pentan	ok	Control	Pentane	Naomi	179.996	Ao	control
130	17.496	0	0	162.5	17.496	video_49	C4	Ae21	Ae34	Habituated_Ae	Ae34	ok	Habituated	Ae	Naomi	179.996	Ae	habituated
131	0.001	0	0	174.204	0.001	Ae40_Ae49_R_111	Ae40_Ae49_R_111	Ae40	Ae49	Control_Ae	Pentan	remove	Control	Pentane	Lisa	174.205	Ae	control
132	17.02	0	0	162.976	17.02	video_61	C16	Ae21	Ao2	Control_Ao	Pentan	ok	Control	Pentane	Naomi	179.996	Ao	control
133	0	0	0	174.342	0	Ae43_Ae43_N_74	Ae34_Ae43_N_74	Ae34	Ae43	Habituated_Ae	Ae43	remove	Habituated	Ae	Lisa	174.342	Ae	habituated
134	0	4.49	0	175.506	4.49	video_68	C23	Ae21	Ao2	Control_Ao	Pentan	ok	Control	Pentane	Naomi	179.996	Ao	control
135	0	0	0	175.882	0	Ae43_Ae49_B_12	Ae43_Ae49_B_12	Ae43	Ae49	Habituated_Ae	Ae49	remove	Habituated	Ae	Lisa	175.882	Ae	habituated
136	0	14.988	0	165.008	14.988	video_82	C37	Ae21	Ae34	Control_Ae	Pentan	ok	Control	Pentane	Naomi	179.996	Ae	control
137	0	0	0	175.339	0	Ae43_Ae49_B_14	Ae43_Ae49_B_14	Ae43	Ae49	Habituated_Ae	Ae49	remove	Habituated	Ae	Lisa	175.339	Ae	habituated
138	0	0	0	176.147	0	Ae43_Ae49_B_15	Ae43_Ae49_B_15	Ae43	Ae49	Habituated_Ae	Ae49	remove	Habituated	Ae	Lisa	176.147	Ae	habituated
139	1.479	0	0	178.517	1.479	video_89	C44	Ae21	Ae34	Control_Ae	Pentan	ok	Control	Pentane	Naomi	179.996	Ae	control
140	0	2.421	0	177.576	2.421	video_110	video_110	Ae7	Ao3	Control_Ao	Pentan	ok	Control	Pentane	Naomi	179.997	Ao	control
141	0.493	1.502	0	178.002	1.995	video_127	video_127	Ae7	Ao3	Habituated_Ao	Ao3	ok	Habituated	Ao	Naomi	179.997	Ao	habituated
142	3.668	0	0	176.329	3.668	video_22	A7	Ae16	Ae37	Habituated_Ae	Ae37	ok	Habituated	Ae	Naomi	179.997	Ae	habituated
143	0	4.316	0	175.682	4.316	Ae34_Ae43_C_6	Ae34_Ae43_C_6	Ae34	Ae43	Control_Ae	Pentan	ok	Control	Pentane	Lisa	179.998	Ae	control
144	0	3.054	0	176.944	3.054	Ae34_Ae43_C_9	Ae34_Ae43_C_9	Ae34	Ae43	Control_Ae	Pentan	ok	Control	Pentane	Lisa	179.998	Ae	control
145	0	0	0	175.534	0	Ae43_Ae49_F_22	Ae43_Ae49_F_22	Ae43	Ae49	Habituated_Ae	Ae49	remove	Habituated	Ae	Lisa	175.534	Ae	habituated
146	0	0.487	0	179.511	0.487	video_100	C70	Ae21	Ao2	Habituated_Ao	Ao2	ok	Habituated	Ao	Naomi	179.998	Ao	habituated
147	0	2.998	0	177	2.998	video_13	week5_D66	Ae7	Ao3	Control_Ao	Pentan	ok	Control	Pentane	Naomi	179.998	Ao	control
148	0	1.493	0	178.505	1.493	video_14	week5_D67	Ae7	Ao3	Control_Ao	Pentan	ok	Control	Pentane	Naomi	179.998	Ao	control
149	0	0	0	174.915	0	Ae43_Ae49_H_26	Ae43_Ae49_H_26	Ae43	Ae49	Control_Ae	Pentan	remove	Control	Pentane	Lisa	174.915	Ae	control
150	0	3.506	0	176.492	3.506	video_147	video_147	Ae7	Ae40	Control_Ae	Pentan	ok	Control	Pentane	Naomi	179.998	Ae	control
151	0	0.995	0	179.003	0.995	video_152	video_152	Ae7	Ae40	Control_Ae	Pentan	ok	Control	Pentane	Naomi	179.998	Ae	control
152	0	2.772	0	177.226	2.772	video_159	video_159	Ae7	Ae40	Control_Ae	Pentan	ok	Control	Pentane	Naomi	179.998	Ae	control
153	0	0	0	173.839	0	Ae43_Ae49_H_30	Ae43_Ae49_H_30	Ae43	Ae49	Control_Ae	Pentan	remove	Control	Pentane	Lisa	173.839	Ae	control
154	0	0	0	174.812	0	Ae43_Ae49_O_91	Ae43_Ae49_O_91	Ae43	Ae49	Habituated_Ae	Ae49	remove	Habituated	Ae	Lisa	174.812	Ae	habituated
155	0	0.5	0	179.498	0.5	video_16	A1	Ae16	Ae37	Habituated_Ae	Ae37	ok	Habituated	Ae	Naomi	179.998	Ae	habituated
156	0	3.998	0	176	3.998	video_18	A3	Ae16	Ae37	Habituated_Ae	Ae37	ok	Habituated	Ae	Naomi	179.998	Ae	habituated
157	0	2.51	0	177.488	2.51	video_2	week2_40	Ae16	Ao2	Control_Ao	Pentan	ok	Control	Pentane	Naomi	179.998	Ao	control
158	0	9.509	0	170.489	9.509	video_21	A6	Ae16	Ae37	Habituated_Ae	Ae37	ok	Habituated	Ae	Naomi	179.998	Ae	habituated
159	2.505	0	0	177.493	2.505	video_25	A10	Ae16	Ae37	Control_Ae	Pentan	ok	Control	Pentane	Naomi	179.998	Ae	control
160	0	5.482	0	174.516	5.482	video_26	A11	Ae16	Ae37	Control_Ae	Pentan	ok	Control	Pentane	Naomi	179.998	Ae	control
161	0	10.018	0	169.98	10.018	video_29	A14	Ae16	Ae37	Control_Ae	Pentan	ok	Control	Pentane	Naomi	179.998	Ae	control
162	0	0.495	0	179.503	0.495	video_41	A48	Ae16	Ao2	Habituated_Ao	Ao2	ok	Habituated	Ao	Naomi	179.998	Ao	habituated
163	0	1.506	0	178.492	1.506	video_43	A50	Ae16	Ao2	Habituated_Ao	Ao2	ok	Habituated	Ao	Naomi	179.998	Ao	habituated
164	0	3.506	0	176.492	3.506	video_45	A52	Ae16	Ao2	Habituated_Ao	Ao2	ok	Habituated	Ao	Naomi	179.998	Ao	habituated
165	0	1.012	0	178.986	1.012	video_46	C1	Ae21	Ae34	Habituated_Ae	Ae34	ok	Habituated	Ae	Naomi	179.998	Ae	habituated
166	0	0	0	180	0	video_1	week2_39	Ae16	Ao2	Control_Ao	Pentan	remove	Control	Pentane	Naomi	180	Ao	control
167	0	0	0	180	0	video_10	week4_C26	Ae21	Ao2	Control_Ao	Pentan	remove	Control	Pentane	Naomi	180	Ao	control
168	4.998	0	0	175	4.998	video_52	C7	Ae21	Ae34	Habituated_Ae	Ae34	ok	Habituated	Ae	Naomi	179.998	Ae	habituated
169	0	0	0	175.583	0	video_101	C71	Ae21	Ao2	Habituated_Ao	Ao2	remove	Habituated	Ao	Naomi	175.583	Ao	habituated
170	0	0	0	180	0	video_102	C72	Ae21	Ao2	Habituated_Ao	Ao2	remove	Habituated	Ao	Naomi	180	Ao	habituated
171	0	0	0	180	0	video_103	C73	Ae21	Ao2	Habituated_Ao	Ao2	remove	Habituated	Ao	Naomi	180	Ao	habituated
172	0	0	0	180	0	video_104	C74	Ae21	Ao2	Habituated_Ao	Ao2	remove	Habituated	Ao	Naomi	180	Ao	habituated
173	0	2.009	0	177.989	2.009	video_69	C24	Ae21	Ao2	Control_Ao	Pentan	ok	Control	Pentane	Naomi	179.998	Ao	control
174	0	1.268	0	178.73	1.268	video_78	C33	Ae21	Ae34	Control_Ae	Pentan	ok	Control	Pentane	Naomi	179.998	Ae	control
175	0	0	0	180	0	video_108	video_108	Ae7	Ao3	Control_Ao	Pentan	remove	Control	Pentane	Naomi	180	Ao	control
176	0	5.983	0	174.015	5.983	video_80	C35	Ae21	Ae34	Control_Ae	Pentan	ok	Control	Pentane	Naomi	179.998	Ae	control
177	0	0.994	0	179.004	0.994	video_88	C43	Ae21	Ae34	Control_Ae	Pentan	ok	Control	Pentane	Naomi	179.998	Ae	control
178	0.988	0	0	179.01	0.988	video_97	C67	Ae21	Ao2	Habituated_Ao	Ao2	ok	Habituated	Ao	Naomi	179.998	Ao	habituated
179	0	0	0	180	0	video_111	video_111	Ae7	Ao3	Control_Ao	Pentan	remove	Control	Pentane	Naomi	180	Ao	control
180	0	0	0	180	0	video_112	video_112	Ae7	Ao3	Control_Ao	Pentan	remove	Control	Pentane	Naomi	180	Ao	control
181	0	2.005	0	177.993	2.005	video_99	C69	Ae21	Ao2	Habituated_Ao	Ao2	ok	Habituated	Ao	Naomi	179.998	Ao	habituated
182	0	0	0	180	0	video_115	video_115	Ae7	Ao3	Control_Ao	Pentan	remove	Control	Pentane	Naomi	180	Ao	control
183	0	0	0	180	0	video_116	video_116	Ae7	Ao3	Control_Ao	Pentan	remove	Control	Pentane	Naomi	180	Ao	control
184	0	0	0	180	0	video_117	video_117	Ae7	Ao3	Habituated_Ao	Ao3	remove	Habituated	Ao	Naomi	180	Ao	habituated
185	0	0	0	180	0	video_118	video_118	Ae7	Ao3	Habituated_Ao	Ao3	remove	Habituated	Ao	Naomi	180	Ao	habituated
186	0	0	0	180	0	video_119	video_119	Ae7	Ao3	Habituated_Ao	Ao3	remove	Habituated	Ao	Naomi	180	Ao	habituated
187	0	0	0	180	0	video_12	week5_D65	Ae7	Ao3	Control_Ao	Pentan	remove	Control	Pentane	Naomi	180	Ao	control
188	0	0	0	180	0	video_120	video_120	Ae7	Ao3	Habituated_Ao	Ao3	remove	Habituated	Ao	Naomi	180	Ao	habituated
189	0	2	0	177.998	2	video_8	week4_C24	Ae21	Ao2	Control_Ao	Pentan	ok	Control	Pentane	Naomi	179.998	Ao	control
190	0	0	0	180	0	video_122	video_122	Ae7	Ao3	Habituated_Ao	Ao3	remove	Habituated	Ao	Naomi	180	Ao	habituated
191	0	0	0	180	0	video_123	video_123	Ae7	Ao3	Habituated_Ao	Ao3	remove	Habituated	Ao	Naomi	180	Ao	habituated
192	0	1.513	0	178.485	1.513	Ae32_Ae34_S_115	Ae32_Ae34_S_115	Ae32	Ae34	Habituated_Ae	Ae34	ok	Habituated	Ae	Lisa	179.998	Ae	habituated
193	0	0	0	180	0	video_125	video_125	Ae7	Ao3	Habituated_Ao	Ao3	remove	Habituated	Ao	Naomi	180	Ao	habituated
194	0	2.251	0	177.747	2.251	Ae40_Ae49_Q_99	Ae40_Ae49_Q_99	Ae40	Ae49	Habituated_Ae	Ae49	ok	Habituated	Ae	Lisa	179.998	Ae	habituated
195	0	0.991	0	179.007	0.991	video_121	video_121	Ae7	Ao3	Habituated_Ao	Ao3	ok	Habituated	Ao	Naomi	179.998	Ao	habituated
196	0.985	0	0	179.013	0.985	video_153	video_153	Ae7	Ae40	Control_Ae	Pentan	ok	Control	Pentane	Naomi	179.998	Ae	control
197	0	0	0	180	0	video_129	video_129	Ae7	Ao3	Habituated_Ao	Ao3	remove	Habituated	Ao	Naomi	180	Ao	habituated
198	0	1.491	0	178.507	1.491	video_58	C13	Ae21	Ae34	Habituated_Ae	Ae34	ok	Habituated	Ae	Naomi	179.998	Ae	habituated
199	0	0	0	180	0	video_130	video_130	Ae7	Ao3	Habituated_Ao	Ao3	remove	Habituated	Ao	Naomi	180	Ao	habituated
200	0	1.997	0	178.001	1.997	video_62	C17	Ae21	Ao2	Control_Ao	Pentan	ok	Control	Pentane	Naomi	179.998	Ao	control
201	0	0	0	179.678	0	video_132	video_132	Ae7	Ae40	Habituated_Ae	Ae40	remove	Habituated	Ae	Naomi	179.678	Ae	habituated
202	0	1.502	0	178.496	1.502	video_87	C42	Ae21	Ae34	Control_Ae	Pentan	ok	Control	Pentane	Naomi	179.998	Ae	control
203	0	0	0	180	0	video_134	video_134	Ae7	Ae40	Habituated_Ae	Ae40	remove	Habituated	Ae	Naomi	180	Ae	habituated
204	0	0	0	180	0	video_135	video_135	Ae7	Ae40	Habituated_Ae	Ae40	remove	Habituated	Ae	Naomi	180	Ae	habituated
205	0.001	1.997	0	178.001	1.998	video_4	week2_42	Ae16	Ao2	Control_Ao	Pentan	ok	Control	Pentane	Naomi	179.999	Ao	control
206	0	0	0	180	0	video_137	video_137	Ae7	Ae40	Habituated_Ae	Ae40	remove	Habituated	Ae	Naomi	180	Ae	habituated
207	0	4.315	0	175.684	4.315	video_65	C20	Ae21	Ao2	Control_Ao	Pentan	ok	Control	Pentane	Naomi	179.999	Ao	control
208	0	0	0	179.932	0	video_139	video_139	Ae7	Ae40	Habituated_Ae	Ae40	remove	Habituated	Ae	Naomi	179.932	Ae	habituated
209	8.915	0	0	171.084	8.915	video_86	C41	Ae21	Ae34	Control_Ae	Pentan	ok	Control	Pentane	Naomi	179.999	Ae	control
210	0	0	0	180	0	video_140	video_140	Ae7	Ae40	Habituated_Ae	Ae40	remove	Habituated	Ae	Naomi	180	Ae	habituated
211	0	0	0	180	0	video_141	video_141	Ae7	Ae40	Habituated_Ae	Ae40	remove	Habituated	Ae	Naomi	180	Ae	habituated
212	0	0	0	180	0	video_142	video_142	Ae7	Ae40	Habituated_Ae	Ae40	remove	Habituated	Ae	Naomi	180	Ae	habituated
213	0	0	0	180	0	video_143	video_143	Ae7	Ae40	Habituated_Ae	Ae40	remove	Habituated	Ae	Naomi	180	Ae	habituated
214	0	0	0	180	0	video_144	video_144	Ae7	Ae40	Habituated_Ae	Ae40	remove	Habituated	Ae	Naomi	180	Ae	habituated
215	0	0	0	180	0	video_145	video_145	Ae7	Ae40	Habituated_Ae	Ae40	remove	Habituated	Ae	Naomi	180	Ae	habituated
216	0	0	0	179.569	0	video_146	video_146	Ae7	Ae40	Habituated_Ae	Ae40	remove	Habituated	Ae	Naomi	179.569	Ae	habituated
217	0	2.01	0	177.99	2.01	Ae40_Ae49_Q_97	Ae40_Ae49_Q_97	Ae40	Ae49	Habituated_Ae	Ae49	ok	Habituated	Ae	Lisa	180	Ae	habituated
218	0	0	0	180	0	video_149	video_149	Ae7	Ae40	Control_Ae	Pentan	remove	Control	Pentane	Naomi	180	Ae	control
219	0	0	0	180	0	video_15	week5_D68	Ae7	Ao3	Control_Ao	Pentan	remove	Control	Pentane	Naomi	180	Ao	control
220	0	0	0	180	0	video_150	video_150	Ae7	Ae40	Control_Ae	Pentan	remove	Control	Pentane	Naomi	180	Ae	control
221	0	4.822	0	175.178	4.822	Ae34_Ae43_E_36	Ae34_Ae43_E_36	Ae34	Ae43	Control_Ae	Pentan	ok	Control	Pentane	Lisa	180	Ae	control
222	0	1.248	8.248	170.504	9.496	1		Ae32	Ae34	Habituated_Ae	Ae	ok	Habituated	Ae	Melanie	180	Ae	habituated
223	0	8.432	0	171.568	8.432	2		Ae21	Ae34	Control_Ae	Pentan	ok	Control	Pentane	Melanie	180	Ae	control
224	0	2	0	178	2	3		Ae21	Ae34	Control_Ae	Pentan	ok	Control	Pentane	Melanie	180	Ae	control
225	0	11.743	14.237	154.02	25.98	4		Ae32	Ao62	Habituated_Ao	Ao	ok	Habituated	Ao	Melanie	180	Ao	habituated
226	0	0	0	180	0	video_156	video_156	Ae7	Ae40	Control_Ae	Pentan	remove	Control	Pentane	Naomi	180	Ae	control
227	0	0	4.736	175.264	4.736	5		Ae21	Ae34	Habituated_Ae	Ae	ok	Habituated	Ae	Melanie	180	Ae	habituated
228	0	0	0	172.262	0	video_158	video_158	Ae7	Ae40	Control_Ae	Pentan	remove	Control	Pentane	Naomi	172.262	Ae	control
229	0	0	12.238	167.762	12.238	6		Ae21	Ae34	Habituated_Ae	Ae	ok	Habituated	Ae	Melanie	180	Ae	habituated
230	0	1.498	0	178.502	1.498	7		Ae21	Ae34	Habituated_Ae	Ae	ok	Habituated	Ae	Melanie	180	Ae	habituated
231	0	0	5.241	174.759	5.241	8		Ae21	Ao62	Control_Ao	Pentan	ok	Control	Pentane	Melanie	180	Ao	control
232	0	6.503	8.233	165.264	14.736	10		Ae21	Ao62	Habituated_Ao	Ao	ok	Habituated	Ao	Melanie	180	Ao	habituated
233	0	10.244	7.004	162.752	17.248	12		Ae32	Ae34	Control_Ae	Pentan	ok	Control	Pentane	Melanie	180	Ae	control
234	0	1.498	1.001	177.501	2.499	13		Ae32	Ae34	Control_Ae	Pentan	ok	Control	Pentane	Melanie	180	Ae	control
235	0	0	0	180	0	video_19	A4	Ae16	Ae37	Habituated_Ae	Ae37	remove	Habituated	Ae	Naomi	180	Ae	habituated
236	0	1.001	6.244	172.755	7.245	14		Ae32	Ae34	Control_Ae	Pentan	ok	Control	Pentane	Melanie	180	Ae	control
237	0	0	0	180	0	video_20	A5	Ae16	Ae37	Habituated_Ae	Ae37	remove	Habituated	Ae	Naomi	180	Ae	habituated
238	0	0.999	4.242	174.759	5.241	15		Ae32	Ae34	Habituated_Ae	Ae	ok	Habituated	Ae	Melanie	180	Ae	habituated
239	3.34	5.499	3.992	167.169	12.831	16		Ae32	Ae34	Habituated_Ae	Ae	ok	Habituated	Ae	Melanie	180	Ae	habituated
240	0	0	0	180	0	video_23	A8	Ae16	Ae37	Habituated_Ae	Ae37	remove	Habituated	Ae	Naomi	180	Ae	habituated
241	0	0	0	180	0	video_24	A9	Ae16	Ae37	Habituated_Ae	Ae37	remove	Habituated	Ae	Naomi	180	Ae	habituated
242	0	0.5	9.237	170.263	9.737	18		Ae32	Ae34	Habituated_Ae	Ae	ok	Habituated	Ae	Melanie	180	Ae	habituated
243	0	5.498	2.998	171.504	8.496	21		Ae21	Ao62	Habituated_Ao	Ao	ok	Habituated	Ao	Melanie	180	Ao	habituated
244	0	0	0	180	0	video_27	A12	Ae16	Ae37	Control_Ae	Pentan	remove	Control	Pentane	Naomi	180	Ae	control
245	0	0	0	180	0	video_28	A13	Ae16	Ae37	Control_Ae	Pentan	remove	Control	Pentane	Naomi	180	Ae	control
246	0	11.493	42.999	125.508	54.492	23		Ae21	Ae34	Habituated_Ae	Ae	ok	Habituated	Ae	Melanie	180	Ae	habituated
247	0	3.996	15.991	160.013	19.987	24		Ae21	Ae34	Habituated_Ae	Ae	ok	Habituated	Ae	Melanie	180	Ae	habituated
248	0	0	0	180	0	video_30	A15	Ae16	Ae37	Control_Ae	Pentan	remove	Control	Pentane	Naomi	180	Ae	control
249	0	0	0	180	0	video_31	A16	Ae16	Ae37	Control_Ae	Pentan	remove	Control	Pentane	Naomi	180	Ae	control
250	0	4.499	2.496	173.005	6.995	25		Ae32	Ae34	Habituated_Ae	Ae	ok	Habituated	Ae	Melanie	180	Ae	habituated
251	0	0	0	180	0	video_33	A36	Ae16	Ao2	Control_Ao	Pentan	remove	Control	Pentane	Naomi	180	Ao	control
252	7.497	0	120.246	52.257	127.743	26		Ae21	Ae34	Habituated_Ae	Ae	ok	Habituated	Ae	Melanie	180	Ae	habituated
253	0	0	0	180	0	video_35	A38	Ae16	Ao2	Control_Ao	Pentan	remove	Control	Pentane	Naomi	180	Ao	control
254	0	0	0	180	0	video_36	A43	Ae16	Ao2	Habituated_Ao	Ao2	remove	Habituated	Ao	Naomi	180	Ao	habituated
255	0	0	0	180	0	video_37	A44	Ae16	Ao2	Habituated_Ao	Ao2	remove	Habituated	Ao	Naomi	180	Ao	habituated
256	0	0	0	180	0	video_38	A45	Ae16	Ao2	Habituated_Ao	Ao2	remove	Habituated	Ao	Naomi	180	Ao	habituated
257	0	0	0	180	0	video_39	A46	Ae16	Ao2	Habituated_Ao	Ao2	remove	Habituated	Ao	Naomi	180	Ao	habituated
258	0	5.993	9.495	164.512	15.488	27		Ae21	Ao62	Habituated_Ao	Ao	ok	Habituated	Ao	Melanie	180	Ao	habituated
259	0	0	0	180	0	video_40	A47	Ae16	Ao2	Habituated_Ao	Ao2	remove	Habituated	Ao	Naomi	180	Ao	habituated
260	0	3.498	8.253	168.249	11.751	29		Ae32	Ae34	Habituated_Ae	Ae	ok	Habituated	Ae	Melanie	180	Ae	habituated
261	0	0	0	180	0	video_42	A49	Ae16	Ao2	Habituated_Ao	Ao2	remove	Habituated	Ao	Naomi	180	Ao	habituated
262	0	11.494	2.497	166.009	13.991	30		Ae32	Ao62	Habituated_Ao	Ao	ok	Habituated	Ao	Melanie	180	Ao	habituated
263	0	0	0	180	0	video_44	A51	Ae16	Ao2	Habituated_Ao	Ao2	remove	Habituated	Ao	Naomi	180	Ao	habituated
264	11.744	21.494	8.492	138.27	41.73	31		Ae32	Ao62	Control_Ae	Pentan	ok	Control	Pentane	Melanie	180	Ae	control
265	0	2	5.498	172.502	7.498	32		Ae21	Ao62	Control_Ao	Pentan	ok	Control	Pentane	Melanie	180	Ao	control
266	0	0	0	180	0	video_47	C2	Ae21	Ae34	Habituated_Ae	Ae34	remove	Habituated	Ae	Naomi	180	Ae	habituated
267	0	1.999	1.499	176.502	3.498	33		Ae21	Ao62	Control_Ao	Pentan	ok	Control	Pentane	Melanie	180	Ao	control
268	5.747	16.242	24.777	133.234	46.766	34		Ae21	Ao62	Habituated_Ao	Ao	ok	Habituated	Ao	Melanie	180	Ao	habituated
269	1.499	7.232	6.749	164.52	15.48	35		Ae32	Ao62	Habituated_Ao	Ao	ok	Habituated	Ao	Melanie	180	Ao	habituated
270	0	0	0	180	0	video_50	C5	Ae21	Ae34	Habituated_Ae	Ae34	remove	Habituated	Ae	Naomi	180	Ae	habituated
271	0	0.999	5.488	173.513	6.487	36		Ae21	Ao62	Habituated_Ao	Ao	ok	Habituated	Ao	Melanie	180	Ao	habituated
272	14.745	25.496	0.497	139.262	40.738	37		Ae32	Ao62	Control_Ao	Pentan	ok	Control	Pentane	Melanie	180	Ao	control
273	0	0	0	180	0	video_53	C8	Ae21	Ae34	Habituated_Ae	Ae34	remove	Habituated	Ae	Naomi	180	Ae	habituated
274	1.499	5.519	9.992	162.99	17.01	39		Ae32	Ao62	Control_Ae	Pentan	ok	Control	Pentane	Melanie	180	Ae	control
275	0	0	0	180	0	video_55	C10	Ae21	Ae34	Habituated_Ae	Ae34	remove	Habituated	Ae	Naomi	180	Ae	habituated
276	0	3.744	0	176.256	3.744	Ae32_Ae34_K_48	Ae32_Ae34_K_48	Ae32	Ae34	Habituated_Ae	Ae34	ok	Habituated	Ae	Lisa	180	Ae	habituated
277	0	0	0	179.831	0	video_57	C12	Ae21	Ae34	Habituated_Ae	Ae34	remove	Habituated	Ae	Naomi	179.831	Ae	habituated
278	24.044	0.381	0	155.575	24.425	Ae32_Ae34_L_51	Ae32_Ae34_L_51	Ae32	Ae34	Control_Ae	Pentan	ok	Control	Pentane	Lisa	180	Ae	control
279	12.496	0	0	167.504	12.496	Ae32_Ae34_L_53	Ae32_Ae34_L_53	Ae32	Ae34	Control_Ae	Pentan	ok	Control	Pentane	Lisa	180	Ae	control
280	0	3.583	0	176.417	3.583	Ae34_Ae43_A_5	Ae34_Ae43_A_5	Ae34	Ae43	Habituated_Ae	Ae43	ok	Habituated	Ae	Lisa	180	Ae	habituated
281	0	0	0	180	0	video_60	C15	Ae21	Ae34	Habituated_Ae	Ae34	remove	Habituated	Ae	Naomi	180	Ae	habituated
282	0	3.101	0	176.899	3.101	Ae34_Ae43_G_35	Ae34_Ae43_G_35	Ae34	Ae43	Habituated_Ae	Ae43	ok	Habituated	Ae	Lisa	180	Ae	habituated
283	0.589	0.658	0	178.753	1.247	Ae34_Ae43_M_79	Ae34_Ae43_M_79	Ae34	Ae43	Control_Ae	Pentan	ok	Control	Pentane	Lisa	180	Ae	control
284	0	0	0	180	0	video_63	C18	Ae21	Ao2	Control_Ao	Pentan	remove	Control	Pentane	Naomi	180	Ao	control
285	0	0	0	180	0	video_64	C19	Ae21	Ao2	Control_Ao	Pentan	remove	Control	Pentane	Naomi	180	Ao	control
286	0	4.988	0	175.012	4.988	Ae34_Ae43_M_80	Ae34_Ae43_M_80	Ae34	Ae43	Control_Ae	Pentan	ok	Control	Pentane	Lisa	180	Ae	control
287	3.06	2.27	0	174.67	5.33	Ae34_Ae43_M_81	Ae34_Ae43_M_81	Ae34	Ae43	Control_Ae	Pentan	ok	Control	Pentane	Lisa	180	Ae	control
288	0.373	1.231	0	178.396	1.604	Ae34_Ae43_M_82	Ae34_Ae43_M_82	Ae34	Ae43	Control_Ae	Pentan	ok	Control	Pentane	Lisa	180	Ae	control
289	0	1.781	0	178.219	1.781	Ae34_Ae43_N_73	Ae34_Ae43_N_73	Ae34	Ae43	Habituated_Ae	Ae43	ok	Habituated	Ae	Lisa	180	Ae	habituated
290	0	1.013	0	178.987	1.013	Ae34_Ae43_N_75	Ae34_Ae43_N_75	Ae34	Ae43	Habituated_Ae	Ae43	ok	Habituated	Ae	Lisa	180	Ae	habituated
291	0	0.601	0	179.399	0.601	Ae34_Ae43_N_77	Ae34_Ae43_N_77	Ae34	Ae43	Habituated_Ae	Ae43	ok	Habituated	Ae	Lisa	180	Ae	habituated
292	0	0	0	180	0	video_70	C25	Ae21	Ao2	Control_Ao	Pentan	remove	Control	Pentane	Naomi	180	Ao	control
293	0	0	0	178.575	0	video_72	C27	Ae21	Ao2	Control_Ao	Pentan	remove	Control	Pentane	Naomi	178.575	Ao	control
294	0	0	0	180	0	video_73	C28	Ae21	Ao2	Control_Ao	Pentan	remove	Control	Pentane	Naomi	180	Ao	control
295	0	0	0	180	0	video_74	C29	Ae21	Ao2	Control_Ao	Pentan	remove	Control	Pentane	Naomi	180	Ao	control
296	0	0	0	180	0	video_75	C30	Ae21	Ao2	Control_Ao	Pentan	remove	Control	Pentane	Naomi	180	Ao	control
297	0	2.231	2.009	175.76	4.24	Ae34_Ae43_N_78	Ae34_Ae43_N_78	Ae34	Ae43	Habituated_Ae	Ae43	ok	Habituated	Ae	Lisa	180	Ae	habituated
298	0	0.644	0	179.356	0.644	Ae40_Ae49_I_62	Ae40_Ae49_I_62	Ae40	Ae49	Habituated_Ae	Ae49	ok	Habituated	Ae	Lisa	180	Ae	habituated
299	1	0	0	179	1	Ae40_Ae49_J_68	Ae40_Ae49_J_68	Ae40	Ae49	Control_Ae	Pentan	ok	Control	Pentane	Lisa	180	Ae	control
300	0	5.549	0	174.451	5.549	Ae40_Ae49_J_69	Ae40_Ae49_J_69	Ae40	Ae49	Control_Ae	Pentan	ok	Control	Pentane	Lisa	180	Ae	control
301	3.279	1.678	0	175.043	4.957	Ae40_Ae49_J_70	Ae40_Ae49_J_70	Ae40	Ae49	Control_Ae	Pentan	ok	Control	Pentane	Lisa	180	Ae	control
302	2.09	0	0	177.91	2.09	Ae40_Ae49_J_71	Ae40_Ae49_J_71	Ae40	Ae49	Control_Ae	Pentan	ok	Control	Pentane	Lisa	180	Ae	control
303	0	0	0	180	0	video_81	C36	Ae21	Ae34	Control_Ae	Pentan	remove	Control	Pentane	Naomi	180	Ae	control
304	0.756	1.498	0	177.746	2.254	Ae40_Ae49_R_106	Ae40_Ae49_R_106	Ae40	Ae49	Control_Ae	Pentan	ok	Control	Pentane	Lisa	180	Ae	control
305	0	4.341	0	175.659	4.341	Ae43_Ae49_O_92	Ae43_Ae49_O_92	Ae43	Ae49	Habituated_Ae	Ae49	ok	Habituated	Ae	Lisa	180	Ae	habituated
306	0	1.945	0	178.055	1.945	Ae43_Ae49_O_93	Ae43_Ae49_O_93	Ae43	Ae49	Habituated_Ae	Ae49	ok	Habituated	Ae	Lisa	180	Ae	habituated
307	0	0.348	0	179.652	0.348	Ae43_Ae49_O_94	Ae43_Ae49_O_94	Ae43	Ae49	Habituated_Ae	Ae49	ok	Habituated	Ae	Lisa	180	Ae	habituated
308	0	1.512	0	178.488	1.512	Ae43_Ae49_O_95	Ae43_Ae49_O_95	Ae43	Ae49	Habituated_Ae	Ae49	ok	Habituated	Ae	Lisa	180	Ae	habituated
309	0	1.941	0	178.059	1.941	Ae43_Ae49_O_96	Ae43_Ae49_O_96	Ae43	Ae49	Habituated_Ae	Ae49	ok	Habituated	Ae	Lisa	180	Ae	habituated
310	0.755	1.523	0	177.722	2.278	Ae43_Ae49_P_85	Ae43_Ae49_P_85	Ae43	Ae49	Control_Ae	Pentan	ok	Control	Pentane	Lisa	180	Ae	control
311	16.362	0.272	0	163.366	16.634	Ae43_Ae49_P_86	Ae43_Ae49_P_86	Ae43	Ae49	Control_Ae	Pentan	ok	Control	Pentane	Lisa	180	Ae	control
312	0	0.95	0	179.05	0.95	Ae43_Ae49_P_87	Ae43_Ae49_P_87	Ae43	Ae49	Control_Ae	Pentan	ok	Control	Pentane	Lisa	180	Ae	control
313	0.428	2.166	0	177.406	2.594	Ae43_Ae49_P_88	Ae43_Ae49_P_88	Ae43	Ae49	Control_Ae	Pentan	ok	Control	Pentane	Lisa	180	Ae	control
314	0	0	0	180	0	video_91	C61	Ae21	Ao2	Habituated_Ao	Ao2	remove	Habituated	Ao	Naomi	180	Ao	habituated
315	0	0	0	180	0	video_92	C62	Ae21	Ao2	Habituated_Ao	Ao2	remove	Habituated	Ao	Naomi	180	Ao	habituated
316	0	0	0	180	0	video_93	C63	Ae21	Ao2	Habituated_Ao	Ao2	remove	Habituated	Ao	Naomi	180	Ao	habituated
317	0	0	0	180	0	video_94	C64	Ae21	Ao2	Habituated_Ao	Ao2	remove	Habituated	Ao	Naomi	180	Ao	habituated
318	0	0	0	180	0	video_95	C65	Ae21	Ao2	Habituated_Ao	Ao2	remove	Habituated	Ao	Naomi	180	Ao	habituated
319	0	0	0	180	0	video_96	C66	Ae21	Ao2	Habituated_Ao	Ao2	remove	Habituated	Ao	Naomi	180	Ao	habituated
320	0	4.092	0	175.908	4.092	Ae43_Ae49_P_89	Ae43_Ae49_P_89	Ae43	Ae49	Control_Ae	Pentan	ok	Control	Pentane	Lisa	180	Ae	control
321	0	0	0	180	0	video_98	C68	Ae21	Ao2	Habituated_Ao	Ao2	remove	Habituated	Ao	Naomi	180	Ao	habituated
322	1.168	0	0	178.832	1.168	Ae43_Ae49_P_90	Ae43_Ae49_P_90	Ae43	Ae49	Control_Ae	Pentan	ok	Control	Pentane	Lisa	180	Ae	control
