# Supplementary material for: Exposure to non-nestmate odors changes the odorant receptor profile in Acromyrmex echinatior leaf-cutting ants
Source: iScience. 2026 Jul 13;29(8):116665. doi: 10.1016/j.isci.2026.116665 (PMC13382326; doi:10.1016/j.isci.2026.116665)
Supplement: File S1. Read count table and code for transcriptome analysis, related to Figures 2 and 3 [file mmc6.zip]

Archive with 5 entries (4 files):
- File-S1-code/
- File-S1-code/readcounttable_habituation_allsamples.csv
- File-S1-code/Bey-habituation-transcriptome-analysis.R
- File-S1-code/design_habituation.csv
- File-S1-code/SI-table-8-AechORsubfamilies.csv
