# Supplementary material for: Exposure to non-nestmate odors changes the odorant receptor profile in Acromyrmex echinatior leaf-cutting ants
Source: iScience. 2026 Jul 13;29(8):116665. doi: 10.1016/j.isci.2026.116665 (PMC13382326; doi:10.1016/j.isci.2026.116665)
Supplement: File S1. Read count table and code for transcriptome analysis, related to Figures 2 and 3 [file mmc6.zip › File-S1-code/readcounttable_habituation_allsamples.csv]

ID_gene	Ae21Ae1	Ae21Ae2	Ae21Ae3	Ae21Ae4	Ae21Ae6	Ae21Ao1	Ae21Ao2	Ae21Ao3	Ae21Ao5	Ae21Ao6	Ae21Pen1	Ae21Pen2	Ae21Pen3	Ae21Pen4	Ae21Pen5	Ae32Ae1	Ae32Ae2	Ae32Ae4	Ae32Ae5	Ae32Ae7	Ae32Ao1	Ae32Ao3	Ae32Ao4	Ae32Ao6	Ae32Pen2	Ae32Pen3	Ae32Pen5	Ae32Pen6	Ae32Pen7
1SS_GKEKEg001_i1	2	1	0	0	1	1	0	0	2	1	1	1	0	0	0	1	0	0	0	0	0	1	1	0	0	0	0	0	0
5-HT1A_Aech_g05349_i1	1	2	0	1	3	0	0	1	0	1	0	0	0	0	0	1	0	0	0	0	0	0	1	0	0	1	0	0	0
AMPK_Aech_g09731_i1	4359	2598	3757	3618	4179	2731	2430	3730	3268	3123	2358	3361	3125	3400	3404	2590	2789	2771	4135	3388	1998	3909	3826	3588	4328	4188	3381	4756	4095
ATG5_Aech_g03118_i1	864	742	813	970	958	779	549	990	902	934	645	903	733	813	1036	426	752	965	1302	878	599	788	1060	1192	970	1066	832	899	1088
ATG6_Aech_g14044_i1	121	59	80	102	135	75	72	113	84	115	86	135	105	125	89	65	89	93	141	134	60	114	128	92	118	133	106	114	115
Abaecin_Aech_g14441_i1	7	6	10	7	1	11	14	7	55	251	19	9	28	63	21	45	34	24	514	2	7	12	8	3	18	15	216	0	108
Adipokinetic_hormone_receptor_Aech_g12526_i2	2	1	2	3	4	1	2	5	4	1	1	5	4	5	3	2	5	1	9	2	0	1	1	1	3	2	2	6	3
Adipokinetic_hormoneg001_i1	998	956	696	467	3493	662	6722	601	425	502	87	2365	670	382	186	63	2318	504	2724	670	473	2168	992	559	3469	10618	4136	10257	7381
AechAMPA	46	29	69	59	70	54	42	62	46	66	128	79	65	66	77	113	82	66	34	79	55	32	87	53	51	49	37	34	27
AechCSP1	917	1281	1302	715	394	3549	307	1095	962	4922	1684	824	1536	1817	3927	1805	519	2293	556	1712	4910	2094	447	709	452	365	1140	760	1266
AechCSP10	1925	881	1562	1472	1650	946	953	1913	1439	2170	2159	1991	1776	2162	2611	1432	746	1470	1563	1117	986	582	916	1309	914	687	813	863	1206
AechCSP11	150	108	127	107	138	114	125	169	157	161	178	132	154	140	162	176	131	127	237	169	158	160	181	153	151	128	101	168	189
AechCSP12	10	9	16	28	20	9	13	17	5	14	18	15	20	19	13	15	17	13	0	9	3	11	12	16	25	4	2	9	9
AechCSP13	12	86	3	4	80	395	92	7	31	380	1183	268	423	40	118	0	2	7	0	32	438	30	2	98	3	91	16	5	130
AechCSP14	1059	606	838	856	1321	1150	544	824	802	861	1548	965	951	1055	1465	1369	754	834	1158	1121	1057	852	853	706	868	1383	510	777	748
AechCSP2	184683	90872	145271	153421	95521	123765	93912	221706	196188	259076	177871	166630	198648	208477	180506	650591	129454	227257	269718	239878	158449	140717	190106	198031	117123	99644	80142	150790	148985
AechCSP3	23751	13154	19669	21215	23633	18321	13403	25407	18847	22800	13873	17732	16393	20883	23164	12785	16752	15256	21487	22086	12226	22182	20494	20800	20266	18202	14206	18347	19361
AechCSP4	3	4	5	1	2	9	3	5	2	6	12	5	0	2	9	5	7	7	0	8	0	1	2	2	2	0	2	8	1
AechCSP5	293068	138567	236464	204084	190233	182769	111410	261420	162815	199392	131503	163483	196986	229471	232030	94258	122591	139344	248642	157805	256972	216300	271787	206288	190563	212370	130468	187835	171920
AechCSP6	252981	184200	286016	259319	271591	237650	85769	277135	179983	253103	127508	179598	195464	218282	245207	73435	126868	179736	333784	246345	270728	210589	291742	253002	264203	134015	183537	217205	228834
AechCSP7	69480	22659	44287	52870	21986	24326	8017	34010	26921	43036	45847	23954	56876	62879	53212	31745	25580	20926	22201	29863	49438	36652	35091	37587	26390	20766	13277	27880	18515
AechCSP8	1	0	0	0	1	2	0	1	4	4	1	1	6	1	1	0	6	0	0	2	4	3	2	0	2	0	0	5	1
AechCSP9	0	0	0	0	0	0	0	0	0	0	0	0	0	0	0	0	0	0	0	0	0	0	0	0	0	0	0	2	0
AechGR1	74	56	49	50	56	39	34	46	43	35	59	74	57	56	49	46	73	29	52	34	28	44	44	33	60	71	19	33	49
AechGR10	29	29	25	40	72	25	9	48	16	49	8	10	9	44	6	0	19	29	86	6	0	20	27	50	25	17	20	26	17
AechGR100	22	13	19	16	16	14	21	14	23	28	45	18	22	5	22	15	8	8	0	21	29	6	19	18	8	5	6	11	15
AechGR101	13	8	8	12	10	8	14	4	11	5	23	6	8	11	5	2	19	6	0	5	7	5	14	13	14	5	1	4	18
AechGR102S	0	0	1	2	1	0	1	2	0	0	2	1	5	2	8	0	2	2	0	0	0	0	0	0	1	0	2	1	0
AechGR103	0	0	1	0	1	0	0	0	0	0	0	0	0	0	0	0	0	0	0	0	0	0	0	0	0	0	0	0	1
AechGR104	0	0	0	0	0	0	0	0	0	0	0	0	0	0	1	0	0	0	0	0	1	0	0	0	0	0	1	0	1
AechGR105	0	0	0	0	0	0	0	0	0	0	0	0	0	0	0	0	0	0	0	0	0	0	0	0	0	0	0	0	0
AechGR106	0	0	0	0	0	1	0	0	0	0	0	0	0	0	0	0	0	0	0	0	0	0	0	0	0	0	0	0	0
AechGR107	0	0	0	0	0	0	1	0	0	0	0	0	0	0	0	0	0	0	0	0	0	0	0	0	0	0	2	0	0
AechGR108	0	0	0	0	0	0	0	0	0	0	0	0	0	0	0	0	0	0	0	1	0	0	0	0	0	0	0	0	1
AechGR109	0	0	0	0	0	0	0	0	0	0	0	0	1	0	0	0	0	0	0	0	0	0	0	0	2	0	0	0	0
AechGR110	0	0	0	0	1	0	0	0	0	0	0	0	0	0	0	0	0	0	0	0	0	2	0	0	0	0	0	0	0
AechGR111	0	0	0	0	1	0	0	0	0	0	0	0	0	0	0	0	0	0	0	0	0	0	0	0	1	0	1	0	0
AechGR112	3	0	0	0	0	1	0	3	0	9	0	7	2	0	0	0	0	0	0	0	0	1	0	2	0	0	0	0	1
AechGR113	1	0	0	0	0	0	0	0	0	0	0	0	0	0	0	0	0	0	0	0	0	0	0	1	0	0	0	0	0
AechGR114	0	0	0	0	1	0	0	0	0	0	0	0	0	0	0	0	1	0	0	0	0	0	0	2	3	1	0	0	0
AechGR115	0	0	0	1	1	0	0	0	0	0	0	0	0	0	0	0	2	0	0	0	0	0	0	0	0	0	0	0	0
AechGR116	0	0	0	3	1	0	0	0	0	0	0	0	0	0	0	7	0	0	0	0	0	1	0	1	0	0	0	0	1
AechGR117S	0	0	0	2	0	0	0	0	0	0	0	0	0	0	0	0	0	3	0	0	0	0	0	0	1	0	0	0	0
AechGR118	0	3	0	0	0	0	0	0	0	0	0	0	0	0	0	0	1	0	0	0	0	0	0	0	0	0	0	0	0
AechGR119	0	0	0	1	0	0	0	0	0	0	0	0	0	0	0	0	3	0	0	0	0	0	0	0	0	0	0	0	0
AechGR11P	13	17	20	24	1	10	2	30	15	63	39	17	15	15	17	24	24	13	10	26	31	21	40	16	6	20	9	9	10
AechGR120P	0	0	0	0	0	0	3	0	0	0	0	0	0	0	0	0	0	0	0	0	0	0	0	0	0	0	0	0	0
AechGR121S	0	0	0	0	0	0	0	0	0	0	0	0	0	0	0	0	0	0	0	0	0	0	0	0	0	0	0	0	0
AechGR122	15	5	8	7	18	5	14	4	8	3	6	8	9	8	25	0	1	3	0	9	0	11	18	7	5	9	10	7	4
AechGR123S	32	33	32	53	42	45	18	36	25	53	48	35	38	30	38	25	52	61	13	37	14	27	22	38	17	25	13	33	23
AechGR124	4	8	7	14	19	12	6	5	2	12	12	8	2	4	9	0	6	14	8	8	13	6	8	6	7	3	8	8	2
AechGR125	6	4	11	0	2	5	18	3	9	9	7	3	14	5	5	6	13	10	15	6	3	10	4	10	5	5	3	5	1
AechGR126	10	1	3	9	2	3	2	0	1	5	11	0	3	6	1	0	7	9	1	3	0	11	4	7	3	3	8	3	6
AechGR127	8	21	14	27	20	17	15	15	18	11	36	38	25	23	25	2	28	37	42	27	14	3	16	8	11	11	15	16	34
AechGR128S	6	4	5	2	3	4	6	0	4	7	8	12	4	2	6	5	9	4	0	7	3	6	10	8	3	0	0	2	8
AechGR129	44	27	40	47	35	20	15	55	23	76	18	17	22	55	63	3	14	28	0	14	9	43	29	15	16	29	23	32	29
AechGR12S	0	1	0	4	0	3	0	3	1	6	0	1	1	0	0	0	0	1	17	0	0	0	1	2	0	0	0	0	0
AechGR13	78	47	61	133	129	71	76	95	53	75	34	29	46	51	78	36	72	84	97	73	24	98	111	108	80	79	59	95	82
AechGR130	12	9	10	3	6	3	5	9	3	23	2	9	1	3	13	0	5	9	0	1	1	11	4	15	4	11	2	5	10
AechGR131	26	8	14	13	10	15	14	14	14	18	29	14	18	6	21	33	22	21	0	9	8	7	19	7	6	7	8	14	23
AechGR132	248	258	386	544	325	229	418	410	322	412	159	228	410	366	328	274	353	335	257	490	226	380	341	397	557	597	482	725	613
AechGR133	464	278	549	596	381	423	319	410	345	462	194	425	419	508	455	106	299	383	235	368	280	542	551	541	557	461	376	679	415
AechGR134P	97	78	92	108	93	60	50	80	61	106	23	33	53	101	124	3	44	74	20	84	33	98	106	93	69	88	48	43	44
AechGR135	95	53	95	2	102	3	40	80	55	56	54	1	23	33	51	38	1	48	83	1	13	32	67	0	27	29	40	41	22
AechGR136	82	20	76	0	37	1	9	69	41	34	21	1	18	26	30	0	1	1	0	1	24	17	19	0	27	14	23	52	13
AechGR137P	64	25	44	44	95	21	23	59	20	33	46	20	22	61	24	5	26	20	0	47	10	38	48	31	79	22	46	44	41
AechGR138P	73	89	75	91	77	61	82	105	108	151	40	30	73	109	116	20	63	46	47	120	135	56	79	96	51	118	55	36	11
AechGR139P	176	152	206	223	205	158	198	189	229	314	107	138	179	233	279	24	152	119	232	199	63	132	226	237	146	224	104	119	105
AechGR140P	2	2	3	5	5	0	2	2	6	6	4	1	1	4	2	0	6	1	0	0	0	2	3	0	0	0	1	5	3
AechGR141S	85	36	108	87	99	54	71	79	66	89	121	58	95	95	96	21	77	54	32	51	11	46	91	77	53	49	43	73	50
AechGR142	26	16	15	27	19	9	19	15	17	16	20	10	33	48	29	10	10	7	0	6	10	8	8	18	27	16	3	15	11
AechGR143	10	14	11	8	31	4	11	7	8	5	7	20	38	18	1	10	3	3	0	26	0	4	3	4	22	18	35	7	39
AechGR144	5	5	2	11	1	4	3	12	6	2	1	12	6	0	8	0	4	6	0	15	11	5	3	6	23	19	26	7	19
AechGR145	0	0	0	2	0	0	0	0	0	0	4	0	0	0	2	0	0	0	0	1	0	0	0	0	0	0	0	0	0
AechGR14P	2	0	12	0	18	2	18	0	1	21	1	17	10	11	0	4	2	6	0	25	5	7	4	11	0	0	8	5	9
AechGR15	11	6	11	21	2	10	5	10	15	2	3	1	9	14	4	0	7	14	0	6	1	0	7	2	1	16	4	7	4
AechGR16	10	1	8	3	6	3	4	6	16	9	20	4	18	11	10	6	13	4	0	4	7	1	10	4	10	2	7	8	13
AechGR17	0	1	3	1	3	1	0	4	3	1	6	0	1	5	0	7	3	1	0	0	4	0	0	0	0	3	1	1	1
AechGR18	8	5	18	12	11	11	6	8	11	7	26	13	2	30	13	25	24	23	0	22	19	7	12	10	6	9	1	12	10
AechGR19	12	12	17	10	4	6	14	11	5	15	16	13	8	11	26	6	3	14	0	12	32	7	3	12	8	9	7	14	27
AechGR2	58	42	95	61	65	56	40	51	44	64	35	45	62	85	95	13	32	51	0	45	46	104	95	73	70	89	35	69	37
AechGR20	2	3	12	11	4	7	2	2	13	15	11	5	7	14	3	10	11	8	3	7	8	4	7	6	2	0	3	2	5
AechGR21S	7	6	10	7	2	9	4	1	8	2	14	19	6	16	7	7	8	4	0	7	1	8	10	0	6	3	6	13	10
AechGR22	25	9	20	31	16	18	9	13	27	11	27	28	16	32	21	25	26	11	0	10	2	18	14	17	7	29	1	17	29
AechGR23	17	5	5	13	12	10	8	0	4	7	16	10	8	6	7	35	6	0	0	17	0	7	6	5	2	10	8	18	7
AechGR24	4	2	7	6	6	4	2	1	2	5	5	4	1	8	8	6	10	6	0	2	5	0	2	0	4	6	3	2	0
AechGR25P	11	11	21	15	25	15	4	13	8	19	64	16	14	22	2	32	17	31	0	10	20	11	2	4	5	9	13	4	8
AechGR26	13	9	19	18	10	15	6	11	13	19	19	28	5	21	18	28	14	30	0	12	20	8	15	26	6	8	4	11	18
AechGR27	7	3	2	11	7	11	4	3	1	5	27	39	7	5	6	5	6	15	0	0	0	1	6	4	3	2	0	0	3
AechGR28	9	0	1	4	11	4	2	9	1	1	5	5	1	7	5	24	2	5	92	7	4	0	8	6	0	5	2	1	3
AechGR29	9	6	5	8	10	7	6	5	1	5	12	11	5	17	11	7	9	2	28	3	8	5	13	20	4	5	2	3	15
AechGR30	11	6	9	4	12	5	4	5	6	0	7	12	14	0	1	16	0	4	0	6	0	5	8	1	0	8	1	11	8
AechGR31	2	4	6	2	3	1	2	1	1	9	8	1	4	4	8	0	3	8	0	1	2	1	8	3	0	3	3	10	1
AechGR32	12	3	4	6	3	8	4	1	2	2	18	7	0	9	10	2	3	13	0	3	0	0	3	9	1	3	1	8	3
AechGR33	4	3	2	2	5	1	2	1	2	2	8	3	0	0	6	1	3	3	0	4	8	0	4	1	3	5	0	0	2
AechGR34	7	10	9	11	11	11	9	9	20	4	16	8	6	11	4	22	8	6	0	12	6	2	4	12	17	11	7	15	14
AechGR35	14	7	16	22	18	28	26	11	15	16	32	18	19	20	18	31	21	19	1	25	25	10	23	15	20	21	20	14	11
AechGR36	47	14	33	58	67	3	160	40	42	21	30	5	58	42	38	7	114	22	0	109	51	103	131	82	116	88	52	40	75
AechGR37P	200	70	183	150	181	15	410	164	224	132	110	7	197	182	141	68	402	83	430	310	301	450	555	404	432	168	185	118	245
AechGR38	0	1	0	0	2	1	0	0	0	0	3	3	0	0	1	2	2	0	0	0	1	2	0	0	0	3	0	0	0
AechGR39	0	1	1	1	0	1	1	1	0	0	1	5	2	3	4	0	0	0	0	0	4	0	0	1	1	0	0	0	0
AechGR3S	27	12	16	16	21	9	9	13	8	37	22	13	5	15	18	0	5	9	1	11	2	6	19	6	6	8	9	3	5
AechGR40	1	6	3	2	0	3	4	0	5	1	4	5	1	3	1	10	1	0	0	7	9	3	1	0	0	2	1	1	2
AechGR41	1	1	3	2	0	2	0	1	0	4	3	4	0	0	16	12	3	9	0	0	0	1	2	2	3	0	4	0	7
AechGR42S	2	6	17	4	7	10	6	4	13	10	19	8	1	12	15	14	8	2	0	5	6	4	2	7	8	3	1	4	4
AechGR43S	12	8	20	17	5	22	17	10	26	19	27	21	6	19	12	40	18	30	0	8	20	7	10	6	4	6	4	8	15
AechGR44	7	6	5	4	3	8	4	4	4	10	2	1	5	4	0	22	9	12	0	7	0	3	5	11	8	8	4	9	23
AechGR45	29	16	21	22	16	19	9	23	21	21	17	4	20	26	20	32	14	7	0	17	20	25	31	19	18	7	7	22	17
AechGR46	3	0	3	3	9	5	1	0	0	4	2	3	4	2	1	9	8	2	0	0	6	1	2	4	0	2	0	2	7
AechGR47	0	0	1	0	1	0	0	0	2	0	0	5	0	0	0	0	0	0	0	1	1	0	0	3	0	2	0	0	2
AechGR48	0	1	2	0	2	0	1	0	3	0	0	0	0	0	0	1	4	4	0	0	0	0	5	0	8	0	0	3	1
AechGR49	22	6	14	8	10	8	1	12	4	7	7	0	2	27	32	14	11	9	0	29	0	3	20	3	6	17	8	11	21
AechGR4P	46	31	62	45	58	30	28	42	26	49	17	34	25	45	34	0	20	10	0	35	17	21	34	49	24	27	28	12	61
AechGR5	28	15	32	15	7	18	13	33	13	72	17	10	6	63	56	10	18	4	0	9	6	34	33	54	31	10	14	9	11
AechGR50	2	2	3	4	3	0	1	4	2	12	8	0	0	0	14	2	0	1	1	1	0	3	8	3	7	3	0	0	0
AechGR51P	20	23	17	34	9	27	18	28	31	27	50	32	38	40	53	44	17	33	0	31	15	25	23	12	17	15	22	28	19
AechGR52	13	12	11	12	13	18	14	12	8	13	17	21	32	10	7	11	16	10	0	2	0	4	3	2	3	6	8	2	9
AechGR53	12	3	0	9	13	16	1	3	8	3	1	1	1	3	4	20	9	14	0	1	1	1	0	3	0	0	3	0	8
AechGR54	24	10	8	27	19	14	19	23	37	13	23	11	23	18	26	16	29	18	127	18	15	16	17	39	5	8	6	13	38
AechGR55	15	13	14	27	23	25	11	22	21	40	34	23	18	45	24	17	20	35	0	42	0	19	36	17	26	15	22	27	25
AechGR56	385	237	382	420	422	391	298	446	280	461	95	348	257	370	492	24	264	277	135	195	78	410	392	397	258	417	281	322	319
AechGR57	0	1	0	0	0	4	0	0	0	0	2	0	0	0	0	0	0	0	0	0	0	2	0	0	0	0	0	0	0
AechGR58	22	13	7	11	21	26	4	7	8	31	0	17	33	24	39	0	14	42	0	0	13	11	15	9	11	15	6	0	18
AechGR59P	140	73	103	129	89	68	91	97	63	102	94	70	62	90	105	56	82	50	0	88	34	82	95	69	90	60	44	60	94
AechGR60	0	2	3	4	23	7	0	0	2	1	0	0	0	0	14	0	0	1	0	0	0	0	0	0	0	7	2	0	0
AechGR61	4	2	6	5	3	1	4	2	1	5	1	0	0	8	28	3	2	8	0	0	0	5	4	9	1	2	5	3	4
AechGR62	52	36	66	44	73	43	10	40	42	83	58	62	43	77	100	13	38	28	56	48	76	30	52	36	19	29	20	28	32
AechGR63P	71	28	58	29	42	35	28	60	42	87	44	27	47	55	65	8	29	54	1	38	31	32	49	69	13	21	9	24	14
AechGR64	59	18	28	27	53	22	22	30	16	57	6	28	25	36	58	6	17	23	1	10	13	27	39	40	18	21	10	7	14
AechGR65	13	12	18	12	21	11	7	24	7	18	4	6	14	7	22	2	6	8	6	9	2	27	13	21	4	7	1	15	9
AechGR66	84	63	76	89	65	36	31	67	55	128	119	59	50	78	84	18	66	48	74	67	46	54	87	89	24	22	34	55	72
AechGR67S	5	11	25	22	35	19	3	13	4	16	24	10	10	7	12	0	3	18	83	15	9	10	16	12	6	16	4	8	24
AechGR68S	6	4	8	15	16	4	3	12	5	26	11	5	0	10	18	0	3	0	64	2	0	3	6	8	3	2	2	13	2
AechGR69P	12	8	5	8	3	2	3	10	8	25	10	18	9	2	17	0	5	7	1	1	6	6	4	13	2	7	10	2	6
AechGR6P	29	12	47	24	25	29	22	34	9	71	22	11	24	19	41	4	11	9	122	6	4	13	28	19	16	11	6	5	13
AechGR7	19	9	14	6	7	10	0	32	6	17	6	0	8	13	52	0	5	6	0	3	14	3	1	4	5	20	16	4	4
AechGR70	12	8	14	18	0	25	11	33	1	23	10	20	11	18	27	2	6	7	0	9	1	12	19	49	4	12	15	8	4
AechGR71S	0	0	0	0	0	0	0	0	0	0	2	0	0	0	0	0	0	0	0	0	0	0	0	0	0	0	0	0	0
AechGR72	10	7	20	4	2	11	4	4	12	32	5	3	6	7	22	0	4	14	0	1	2	22	14	14	5	3	2	8	1
AechGR73P	8	1	9	1	0	4	3	11	0	11	0	4	4	6	6	0	1	1	0	2	0	8	3	4	0	2	0	1	3
AechGR74	78	32	58	71	121	48	43	71	40	106	36	46	52	75	120	3	27	61	0	44	38	47	61	87	33	33	34	66	29
AechGR75	80	37	35	49	61	64	39	75	41	118	25	39	38	78	65	8	44	27	49	32	27	21	78	64	23	65	34	36	32
AechGR76	49	31	35	52	33	24	27	25	39	61	28	40	49	29	76	0	11	53	41	37	47	69	50	62	48	9	26	53	54
AechGR77	18	13	15	16	20	14	9	35	10	33	24	7	7	11	30	0	41	12	0	26	21	21	40	26	11	22	20	6	6
AechGR78	0	0	0	0	1	0	0	0	0	3	0	0	0	0	0	0	2	0	0	3	0	0	2	0	0	0	2	0	4
AechGR79	1	0	0	2	0	2	0	2	6	1	5	0	0	0	1	0	6	0	0	0	1	2	0	0	0	0	0	0	3
AechGR8	27	11	18	7	26	15	7	7	24	38	6	1	9	24	12	0	11	3	96	9	31	14	34	6	13	11	8	4	19
AechGR80	1	0	0	0	0	0	1	0	0	0	0	0	0	0	0	0	0	0	0	1	0	0	0	0	0	0	0	0	2
AechGR81P	0	0	0	0	0	0	0	0	0	0	0	0	0	0	0	0	0	0	0	0	0	0	0	0	0	0	0	0	0
AechGR82	0	0	0	0	0	0	0	2	0	4	0	0	0	0	0	0	0	0	0	0	0	0	0	0	0	0	0	0	0
AechGR83	0	0	0	0	0	0	2	0	0	3	5	0	1	0	0	3	0	2	0	0	0	0	0	0	0	0	0	4	3
AechGR84	3	0	0	0	0	0	0	0	0	0	0	0	0	0	0	0	2	6	0	1	0	0	0	0	0	0	0	0	0
AechGR85	4	0	0	0	0	0	0	0	0	0	0	0	0	0	0	0	1	20	47	0	0	0	0	0	0	0	14	29	28
AechGR86	0	0	0	0	0	0	0	1	0	0	3	0	1	0	0	0	0	3	0	0	0	0	0	0	0	0	2	4	2
AechGR87	7	6	17	10	15	20	6	2	7	21	52	15	14	12	16	27	35	11	0	32	22	7	19	14	1	2	11	12	12
AechGR88	5	1	10	5	20	12	1	14	8	17	2	17	0	0	6	0	5	2	0	6	0	0	2	2	0	4	3	6	3
AechGR89	25	10	18	12	24	31	11	23	18	26	37	28	39	37	30	15	25	33	0	18	39	18	31	45	6	17	20	13	38
AechGR9	4	4	13	14	1	0	0	7	0	6	3	3	0	4	38	0	2	2	1	2	0	2	3	7	1	6	5	0	0
AechGR90	80	64	120	98	89	81	24	68	110	90	120	72	111	104	148	69	67	93	235	54	27	96	138	111	82	64	50	52	62
AechGR91	0	0	0	0	0	0	0	0	0	0	0	1	0	0	1	0	0	0	0	0	0	0	0	0	0	0	0	0	0
AechGR92P	0	0	0	0	0	0	0	0	0	0	0	0	0	0	0	0	0	0	0	0	0	0	0	0	0	0	0	0	0
AechGR93S	0	0	0	0	0	0	0	0	0	0	0	0	0	0	0	0	0	0	0	0	0	0	0	0	0	0	1	0	0
AechGR94	0	0	0	0	0	0	0	0	0	0	0	1	0	0	0	0	0	0	0	0	0	0	0	0	0	0	0	0	0
AechGR95	101	95	107	123	72	113	95	123	118	105	87	98	94	88	102	79	60	91	190	124	50	117	117	108	94	86	59	84	108
AechGR96	20	18	19	33	9	15	10	15	16	10	21	19	1	9	33	0	21	4	0	5	11	12	21	24	7	20	18	10	12
AechGR97	343	210	25	39	33	28	9	25	39	473	32	18	27	359	33	148	19	275	75	263	21	29	340	27	23	41	16	10	31
AechGR98	70	56	84	75	87	82	58	79	49	98	85	61	63	90	37	31	83	70	225	61	78	48	82	65	49	75	51	58	60
AechGR99	98	62	119	138	101	103	108	118	141	165	163	113	130	138	202	143	103	60	116	158	84	82	110	91	96	78	40	77	76
AechIR100	272	257	241	291	561	67	115	154	127	224	140	158	258	307	115	71	50	347	469	317	12	161	180	115	234	75	225	380	743
AechIR101	35	23	37	35	33	28	17	13	9	14	29	1	38	22	58	8	33	18	161	24	11	12	30	30	7	19	9	20	11
AechIR102	76	46	41	60	70	33	31	55	80	67	16	34	53	68	43	20	16	29	46	30	0	48	78	41	30	35	33	31	63
AechIR103	26	9	16	33	36	29	18	18	15	26	9	32	20	3	36	2	22	50	0	30	0	44	33	58	7	10	26	35	33
AechIR104	285	159	320	302	288	243	175	296	244	393	497	216	281	442	457	186	252	381	176	266	195	200	307	250	265	174	233	286	280
AechIR105	23	13	11	18	16	5	25	13	7	10	45	12	19	19	23	16	46	18	0	25	31	16	22	5	21	24	9	19	25
AechIR106	164	79	99	163	139	70	96	71	77	58	60	82	76	62	115	20	105	113	146	30	0	157	130	156	200	299	159	226	166
AechIR107	131	59	133	172	131	110	52	106	72	121	113	130	132	127	158	33	57	105	0	82	31	94	116	95	101	81	60	46	95
AechIR108	0	1	0	0	0	0	0	0	0	0	0	0	0	0	0	0	3	0	0	0	0	0	0	0	0	0	1	0	1
AechIR109	0	0	4	0	0	0	1	3	0	3	0	0	0	0	0	7	0	0	0	2	0	0	0	0	0	0	0	0	0
AechIR110	24	27	40	54	34	37	24	46	21	48	30	24	24	33	26	9	20	55	0	23	12	30	43	44	52	45	17	35	45
AechIR111	0	0	2	0	0	1	0	0	0	0	0	0	0	0	3	0	0	0	0	0	0	2	0	0	0	0	0	0	0
AechIR112	27	19	47	60	50	68	66	28	55	54	75	58	27	13	55	0	2	30	7	40	14	26	40	61	10	74	46	18	87
AechIR113	180	127	187	199	128	142	89	156	73	159	122	100	145	144	206	30	80	192	332	149	118	158	179	233	102	112	99	150	177
AechIR114	5	1	0	7	1	2	0	1	1	0	1	4	0	1	1	17	4	4	0	0	0	5	8	4	2	7	10	3	3
AechIR25a	4459	2150	3177	3401	2617	2759	2677	3726	2901	2978	1653	2698	4237	3863	3968	945	1761	2248	3775	3539	684	3450	3687	2844	3174	2826	2785	3950	4186
AechIR68a	234	155	371	342	290	332	213	237	318	444	851	158	461	560	783	1122	193	311	10	440	180	130	162	338	149	128	118	98	183
AechIR75	164	97	185	183	156	113	100	146	125	175	224	97	165	193	181	114	103	126	10	173	38	50	100	94	192	67	71	70	143
AechIR75.2	1	0	0	0	1	3	3	0	1	0	2	0	0	0	8	0	1	0	0	7	0	1	0	0	0	0	0	0	0
AechIR75.3	1228	822	1139	1569	1421	857	755	1370	984	1426	381	1264	1151	1181	1092	129	718	1102	1231	1246	535	1873	1711	1405	1637	1588	1039	1627	1489
AechIR75.4	69	90	105	137	142	69	117	102	104	132	52	59	59	152	133	7	91	28	4	101	32	134	77	168	105	120	106	116	118
AechIR75.5	88	47	60	82	101	50	58	59	43	66	64	45	33	58	88	57	81	77	0	109	68	74	90	78	102	72	98	89	99
AechIR76b	576	243	685	598	805	293	116	486	312	431	351	307	308	389	452	114	168	206	842	187	185	234	348	386	278	332	240	207	225
AechIR8a	1079	655	1104	1192	1006	621	709	907	804	826	483	711	1027	1126	1075	102	742	697	594	1015	319	1306	1108	1120	1232	1217	861	1160	1327
AechIR93a	147	80	148	117	180	117	89	202	82	199	137	90	57	102	188	114	30	146	28	81	38	88	61	231	185	100	49	92	89
AechKA	44	12	39	13	24	13	16	30	24	25	3	24	24	18	24	15	29	30	0	16	0	17	42	10	10	22	13	6	11
AechKA.10S	9	5	3	6	6	8	8	3	7	5	2	7	2	16	6	4	5	6	0	12	1	2	3	4	1	4	4	10	9
AechKA.11S	38	18	33	33	11	13	15	45	25	24	16	3	24	48	26	9	10	20	105	32	0	6	2	10	83	70	31	83	98
AechKA.2	23	1	20	6	148	74	153	1	8	125	208	78	27	3	3	0	36	4	0	0	14	45	65	147	0	7	39	9	3
AechKA.3	196	93	133	125	492	444	855	157	280	527	1093	326	514	160	210	323	85	55	184	200	36	60	78	328	182	279	81	154	129
AechKA.4	170	53	69	117	188	103	166	115	117	165	171	144	184	108	166	97	118	59	39	127	33	41	54	28	57	45	27	55	61
AechKA.5	209	155	172	159	262	300	193	170	187	152	360	353	212	177	300	265	123	123	1	216	85	207	220	393	200	363	261	274	308
AechKA.6	9	7	13	12	10	10	6	10	14	2	3	4	5	14	8	37	16	1	0	17	4	4	2	6	3	16	6	7	20
AechKA.7	133	76	159	169	166	169	189	127	252	153	262	100	213	250	200	318	84	44	121	172	19	63	61	94	101	94	50	148	173
AechKA.8	39	13	19	25	32	8	12	25	9	22	13	28	3	18	17	56	46	26	0	27	9	17	42	24	13	23	7	19	18
AechKA.9S	15	14	24	17	14	6	13	13	8	12	4	5	23	20	10	14	2	8	0	17	0	7	1	6	60	75	36	77	61
AechNMDAR1	11	18	4	23	34	7	19	35	6	13	0	4	18	4	29	1	24	13	0	21	0	28	7	19	23	33	26	14	27
AechNMDAR2	12	19	19	9	38	14	25	21	12	26	17	13	8	17	6	25	32	27	0	4	0	36	32	23	40	69	13	65	27
AechNMDAR3	274	171	165	235	201	180	148	179	180	188	231	225	188	164	215	239	136	199	0	359	30	257	299	248	234	246	166	284	252
AechNPC2_1	241	158	277	232	408	162	170	211	225	265	161	436	211	298	311	388	245	283	207	209	214	303	344	349	352	257	304	297	294
AechNPC2_2	784	346	407	372	328	415	70	487	345	471	146	386	197	172	371	131	308	431	217	254	518	334	614	523	182	187	212	181	302
AechNPC2_3	32898	21909	30992	35578	43599	26314	16122	26984	19595	27758	14520	27656	21958	20876	23229	20891	20409	19183	48080	24281	30061	22933	34450	30759	26788	24156	22750	25510	30669
AechNPC2_4	38542	24842	51982	32923	30447	38482	11710	39373	25118	47306	49817	21242	42726	76988	89868	16738	21331	41123	63527	35393	79677	38827	45061	38550	35563	22970	25453	34881	40488
AechNPC2_5	19	5	6	10	25	11	5	10	60	13	24	9	13	20	18	3	7	11	0	2	0	8	11	3	8	37	9	21	18
AechNPC2_6	58	41	32	45	74	49	79	50	75	73	40	62	50	59	67	35	58	32	38	46	11	49	69	73	53	40	39	55	63
AechOBP1	261237	202786	329673	306967	309413	255548	165879	257406	192015	225434	118671	229598	220927	268107	282939	67730	196559	254224	483189	274037	326705	283315	347955	299170	289776	206837	247040	325129	330312
AechOBP10	77713	51460	76059	75108	93737	55138	57368	83401	57970	69690	40307	57644	54230	65892	70728	43128	47578	43204	78556	65500	77082	60231	78019	70994	71700	53906	52265	75513	64535
AechOBP11	12901	10688	12728	37387	21332	16429	6620	13465	9127	10528	3246	28206	17318	29558	21275	4635	16411	25212	84433	9059	28007	27969	24815	18202	25046	17209	16197	24139	21110
AechOBP12	0	0	0	0	0	0	0	0	0	0	1	0	0	0	0	0	0	0	0	0	0	0	0	0	0	0	0	0	0
AechOBP13	42900	45042	54757	61927	55093	59895	11158	80035	37454	76880	13435	59382	54978	85594	147993	15355	31087	69218	119021	31957	138463	88801	46939	57682	23645	20341	24631	72060	44636
AechOBP14S	0	0	0	0	0	0	0	0	0	0	0	0	0	0	0	0	0	0	0	0	0	0	0	0	0	0	0	0	0
AechOBP2	516	843	1039	1787	1134	1418	190	899	625	1959	194	426	1077	1381	2828	358	357	1756	3316	550	2220	705	955	1164	1678	261	645	782	843
AechOBP3	2	20	2	1	5	2	2	8	2	6	2	9	5	4	2	6	3	9	2	4	5	5	4	0	3	3	1	2	6
AechOBP4	21247	20072	27791	52291	27158	26461	13931	23095	19636	26625	12881	24778	25153	32592	40800	12638	15936	20659	42569	13893	34379	22339	33836	25708	37431	18116	19667	29232	24905
AechOBP5	0	0	0	0	0	0	0	0	0	0	0	0	0	0	0	0	0	0	0	0	0	0	0	0	0	0	0	0	0
AechOBP59a	373	242	444	288	533	333	149	413	241	444	348	187	318	319	501	339	226	438	263	248	330	241	414	536	316	293	232	266	340
AechOBP6	0	0	0	1	0	0	0	0	0	0	0	0	0	0	0	0	0	0	0	0	0	0	0	0	0	0	0	0	0
AechOBP7	297130	198462	282314	271673	258689	256333	196239	306468	241790	273365	117152	219760	217676	185531	219391	35079	240253	210668	389082	349679	260615	256125	295339	325190	243392	216967	243195	292583	320803
AechOBP8	60301	34828	58825	56509	69574	42334	28152	60870	43460	47746	27396	45257	42283	51421	51421	22780	35040	36955	77482	51652	53078	44809	58458	54652	49312	36717	44705	54475	50427
AechOBP9	61	59	56	37	74	55	49	58	85	93	76	43	45	87	84	26	102	55	124	48	40	44	59	48	20	72	29	59	62
AechOR10	463	222	290	375	277	267	324	321	263	381	318	365	343	362	339	39	235	356	901	361	216	307	536	361	346	423	345	341	349
AechOR100	498	423	499	770	630	496	488	539	444	642	259	713	551	702	540	78	515	524	504	644	247	817	742	814	486	673	440	653	646
AechOR101	858	693	914	1425	1402	678	602	889	539	815	509	792	741	900	767	144	929	953	841	1058	1007	1620	1466	1025	1073	1407	1015	1567	1386
AechOR102	162	147	174	232	204	192	190	172	95	153	70	114	80	127	99	25	185	126	85	222	178	304	285	275	215	257	175	195	229
AechOR103P	253	163	279	236	312	304	193	234	138	248	86	289	305	230	219	16	127	193	13	290	70	318	324	302	308	281	305	325	242
AechOR104	101	95	165	130	80	95	46	46	103	54	78	70	53	54	123	1	87	214	366	145	75	97	203	123	98	135	59	101	198
AechOR105NP	15	2	6	8	5	1	4	10	4	9	9	11	8	7	3	8	19	10	58	4	3	6	19	6	4	13	11	1	9
AechOR106	347	293	516	404	320	243	175	324	272	409	142	66	432	367	455	13	176	188	244	152	246	367	477	341	210	290	256	147	286
AechOR107	51	28	56	59	71	46	41	35	58	47	106	54	53	76	58	58	115	75	31	104	68	35	52	40	48	73	55	33	48
AechOR108	193	152	283	209	83	150	220	160	234	123	197	240	239	308	325	40	165	356	138	158	222	157	153	146	113	146	116	170	271
AechOR109	402	215	387	403	481	338	185	443	291	495	267	297	426	258	439	154	231	410	583	342	184	295	394	425	333	351	264	218	339
AechOR11	196	146	192	255	210	164	115	142	105	172	182	163	139	186	196	66	189	294	439	280	103	191	221	222	174	202	194	200	281
AechOR110N	730	412	733	693	752	472	439	519	534	542	395	547	499	517	525	139	353	563	737	731	289	568	653	533	606	629	556	783	859
AechOR111N	256	143	284	273	234	166	158	183	160	272	193	202	214	221	225	94	189	265	297	253	146	173	211	273	181	203	172	201	242
AechOR112	388	227	358	482	419	414	308	350	368	438	232	303	346	269	342	143	302	381	498	306	240	377	606	403	246	273	264	302	372
AechOR113P	102	79	82	78	177	109	82	101	45	153	89	78	147	54	54	58	147	85	45	99	87	118	151	130	108	127	39	59	48
AechOR114N	483	348	454	547	512	591	178	510	494	430	377	610	409	405	399	281	410	417	575	515	297	394	427	379	418	162	330	344	363
AechOR115	476	232	311	367	411	434	30	312	298	471	266	273	408	166	313	130	378	281	352	234	331	312	425	249	329	227	162	216	178
AechOR116	582	373	574	583	607	552	341	397	435	661	354	505	483	454	644	139	427	497	632	492	410	552	728	468	426	528	298	393	420
AechOR117	701	520	887	907	561	681	516	639	608	707	416	719	642	779	599	286	547	673	898	669	270	511	915	583	634	596	532	684	704
AechOR118	1026	688	1070	901	752	900	492	830	937	939	630	959	877	762	1001	340	766	804	1153	876	434	832	1029	765	817	653	594	753	920
AechOR119	1035	561	801	542	628	604	540	641	749	548	443	758	539	605	648	281	655	613	714	748	424	470	794	729	594	386	391	647	599
AechOR12	465	405	489	485	473	498	312	473	310	735	300	502	517	459	558	78	377	590	478	682	243	441	533	649	431	438	502	529	760
AechOR120	877	493	722	754	924	705	427	605	593	623	374	692	850	648	707	214	526	562	616	747	350	582	795	586	607	512	462	497	557
AechOR121N	249	169	205	462	375	362	200	207	187	284	174	341	331	256	207	87	184	234	121	392	146	315	420	438	308	169	227	186	162
AechOR122N	1100	556	837	926	915	637	664	869	821	873	696	618	709	721	810	338	667	729	663	1000	314	611	901	814	725	657	584	572	777
AechOR123	1395	716	1079	1093	1121	927	811	1204	1001	1081	787	911	651	899	1169	376	960	963	1109	1201	725	1091	1397	1099	810	892	522	842	862
AechOR124	784	398	704	794	700	489	413	605	537	574	400	736	584	536	615	103	543	638	1153	683	350	558	809	654	696	700	421	533	609
AechOR125	641	350	586	660	529	289	372	473	564	596	268	472	498	428	580	73	252	401	542	440	395	424	639	540	337	270	393	546	524
AechOR126	284	239	343	380	273	280	136	209	329	332	300	302	297	307	339	126	278	360	590	309	377	285	377	251	206	266	166	196	314
AechOR127	278	237	308	373	408	314	341	190	255	357	233	266	235	213	290	76	238	354	371	303	160	173	342	287	230	281	287	280	294
AechOR128	583	395	842	627	682	576	348	362	404	786	578	681	598	379	732	240	501	656	477	412	322	319	742	569	489	316	471	434	451
AechOR129	753	412	650	580	512	638	650	642	638	522	385	751	579	651	514	202	551	683	1312	847	387	691	932	687	727	528	591	535	618
AechOR130	380	243	356	379	333	334	378	249	250	396	264	289	417	316	329	138	426	597	955	509	297	341	545	354	374	209	287	398	324
AechOR131	51	35	32	30	31	39	14	42	38	56	48	40	35	35	33	13	74	59	110	44	33	59	47	34	20	26	31	25	53
AechOR132	115	102	188	256	177	179	107	140	144	151	117	165	124	83	109	36	258	180	199	215	241	162	293	134	135	100	124	136	122
AechOR133	221	141	193	275	213	227	227	181	158	165	113	297	186	201	147	31	291	213	142	246	145	304	349	139	210	160	154	184	212
AechOR134P	23	19	34	27	32	24	14	27	28	40	51	7	14	13	35	19	75	29	0	25	18	25	23	31	12	34	8	33	24
AechOR135	221	322	456	473	171	214	350	228	356	235	245	403	206	229	353	85	480	424	780	273	372	211	282	249	244	321	160	327	424
AechOR136	227	128	190	243	192	156	166	155	147	178	127	172	184	153	224	75	269	212	350	201	113	203	244	187	158	141	127	199	260
AechOR137	112	83	119	167	156	146	103	116	89	73	66	263	148	175	180	50	63	246	298	317	32	258	170	83	262	26	215	109	99
AechOR138	173	113	153	170	186	201	81	140	177	178	260	201	142	133	162	148	160	152	214	229	108	128	218	108	134	93	139	103	186
AechOR139N	701	464	660	712	629	587	461	638	649	709	429	527	659	624	655	139	446	572	699	641	288	721	900	490	774	557	566	569	693
AechOR13P	91	95	106	76	118	153	73	115	119	145	239	117	62	106	124	67	201	153	87	191	110	43	159	106	57	96	50	74	105
AechOR14	515	405	562	637	534	309	234	482	471	590	368	334	432	649	598	64	270	686	1505	543	412	599	523	490	621	550	638	877	887
AechOR140	392	242	326	304	351	272	346	400	368	309	267	371	348	341	355	85	367	276	166	275	350	374	479	397	375	403	224	270	347
AechOR141	1375	1051	1278	1141	858	990	699	959	980	1066	758	843	1025	1081	989	309	1201	1217	875	1073	941	1258	1715	1224	1108	1247	775	970	1149
AechOR142	283	205	245	379	347	216	186	265	202	263	207	366	237	415	281	77	284	332	4	456	195	348	402	495	263	188	182	222	229
AechOR143	744	456	601	779	587	507	587	710	587	673	666	628	680	767	678	393	863	693	1273	925	492	662	907	852	651	628	564	805	773
AechOR144	939	507	942	1053	1132	656	528	922	859	984	517	731	742	747	973	159	604	795	430	567	390	852	1220	990	883	905	591	653	749
AechOR145	959	624	713	812	444	627	582	834	790	773	372	640	855	853	1008	120	583	646	651	605	627	816	1032	622	865	989	529	573	831
AechOR146	454	345	377	373	377	358	223	392	381	349	310	440	409	472	472	130	437	497	524	473	327	462	528	474	388	474	260	360	496
AechOR147	386	295	330	352	317	343	241	302	359	313	290	423	311	352	272	140	319	334	376	349	368	388	502	384	281	270	232	314	466
AechOR148	320	227	389	397	421	284	284	294	308	416	284	374	369	429	326	144	424	379	259	385	378	407	546	394	272	414	260	268	391
AechOR149	631	445	639	591	676	579	623	596	528	656	434	598	590	642	623	159	613	457	457	563	450	721	718	660	518	598	477	649	606
AechOR15	550	378	749	620	521	314	258	527	424	547	517	385	466	439	607	254	433	689	1172	599	301	409	556	435	667	568	438	764	727
AechOR150	293	177	317	405	298	223	161	200	174	269	303	318	243	312	285	147	317	320	230	375	313	250	368	281	182	234	178	205	286
AechOR151	277	192	362	335	295	238	212	364	281	270	150	220	353	282	248	102	309	399	114	393	193	301	324	321	325	381	264	336	320
AechOR152P	45	43	43	66	60	40	16	37	42	65	57	35	47	44	53	29	56	42	0	92	30	33	50	50	31	51	43	28	45
AechOR153	191	150	226	248	180	144	112	207	229	261	112	164	246	232	248	29	145	228	158	259	164	179	251	192	159	128	135	131	190
AechOR154	1538	802	1004	1114	1091	1031	769	1062	803	1015	715	957	1194	985	1130	221	874	1011	1725	1217	717	1408	1308	1057	1078	697	821	1175	1156
AechOR155	454	225	304	321	342	254	195	326	295	379	308	328	261	361	323	56	378	229	62	374	117	335	317	374	242	339	237	271	354
AechOR156	479	318	585	603	397	478	375	565	325	529	354	539	509	558	535	90	385	468	408	524	317	683	789	735	443	620	455	583	726
AechOR157	351	224	316	299	359	276	267	375	258	507	261	278	235	401	313	114	390	277	699	358	320	349	528	382	415	476	337	428	419
AechOR158	76	53	78	99	86	64	39	94	75	78	73	49	81	76	64	42	144	120	183	96	86	86	91	122	55	109	110	91	71
AechOR159	1742	1082	1431	1384	1195	1310	1073	1416	1259	1267	569	1277	1123	1362	1593	203	949	1259	1527	1298	1128	1815	2158	1459	1245	1361	1153	1692	1669
AechOR16	598	326	543	624	571	338	516	506	441	431	252	389	563	581	650	65	209	567	795	592	254	502	362	301	474	363	350	578	506
AechOR160	219	150	240	223	377	263	128	246	205	295	231	258	206	222	272	82	361	236	306	250	316	438	486	400	192	222	126	177	230
AechOR161	557	352	601	602	615	425	289	574	312	642	585	441	504	505	558	154	588	551	361	660	434	583	679	606	506	480	432	527	657
AechOR162	418	275	474	382	387	346	256	367	354	471	254	431	432	394	452	82	502	423	429	425	475	531	566	479	430	431	323	358	429
AechOR163	1594	1082	1484	1429	1552	1182	1164	1562	1306	1564	1092	1375	1643	1639	1738	265	1787	1263	1637	1815	1246	2092	2361	1904	1407	1806	1423	1780	1977
AechOR164	3421	2670	3403	3822	3180	3043	2760	3811	3317	3389	2085	3423	3625	3670	4269	731	4004	3267	4445	4418	2924	5469	5569	4487	3648	4184	3207	3796	4533
AechOR165	257	225	210	318	262	197	210	329	213	322	79	283	284	281	243	2	137	236	350	252	107	422	323	353	159	288	178	236	273
AechOR166	1036	692	907	1052	769	912	727	971	687	803	366	972	1009	1118	957	57	628	850	488	819	429	1120	1254	873	758	874	689	1244	1099
AechOR167N	979	679	774	977	758	869	1059	975	724	994	300	1004	1132	1122	980	154	875	828	519	1273	559	1657	1298	1262	847	907	919	1295	1110
AechOR168	459	337	440	493	492	372	451	628	400	258	156	443	495	620	456	24	400	353	615	325	360	923	625	562	382	459	434	598	513
AechOR169	344	258	320	279	332	398	216	450	236	275	155	249	273	297	503	22	152	240	423	165	129	550	283	242	284	492	309	460	457
AechOR17	760	528	724	699	631	564	475	860	571	732	382	580	655	927	788	93	380	745	1127	1131	501	793	926	749	517	754	696	670	746
AechOR170	931	510	797	994	807	629	893	728	662	985	407	787	809	755	882	89	568	1045	1423	967	531	845	793	968	1036	866	656	1228	1065
AechOR171	283	157	262	294	393	164	176	281	162	208	108	238	307	203	237	32	166	325	540	416	137	380	320	237	170	126	224	247	298
AechOR172	210	130	149	109	66	125	54	121	163	146	245	200	130	145	149	67	202	173	315	306	155	93	114	56	56	96	26	80	82
AechOR173	639	495	773	1172	766	725	327	851	601	995	682	936	687	829	878	128	591	905	927	774	370	1094	1175	894	602	591	689	1141	851
AechOR174	385	281	300	245	485	278	310	369	217	324	257	462	222	398	502	136	356	465	414	568	323	461	363	389	329	470	310	335	531
AechOR175	1300	821	1070	1529	1506	1129	917	1289	1136	1276	871	1191	1039	1247	1257	909	1186	785	1475	1433	750	1020	1368	1293	1302	1108	851	939	958
AechOR176C	280	255	296	343	363	255	167	244	261	401	272	308	261	234	377	259	266	314	259	245	249	199	274	241	229	221	173	163	218
AechOR177	284	216	372	471	386	367	175	343	309	322	407	253	273	375	379	530	395	452	141	385	279	342	414	350	236	228	224	246	291
AechOR178	254	185	245	295	308	207	197	245	198	402	378	261	246	216	356	359	340	313	341	438	314	320	362	258	272	225	147	199	198
AechOR179	367	256	478	530	548	345	255	422	334	505	510	437	355	427	448	489	445	569	568	580	413	357	494	490	354	458	266	422	512
AechOR18	1359	1012	1239	1210	963	1032	912	1341	706	1341	672	1275	1382	1225	1260	146	1022	1171	2083	1480	625	1438	1731	1194	1293	1358	1052	1168	1636
AechOR180	325	209	360	541	487	318	184	371	343	409	313	387	317	315	460	340	251	369	276	410	359	278	354	385	221	303	167	248	244
AechOR181	674	553	847	1217	987	792	545	747	731	993	707	781	671	924	854	812	738	782	1556	924	678	737	884	869	726	798	581	658	666
AechOR182	387	332	495	605	580	360	220	349	429	495	484	421	301	427	641	244	419	394	353	559	409	443	481	526	323	457	223	366	319
AechOR183	231	197	253	182	193	225	132	263	242	270	228	207	201	290	276	202	259	103	190	373	177	239	274	252	231	400	89	198	208
AechOR184	257	188	218	363	317	187	131	239	200	411	150	212	196	231	338	201	265	176	247	288	186	227	276	264	231	195	144	187	145
AechOR185	403	227	286	553	434	348	296	373	354	349	258	362	266	302	354	377	320	302	165	374	190	384	415	310	311	341	195	263	277
AechOR186	542	347	671	674	767	514	338	535	616	721	679	609	492	576	637	551	639	516	562	892	544	656	693	764	618	551	429	462	627
AechOR187	469	375	597	805	716	545	502	527	542	656	501	668	447	655	662	594	528	444	1501	702	409	634	671	569	469	442	394	519	505
AechOR188	382	265	350	585	643	375	328	421	389	515	381	503	373	479	560	463	404	282	439	658	307	338	412	481	349	378	240	317	367
AechOR189	907	658	979	1261	1420	906	578	1056	952	1152	1492	1164	844	1041	1096	1174	1007	927	944	1328	842	827	1050	982	680	908	566	671	768
AechOR19	160	87	164	144	144	132	203	19	69	40	117	133	117	179	194	11	59	29	27	19	27	18	30	22	18	21	18	25	34
AechOR190	918	800	1098	1188	1453	869	542	992	873	1284	757	1217	876	963	1245	759	946	881	857	1343	805	947	1328	1163	793	1164	632	768	1046
AechOR191	460	305	490	569	586	355	216	454	394	468	391	491	314	458	595	485	419	387	481	537	293	325	612	503	366	385	259	280	384
AechOR192	409	274	373	537	375	345	255	367	337	390	320	434	368	366	520	382	325	305	734	400	292	390	409	448	228	302	223	343	311
AechOR193	686	519	780	842	776	650	462	731	689	850	653	649	583	768	768	702	648	698	753	899	552	600	888	780	595	595	393	447	596
AechOR194	146	118	152	294	316	170	158	111	124	166	179	156	56	179	177	243	156	187	20	172	190	150	159	151	199	34	122	121	109
AechOR195	500	295	489	423	448	320	177	491	529	516	638	526	322	446	481	418	445	295	237	516	482	410	519	570	304	440	206	353	355
AechOR196	474	318	478	620	655	395	334	469	362	487	356	416	374	503	596	395	416	332	554	568	354	462	539	451	369	522	241	311	310
AechOR197	655	502	821	983	1005	653	461	681	692	730	819	625	609	708	802	643	868	607	873	956	668	614	788	762	670	673	527	502	640
AechOR198	531	310	469	481	754	491	296	557	477	619	433	561	506	525	685	334	556	480	941	613	427	545	674	645	438	610	412	570	503
AechOR199P	24	32	43	51	64	53	31	31	46	83	221	41	42	63	66	278	73	50	0	107	173	33	47	54	37	32	16	25	40
AechOR1P	19	7	29	10	40	33	13	39	39	39	95	16	19	41	44	17	52	68	2	17	33	52	66	43	7	55	44	51	70
AechOR2	835	557	878	1130	792	811	562	780	368	926	386	739	750	1030	1302	11	383	782	491	630	466	1015	936	962	575	804	574	660	980
AechOR20	467	341	523	510	325	395	309	418	435	477	277	528	372	402	554	82	388	451	468	551	247	592	633	484	348	444	329	362	421
AechOR200	606	269	565	524	314	382	379	660	572	431	895	447	584	404	438	518	712	449	668	697	571	574	659	537	582	599	394	670	643
AechOR201	357	222	350	397	539	290	263	319	285	474	267	431	263	354	334	304	300	317	361	343	349	296	387	289	239	335	254	255	284
AechOR202PC	180	96	195	188	288	169	98	194	194	254	414	155	143	212	223	512	297	168	103	251	328	125	175	190	136	140	93	132	122
AechOR203	307	187	292	425	396	238	161	314	270	380	475	307	328	399	374	399	438	249	645	482	378	332	422	322	190	249	153	244	311
AechOR204	809	608	725	940	1009	685	458	723	753	868	653	771	617	778	867	745	702	596	527	996	551	850	865	678	688	674	583	670	669
AechOR205	267	266	301	427	593	412	275	367	249	401	379	503	275	332	410	362	379	415	801	515	335	386	416	383	354	527	327	506	530
AechOR206	320	325	358	635	743	536	477	403	405	589	292	701	322	527	576	405	395	452	426	676	244	357	354	364	382	800	451	744	791
AechOR207	534	338	534	703	710	439	383	535	536	724	492	534	466	540	586	486	419	449	860	680	388	458	520	434	324	526	344	615	522
AechOR208	397	264	371	497	399	310	285	318	376	471	454	350	393	437	409	326	328	280	538	448	339	368	466	466	305	224	251	277	301
AechOR209	784	455	535	880	770	544	681	718	659	739	560	658	470	691	715	556	705	640	331	852	542	679	826	696	697	855	501	711	723
AechOR210	579	473	587	836	743	618	480	760	480	674	616	863	554	799	795	513	642	590	794	701	488	848	954	626	600	624	444	628	623
AechOR211	41	41	48	39	46	48	21	48	52	69	148	39	44	37	65	194	58	59	56	62	131	37	66	65	30	29	28	16	25
AechOR212C	556	345	602	770	714	425	331	623	476	632	425	687	578	594	647	529	622	533	1242	665	491	747	746	478	538	521	447	505	482
AechOR213	369	248	351	511	457	305	191	537	379	432	383	316	353	403	411	411	320	283	411	425	409	446	399	351	347	307	209	273	291
AechOR214C	395	290	391	447	539	453	233	431	351	589	388	434	394	471	468	449	466	382	746	501	393	366	425	452	378	348	232	326	313
AechOR215	968	728	813	1114	1075	669	525	916	800	961	783	871	818	818	1036	659	755	780	693	831	650	806	986	869	815	687	516	566	513
AechOR216	537	337	443	582	521	441	434	550	581	531	441	536	446	537	518	354	460	385	444	616	589	590	676	531	484	465	353	373	504
AechOR217	882	606	720	953	992	720	388	935	693	842	671	945	615	846	954	566	841	467	693	1066	327	737	1003	825	684	713	455	668	722
AechOR218	2229	1083	1743	1872	1877	1575	1063	2211	1859	1823	1370	1734	1609	1735	2077	1426	1491	1164	2011	1923	1027	1524	2155	1565	1383	1248	992	1329	1140
AechOR219P	98	75	126	113	112	101	74	107	121	121	145	98	84	107	139	183	135	86	46	161	100	139	130	124	76	90	66	82	78
AechOR21P	55	44	39	44	60	44	32	58	46	73	44	46	31	39	28	14	82	55	0	97	30	62	77	48	53	41	51	55	66
AechOR22	333	181	257	244	265	199	121	235	217	258	174	196	183	198	241	67	160	297	105	240	97	272	244	231	285	202	166	331	275
AechOR220P	318	66	323	153	1	0	0	315	314	156	212	1	282	137	187	98	283	162	0	1	215	226	365	258	237	0	113	0	2
AechOR221	55	143	52	263	480	369	215	60	34	249	27	399	39	318	294	156	42	190	558	371	22	49	69	57	33	446	167	453	439
AechOR222	669	392	734	634	849	517	370	630	571	630	436	843	437	631	811	397	619	427	263	738	451	711	791	792	493	741	449	476	504
AechOR223IC	2151	1499	2529	2344	2400	2009	1941	2483	1528	2433	858	1951	1797	2008	2561	60	864	1483	2230	1917	1070	2339	2383	1897	2061	2118	1966	2360	2624
AechOR224	808	768	1046	943	779	858	829	862	433	907	346	769	734	791	843	83	405	746	319	778	418	922	1096	950	1070	805	732	866	1313
AechOR225	578	335	504	650	658	361	370	376	331	454	373	508	357	554	561	363	579	572	533	470	281	432	628	494	598	655	392	541	487
AechOR226	417	203	414	387	371	433	450	338	348	396	265	361	358	482	585	85	373	498	643	466	221	775	569	324	359	445	498	682	632
AechOR227IP	10	13	19	17	16	23	19	8	23	19	24	8	22	8	25	9	35	51	0	30	28	23	25	13	22	18	17	18	34
AechOR228	574	418	484	653	672	622	616	554	620	627	233	601	458	544	603	43	447	692	1051	516	418	841	900	591	596	875	655	656	808
AechOR229	389	240	345	459	301	334	227	302	264	383	218	293	342	347	394	89	393	403	325	271	337	436	458	308	163	372	323	386	354
AechOR23	299	196	336	224	197	205	233	292	270	276	252	230	237	363	279	78	270	260	101	280	193	374	366	294	270	179	205	229	342
AechOR230	527	281	497	357	365	359	376	500	329	367	310	362	416	464	457	105	382	425	438	473	343	673	620	499	477	423	365	435	499
AechOR231	503	341	427	220	466	459	450	408	314	172	101	511	264	412	538	35	363	401	525	495	332	652	650	466	485	445	401	390	569
AechOR232	142	98	208	80	161	135	85	182	128	69	39	167	81	207	195	31	153	176	87	264	186	237	272	180	98	109	144	184	213
AechOR233P	10	6	10	9	16	17	21	7	2	3	10	15	3	5	18	9	24	31	46	25	18	21	11	16	22	21	6	11	17
AechOR234	134	115	151	109	124	110	99	143	114	90	91	128	131	140	155	13	115	138	80	153	98	176	177	93	108	95	160	145	160
AechOR235	362	173	359	375	255	325	248	446	310	350	185	329	442	321	394	31	278	368	188	318	147	465	452	346	279	291	264	247	312
AechOR236	568	405	419	543	525	642	561	438	545	598	287	614	588	555	522	60	398	506	731	487	319	624	625	327	461	485	387	575	425
AechOR237	124	132	188	233	205	172	122	122	132	245	194	229	108	169	214	46	192	241	178	97	78	163	287	168	113	179	131	160	226
AechOR238P	58	39	55	64	56	59	45	65	62	78	96	43	39	36	55	36	108	60	0	94	26	32	85	61	28	52	25	51	67
AechOR239	349	259	292	464	393	366	313	356	265	414	184	355	376	342	434	23	257	317	633	469	208	416	565	391	309	409	288	463	386
AechOR24	285	250	235	388	297	309	432	253	255	289	212	410	276	352	300	102	274	352	895	389	312	610	521	539	422	352	313	407	297
AechOR240	929	730	958	1279	895	935	858	911	699	998	410	877	925	1047	1121	86	642	938	1075	1011	618	1060	1222	1030	1199	880	730	935	1009
AechOR241	776	383	591	790	591	632	358	664	582	744	490	734	752	650	547	62	590	882	204	625	295	620	650	475	449	834	659	767	812
AechOR242	950	581	683	823	631	616	831	761	545	760	412	832	793	844	755	184	777	794	1223	763	613	1036	1039	934	723	839	907	986	1094
AechOR243	277	258	221	280	292	250	341	277	279	244	197	246	232	295	317	62	313	330	595	351	253	309	421	358	277	314	253	298	401
AechOR244	483	366	657	670	603	456	542	540	400	610	270	433	525	682	594	48	439	657	1095	644	484	680	914	842	726	541	634	751	878
AechOR245	1455	1189	1481	1211	1326	1591	1522	1575	1150	1438	606	1205	1305	1662	1327	231	1195	1312	1027	1789	559	2010	2040	1664	1284	1685	1177	1846	1622
AechOR246	277	184	311	257	306	253	151	322	202	283	177	312	260	354	269	29	261	314	470	323	176	296	377	319	224	265	210	285	410
AechOR247	881	504	764	756	619	666	442	767	716	749	440	709	725	809	849	134	561	875	1347	927	437	673	811	559	545	604	541	574	679
AechOR248	747	421	635	662	637	431	571	706	561	670	513	685	553	514	734	138	688	717	1252	917	377	784	734	767	808	684	563	888	755
AechOR249	1638	992	1441	1462	1676	1046	963	1791	1054	1457	926	1418	1171	1619	1586	410	1316	1743	2676	2295	930	1935	1860	2013	1594	1458	1177	1824	2008
AechOR25	48	36	29	52	69	63	46	43	49	34	28	60	33	43	47	11	80	55	19	65	21	47	81	61	34	59	36	36	37
AechOR250	3412	2042	2841	2269	2884	2306	2632	3006	2785	2927	1120	2358	2431	3070	2807	234	2112	1655	3703	2570	1842	3137	3678	2297	2298	1925	1579	1787	1627
AechOR251	608	423	547	708	638	500	456	574	519	562	410	655	556	547	685	126	451	627	1268	802	241	600	633	644	646	583	452	684	592
AechOR252	2438	1721	2450	2719	2213	2087	1963	2143	1539	2064	854	2441	2035	1911	2222	80	1489	1763	4047	2192	806	2638	2756	1882	2279	2460	2247	2297	2374
AechOR253	1108	679	921	1118	1079	900	696	1133	815	942	446	1052	918	860	985	81	506	896	714	878	281	1136	1237	1011	915	1223	1170	1098	1361
AechOR254	950	558	1020	1029	782	814	667	737	642	975	606	785	762	1053	987	198	753	487	455	849	542	985	970	758	758	856	406	458	501
AechOR255	293	293	435	328	328	342	326	352	234	346	328	480	329	390	379	102	356	491	530	540	335	471	423	523	400	617	367	484	563
AechOR256	337	303	443	309	465	328	274	486	267	414	352	363	314	419	334	125	357	479	809	459	287	546	535	475	475	478	368	495	496
AechOR257	221	144	322	259	331	164	168	344	160	240	118	146	210	250	289	93	206	296	172	299	122	253	414	251	250	146	216	305	374
AechOR258	528	361	606	608	670	476	381	623	453	495	288	508	448	504	734	80	464	564	699	593	367	577	672	566	211	519	418	582	641
AechOR259	1204	943	1239	1374	1449	1106	1232	1077	1000	1219	668	1100	1053	1036	1430	290	992	1255	1084	1124	584	1359	1682	1639	1450	1595	1132	1496	1460
AechOR26	224	157	142	160	125	141	112	202	138	208	86	250	175	199	167	11	181	253	134	296	95	316	257	292	254	174	207	238	196
AechOR260	728	699	882	951	706	596	979	674	846	788	390	525	632	825	921	131	654	1099	1670	846	502	1140	921	835	989	1282	1155	1027	997
AechOR261	478	350	466	637	492	302	245	444	355	499	287	397	342	379	515	76	382	423	237	313	252	418	512	507	431	316	305	421	410
AechOR262	232	157	255	323	247	150	221	204	168	273	173	211	230	264	191	30	196	259	230	197	102	179	246	172	256	204	246	187	230
AechOR263P	31	20	26	26	31	38	12	16	22	23	55	28	20	26	42	58	77	42	88	26	50	17	38	36	15	20	18	12	22
AechOR264	144	129	200	310	227	189	118	142	150	291	151	174	254	158	288	60	189	214	114	182	117	164	259	271	148	225	169	89	254
AechOR265	860	691	951	1112	864	822	285	861	650	828	392	759	687	794	1065	144	599	896	801	749	560	951	847	834	856	875	691	841	1094
AechOR266	224	125	219	145	135	208	58	233	173	119	191	126	112	268	275	106	205	156	216	210	157	178	248	146	114	174	159	96	215
AechOR267	487	416	642	540	600	490	301	443	410	392	292	580	327	574	607	98	480	572	880	503	541	536	770	612	542	474	475	476	538
AechOR268	1297	756	1171	1411	936	1001	731	1187	1046	1121	650	1093	1357	1166	1207	127	714	1053	1007	934	703	1176	1376	982	949	1051	736	956	1156
AechOR269	1006	670	961	904	1087	836	762	1041	706	853	526	1144	947	970	1356	101	873	804	626	990	597	1194	1470	1205	972	781	751	1055	875
AechOR27	157	113	192	191	159	145	101	123	134	188	129	133	166	217	179	24	130	121	136	184	119	177	196	121	114	83	93	153	107
AechOR270	2311	1306	1755	1422	1676	1388	592	1927	1688	1713	512	1545	1256	2379	2125	82	1170	1326	3207	1300	1002	1992	2349	1776	1181	1492	1056	1457	1463
AechOR271	675	513	707	903	663	440	427	555	446	946	466	447	720	744	789	203	449	921	306	626	388	571	889	720	588	744	508	561	871
AechOR272	796	619	753	969	806	546	689	777	610	865	335	659	1041	687	1008	130	555	825	502	682	383	824	929	722	736	1128	782	863	925
AechOR273	652	455	627	629	670	567	449	627	667	459	315	659	780	593	582	62	512	563	445	424	428	569	974	527	567	594	531	418	684
AechOR274	316	213	325	398	304	197	265	251	244	370	261	261	270	294	334	60	281	239	865	317	159	337	370	357	280	349	242	283	437
AechOR275	560	340	477	570	598	403	379	559	454	530	471	592	490	496	538	266	639	533	508	641	352	558	634	655	424	613	371	592	672
AechOR276	515	351	418	567	350	306	347	423	291	429	423	455	444	526	544	125	367	468	257	478	275	523	496	471	355	423	362	512	577
AechOR277	127	107	119	170	147	115	100	104	110	147	220	126	106	107	168	54	186	132	98	214	150	110	137	144	100	160	115	92	140
AechOR278	368	338	326	805	263	257	528	222	318	712	521	327	737	357	382	147	178	672	922	785	157	362	341	280	742	475	510	625	661
AechOR279	1747	1184	1458	1487	1413	1580	1090	1589	1394	1686	1343	1562	1491	1734	1532	410	1212	1795	1814	1916	1109	1732	1835	1344	1275	1348	1085	1170	1421
AechOR28	439	321	393	463	418	359	238	435	262	391	296	362	296	299	533	130	389	617	422	529	402	651	506	457	480	586	263	492	396
AechOR280	630	403	629	738	594	510	536	612	440	564	345	585	507	440	705	52	423	635	848	639	301	625	869	655	604	609	527	626	728
AechOR281	873	572	716	876	804	862	734	815	863	795	652	888	680	739	878	199	716	821	1064	905	621	724	993	794	706	506	572	627	809
AechOR282	476	382	654	791	650	446	487	653	353	458	565	537	579	655	665	178	577	789	496	624	338	567	782	533	489	567	447	554	611
AechOR283	493	409	554	605	511	432	490	613	359	581	191	282	484	502	584	68	276	589	827	632	434	475	648	547	649	630	438	621	848
AechOR284S	50	67	113	155	72	67	78	93	113	78	38	119	96	92	91	2	58	109	16	108	91	158	131	111	191	111	84	123	166
AechOR285	191	80	235	213	130	119	122	165	95	195	64	144	102	162	167	2	82	140	22	97	111	220	275	233	252	120	126	186	228
AechOR286	546	310	358	552	515	454	349	503	323	445	258	417	430	605	515	64	222	554	720	371	372	635	615	389	306	416	445	538	621
AechOR287	561	282	453	500	577	345	424	659	353	534	458	528	268	470	576	197	485	464	522	744	417	552	670	585	519	532	413	559	659
AechOR288	58	35	66	79	61	50	32	83	36	76	60	75	51	53	97	10	46	101	64	36	47	77	78	74	82	44	54	67	79
AechOR289	245	183	256	337	272	234	186	224	166	234	196	267	200	206	232	82	187	281	557	213	203	256	269	278	240	288	201	220	311
AechOR29	457	263	238	301	283	376	196	477	240	389	236	337	285	471	535	56	408	394	568	522	206	399	439	457	299	311	423	331	382
AechOR290	161	85	149	139	112	104	118	94	106	155	88	101	162	139	153	21	95	133	9	158	107	90	105	110	85	123	76	73	128
AechOR291	102	112	126	142	222	122	128	188	148	187	148	144	108	125	219	44	101	112	71	157	99	184	196	173	135	131	167	118	185
AechOR292	217	171	211	176	200	175	131	155	174	256	171	236	205	212	260	35	134	205	66	196	116	215	276	259	158	126	226	237	194
AechOR293	269	236	216	160	357	307	307	335	289	316	180	369	267	265	366	168	179	301	125	383	148	323	360	281	172	190	281	360	368
AechOR294	309	223	330	311	290	277	264	319	222	353	180	428	335	174	324	82	257	224	271	297	240	295	352	265	221	267	243	250	450
AechOR295	343	237	441	459	427	333	241	284	282	403	315	482	355	344	506	69	286	439	179	581	323	373	410	420	237	318	255	330	317
AechOR296	229	172	244	252	339	261	172	327	256	327	167	212	189	201	261	77	201	295	222	241	160	220	375	246	190	340	187	206	245
AechOR297	850	559	791	994	947	602	566	809	584	753	629	866	632	800	925	357	741	798	798	825	521	1005	1000	882	894	1023	782	960	994
AechOR298	1833	1399	1964	2217	1997	1777	1600	2003	1143	1831	653	1923	1676	2067	2179	269	1121	2142	1752	1908	870	2056	2392	1927	1967	2322	2021	2413	2358
AechOR299	292	208	291	388	271	219	153	296	184	291	129	322	294	296	339	63	217	260	326	248	174	303	346	344	240	258	319	314	324
AechOR3	579	425	550	528	526	393	416	623	608	446	281	725	473	595	803	79	395	410	640	525	283	651	696	509	439	675	453	418	508
AechOR30	154	149	122	279	286	126	157	152	152	117	208	171	253	119	269	107	237	231	0	355	205	249	285	233	160	239	182	236	304
AechOR300	614	355	548	791	685	381	302	429	268	552	326	417	419	562	568	201	401	468	253	606	289	575	633	535	608	556	522	583	672
AechOR301	1154	747	1277	1329	1278	1006	1177	1077	807	1079	400	1346	1030	1091	1248	134	545	899	1136	1044	512	1181	1223	1145	762	1210	1034	1252	1254
AechOR302	435	289	371	568	382	329	222	373	336	405	248	355	438	334	374	110	388	439	548	416	280	510	583	426	439	435	379	318	427
AechOR303	582	415	566	704	566	374	446	594	456	545	263	685	535	605	634	51	416	627	815	519	257	504	651	471	693	588	615	706	633
AechOR304	103	67	99	134	99	75	40	64	71	130	73	109	36	74	127	40	107	58	78	86	109	90	129	102	69	77	79	70	81
AechOR305	611	394	520	890	589	485	327	495	421	553	251	326	594	397	706	50	373	458	206	577	236	575	658	578	368	487	357	438	490
AechOR306	135	89	136	131	177	140	67	116	98	156	192	116	131	167	125	43	186	115	112	120	107	154	113	173	96	171	100	85	157
AechOR307	462	394	436	457	471	386	361	515	238	511	190	319	412	418	544	30	276	327	733	540	172	448	396	492	465	421	342	498	583
AechOR308	331	209	323	261	315	169	150	352	301	407	244	425	308	341	470	43	220	177	389	368	151	309	426	285	206	356	177	168	295
AechOR309	348	248	289	394	421	319	248	327	225	355	226	258	269	391	303	72	309	309	362	363	252	348	414	380	292	326	279	343	428
AechOR31	546	471	731	882	552	546	399	574	421	513	251	676	493	591	747	88	572	572	1102	691	491	885	915	644	520	634	546	624	693
AechOR310	319	207	218	359	242	253	131	194	171	252	135	242	175	185	251	36	144	204	420	210	176	189	274	280	226	244	213	255	290
AechOR311	709	475	546	783	518	536	637	784	535	629	416	631	536	706	841	52	422	692	656	575	459	738	664	589	517	627	537	719	724
AechOR312	149	99	160	180	233	154	74	185	122	178	171	149	149	115	191	60	174	157	179	178	106	142	201	212	114	156	98	128	180
AechOR313	382	208	350	388	264	316	114	370	230	296	249	218	218	315	440	48	242	313	199	329	321	303	370	347	213	209	208	273	322
AechOR314	322	243	334	299	237	285	238	303	365	285	149	242	301	302	330	71	243	270	421	367	149	432	429	339	253	420	278	314	335
AechOR315	235	173	188	280	219	198	245	253	205	167	211	208	196	201	273	65	173	196	188	241	160	244	221	246	183	225	193	256	223
AechOR316	826	629	887	1174	1041	625	622	752	730	916	293	564	777	821	795	27	384	693	1467	717	379	856	895	829	712	867	883	998	769
AechOR317	412	348	454	478	506	299	266	313	217	488	214	317	312	417	453	82	282	434	476	297	199	357	482	403	360	492	288	367	328
AechOR318	421	329	489	493	469	313	246	398	374	436	224	397	393	459	581	83	384	492	700	428	282	425	554	485	445	422	471	401	486
AechOR319	354	250	399	490	399	287	297	376	208	421	263	285	285	365	477	79	349	445	408	308	275	308	493	353	328	395	366	449	460
AechOR32	432	296	292	624	281	319	254	436	319	404	213	430	518	393	385	56	272	368	315	539	353	401	545	313	435	348	307	384	426
AechOR320	169	199	208	371	286	154	155	244	106	295	118	192	144	189	300	35	174	349	129	357	116	258	307	299	260	220	258	444	333
AechOR321	439	267	446	485	356	256	318	380	262	432	163	296	355	382	415	77	245	402	635	438	207	393	428	435	565	519	459	553	469
AechOR322	508	292	435	523	512	370	407	542	409	537	304	429	334	566	478	75	446	546	715	441	254	510	450	512	558	494	338	381	449
AechOR323	485	381	556	467	502	404	325	604	362	548	303	398	343	450	532	35	417	640	902	513	337	411	657	512	491	582	542	568	613
AechOR324	1056	732	1088	1094	855	1017	673	862	638	751	499	726	794	982	840	109	876	1028	1335	947	637	1174	1110	994	791	869	752	1047	1074
AechOR325	654	447	542	591	474	625	475	576	545	468	380	656	635	573	544	66	525	629	1302	588	443	734	619	529	607	723	579	592	724
AechOR326	1060	649	1025	1033	917	890	720	727	681	821	420	859	735	909	1095	96	792	1151	616	927	821	1081	1031	920	775	935	926	1011	1112
AechOR327	808	688	1129	1159	787	1126	804	913	732	912	463	920	847	1115	989	68	552	1072	1067	706	550	1222	1302	911	687	790	753	831	997
AechOR328	274	255	212	315	232	273	241	199	206	235	155	188	173	249	283	49	283	251	446	298	119	423	322	358	337	409	286	349	321
AechOR329	267	257	330	417	428	314	246	331	294	323	296	219	244	268	332	77	342	496	792	483	279	410	482	409	366	484	360	468	469
AechOR33	323	288	363	297	378	278	226	378	312	376	233	238	344	406	438	67	190	310	424	242	211	256	342	351	174	295	244	267	280
AechOR330	431	255	379	375	362	292	226	270	298	316	277	246	350	367	333	68	274	373	258	449	242	327	475	326	266	290	249	296	415
AechOR331	516	272	395	422	346	404	312	493	419	390	232	422	461	527	390	42	321	347	729	447	189	415	519	341	346	233	277	358	460
AechOR332	51	45	80	62	97	58	40	97	63	124	69	60	64	96	47	24	105	83	1	112	123	128	97	107	92	102	99	54	108
AechOR333	690	402	549	667	639	439	365	691	418	622	398	691	549	614	676	107	549	531	623	672	302	716	880	655	402	538	634	653	788
AechOR334	878	533	679	840	735	692	608	843	653	730	401	764	582	736	720	85	566	862	1175	704	488	1016	1045	699	704	751	690	769	887
AechOR335	710	446	708	712	764	604	584	696	599	720	385	668	579	777	913	40	519	584	1382	652	452	921	1183	673	646	762	589	750	739
AechOR336	749	539	761	852	740	778	562	784	604	917	380	665	761	794	877	179	601	648	1210	671	385	920	912	725	760	812	680	798	822
AechOR337	463	291	363	476	343	378	314	360	279	422	225	398	454	416	522	37	298	280	494	348	137	426	373	389	342	391	339	371	537
AechOR338	504	303	505	553	410	497	338	404	300	477	301	434	407	414	447	63	395	463	439	444	461	512	585	477	433	422	454	550	498
AechOR339	586	371	702	780	446	627	560	601	369	584	225	625	625	575	736	68	371	667	332	620	368	729	936	702	562	623	511	630	649
AechOR34	92	86	55	140	118	59	72	83	70	91	61	84	81	59	91	29	54	106	42	83	114	84	95	59	66	78	44	67	80
AechOR340	572	300	562	687	579	370	349	582	450	503	332	556	541	498	768	51	465	572	678	501	336	673	719	454	569	551	444	561	661
AechOR341	310	238	345	373	308	305	125	299	187	350	186	215	245	297	305	103	161	204	730	256	74	377	354	233	256	223	196	242	266
AechOR342	435	315	382	625	343	366	285	458	284	464	272	440	398	510	596	183	363	424	879	375	210	509	621	411	303	316	396	431	500
AechOR343	124	133	258	190	198	151	83	145	119	255	144	156	113	129	204	47	144	295	462	178	68	135	261	211	119	144	196	149	244
AechOR344	406	260	346	368	342	342	289	354	249	266	174	336	458	378	556	134	339	420	196	389	129	468	499	335	404	343	429	297	548
AechOR345	1266	889	1211	1447	1086	1131	977	1470	1154	1351	580	1303	1307	1335	1458	116	893	935	1658	1246	703	1292	1263	1035	1320	1299	1106	1553	1387
AechOR346	1745	1097	1601	1836	1344	1559	1194	1688	1342	1662	645	1249	1578	1590	1769	209	1111	1314	2661	1585	1072	2457	2197	1669	1957	1531	1447	1738	1810
AechOR347	84	61	65	147	105	74	27	86	54	94	47	89	66	83	72	35	60	77	4	84	40	68	87	129	71	83	71	60	94
AechOR348	354	279	391	491	373	321	321	485	274	407	211	398	380	484	449	102	303	437	483	486	88	639	543	429	331	463	324	287	357
AechOR349	349	262	287	367	288	271	166	315	279	341	186	336	394	271	369	28	309	383	816	306	183	380	435	339	229	252	274	280	379
AechOR35	845	738	1115	1336	1261	939	877	1257	609	1079	377	914	966	1057	1411	13	362	747	1038	1306	587	1249	1218	1364	831	1061	956	1292	1414
AechOR350	144	72	112	111	115	115	41	147	96	145	82	103	80	155	148	29	106	183	39	148	128	203	148	126	109	72	108	131	163
AechOR351	70	47	78	78	90	72	27	83	59	58	110	80	65	78	84	26	85	144	162	78	31	61	92	71	58	52	46	78	77
AechOR352	59	48	85	84	101	65	28	63	54	62	67	65	57	94	95	31	60	87	174	77	11	60	112	87	51	59	80	79	84
AechOR353	115	49	65	118	65	95	49	107	49	39	66	88	115	148	77	30	44	55	2	129	62	93	132	71	57	38	26	76	92
AechOR354P	950	601	798	995	754	509	906	778	674	642	395	922	801	808	1103	183	506	944	1818	1144	602	906	1015	969	726	735	819	1020	951
AechOR355	137	51	108	125	117	85	47	98	63	133	79	92	63	112	174	12	79	95	59	70	65	91	132	93	75	51	67	98	108
AechOR356	460	280	393	477	343	302	255	382	291	450	173	332	437	476	449	30	296	369	392	439	205	504	484	367	416	317	328	441	468
AechOR357	702	544	654	852	794	847	809	700	347	589	297	642	717	705	779	120	752	803	876	924	697	1159	1378	852	802	888	802	941	1246
AechOR358	593	553	488	612	564	530	593	515	582	500	225	634	573	701	800	56	484	732	1363	673	482	961	740	622	677	528	504	771	614
AechOR359	851	669	687	676	768	761	711	733	606	658	279	805	858	748	790	139	813	1122	556	1144	717	1577	1283	999	843	898	766	1125	1005
AechOR36	428	287	484	516	554	282	289	452	318	448	257	408	392	485	465	34	273	387	126	581	160	365	516	453	339	395	460	529	610
AechOR360	266	239	225	171	286	280	150	277	176	231	331	309	246	259	316	106	314	400	389	334	223	437	348	455	335	275	210	410	370
AechOR361NC	11	14	20	39	28	8	48	34	0	10	0	18	17	10	16	0	25	13	0	9	14	32	21	18	11	49	9	15	20
AechOR362	132	133	135	191	255	108	135	154	150	198	115	107	190	176	106	9	134	166	48	187	236	160	228	258	218	261	95	158	115
AechOR363	310	232	379	440	491	255	212	400	279	427	543	437	319	266	299	104	394	369	446	265	347	334	464	394	425	477	224	250	316
AechOR364P	133	96	174	180	161	124	140	90	113	207	250	172	82	127	134	108	235	176	235	195	135	111	148	116	94	168	96	129	136
AechOR365	327	243	457	520	438	328	248	341	273	439	349	355	300	332	523	72	316	358	245	398	248	357	462	365	399	404	308	385	407
AechOR366	702	687	764	1076	874	740	679	814	585	968	388	915	823	765	918	39	388	1054	1172	967	570	1084	982	794	840	846	756	844	918
AechOR367	769	494	829	711	815	525	662	820	537	836	462	474	540	522	788	206	412	655	986	841	468	670	778	684	1001	574	503	747	631
AechOR368	911	595	986	1389	1033	765	646	868	558	1041	550	918	618	782	949	53	646	853	890	987	445	837	1003	1005	1112	1028	776	1061	1167
AechOR369	583	526	726	985	788	576	783	746	483	731	343	597	497	694	605	7	272	659	724	759	472	825	781	879	794	829	695	631	839
AechOR37	529	286	780	620	691	409	366	618	401	565	318	621	436	703	772	23	274	570	199	618	288	541	727	800	374	531	486	500	969
AechOR370	1978	1198	1862	2253	1912	1712	1901	1766	1148	1851	815	1975	1653	1740	2017	60	923	1810	2375	1986	1081	2324	2839	2364	1896	2162	1728	2517	2359
AechOR371	1947	1326	2014	1960	1998	1752	1938	2022	1638	1873	754	1837	1525	1714	1711	207	950	1723	1765	2058	1001	2065	2431	1963	1685	2051	1370	1897	2170
AechOR372	2192	1367	2256	2230	1689	1784	1561	1756	1345	1683	1095	1928	1442	1663	2016	308	1420	1614	1415	1855	1108	1784	2287	1794	1832	1797	1311	1327	1651
AechOR373P	35	19	36	45	37	31	16	24	19	55	62	43	31	28	43	42	60	44	64	34	50	30	34	25	33	24	14	29	19
AechOR374	887	502	611	853	565	635	546	579	778	421	407	715	658	642	716	134	597	524	206	575	291	541	521	425	485	509	407	651	395
AechOR375	1078	612	831	900	750	828	929	892	873	878	433	811	912	890	813	344	690	685	1056	972	474	800	1029	645	1004	871	654	642	675
AechOR376	1007	540	807	963	749	702	724	698	685	556	515	828	803	940	641	167	566	628	1076	815	520	827	1002	681	583	473	528	613	649
AechOR377	804	470	662	823	725	853	552	427	577	677	535	776	589	809	627	256	661	607	902	757	402	714	957	526	648	672	550	507	752
AechOR378	1377	805	908	1284	919	1044	1043	1119	919	856	673	1270	851	1375	926	132	792	1194	1107	1134	709	1292	1524	1009	1410	1115	860	1500	1205
AechOR379	618	401	531	715	758	663	346	436	394	432	434	770	655	528	579	154	613	651	986	821	284	555	509	555	533	537	434	593	474
AechOR38	155	88	166	135	141	97	87	177	108	141	85	126	55	192	139	23	42	84	70	152	29	16	99	100	83	117	191	128	169
AechOR380	1963	1365	1552	1719	1244	1508	1754	1685	1266	1172	701	1985	1557	1687	1955	149	983	1607	2822	1625	812	1813	2008	1223	1578	1607	1939	1906	2163
AechOR381	745	452	623	955	626	711	667	593	606	793	565	830	555	706	643	137	516	845	1081	698	470	524	901	496	783	575	622	633	768
AechOR382N	1616	724	1127	1031	1397	768	1157	1212	1055	976	590	1178	769	1008	794	347	960	717	1046	1273	423	1665	1488	1033	1615	1355	840	1204	1616
AechOR383CP	365	148	211	182	286	168	196	247	229	186	137	227	179	203	148	113	228	112	230	303	95	339	326	221	302	262	143	160	284
AechOR384N	1157	755	834	961	864	684	729	1093	818	953	458	850	881	1007	1046	60	450	950	1155	848	389	930	846	744	522	851	768	934	838
AechOR385N	479	391	427	379	488	411	362	490	502	604	357	564	404	470	635	103	408	302	239	509	248	617	596	460	349	371	136	332	392
AechOR386N	538	355	550	466	427	533	319	514	470	474	326	626	434	546	649	92	521	525	759	542	271	709	863	619	359	600	374	491	448
AechOR387N	356	271	296	285	250	283	309	291	218	266	224	159	314	390	234	86	329	348	650	342	261	567	451	512	156	437	165	329	344
AechOR388N	189	121	158	202	175	165	80	196	155	147	182	164	218	242	137	81	150	229	151	191	150	162	217	159	170	145	140	124	220
AechOR389	481	355	406	634	592	464	426	478	399	573	383	551	485	444	494	447	511	477	768	579	421	529	595	489	541	535	270	494	437
AechOR39	66	26	39	80	52	44	27	24	35	46	66	48	51	40	34	1	6	39	76	13	29	20	42	14	12	15	21	45	17
AechOR390	93	41	121	113	80	85	111	116	75	146	80	13	141	90	102	143	270	87	274	224	120	207	311	228	89	226	156	158	195
AechOR391	501	387	459	713	473	502	496	543	471	615	270	683	479	455	574	201	431	496	522	531	435	659	704	494	456	536	388	500	637
AechOR392	281	208	205	400	209	202	296	370	251	282	299	343	268	247	155	291	229	191	197	336	183	167	306	298	229	222	199	194	266
AechOR393	219	157	173	248	173	160	263	180	184	228	229	60	221	199	212	273	210	330	734	260	289	392	221	196	227	196	169	345	221
AechOR394	154	149	179	344	289	288	203	198	209	243	276	273	172	204	181	271	334	393	430	344	394	303	362	333	297	312	250	353	375
AechOR395	330	221	246	380	322	259	177	330	281	356	315	478	278	310	311	298	415	272	654	418	221	264	412	381	376	344	291	264	297
AechOR396	375	341	334	509	265	273	268	484	472	427	426	533	444	398	457	290	440	311	677	536	311	459	539	451	518	423	294	341	327
AechOR397	142	138	176	175	158	146	53	179	178	229	200	174	128	128	154	139	185	103	137	191	245	132	181	162	154	148	164	167	176
AechOR398	155	139	117	155	165	166	111	165	147	211	189	164	152	111	149	161	217	196	102	218	131	115	155	111	140	115	131	132	140
AechOR399	834	639	730	884	932	744	455	982	701	899	728	955	838	793	721	667	1027	716	864	935	645	735	961	836	912	739	681	863	920
AechOR4	957	608	846	752	778	691	934	872	763	652	397	1013	884	1044	1028	145	711	740	1363	958	446	1098	1108	651	698	912	904	752	1076
AechOR40	601	415	442	1169	989	937	467	455	309	505	267	952	496	389	523	172	913	669	1174	1190	571	1428	1487	1303	1032	1082	748	1239	1116
AechOR400	234	232	235	325	349	226	133	297	206	360	311	300	261	212	252	221	313	171	225	279	259	269	397	336	315	317	226	219	341
AechOR401	244	138	168	235	266	178	196	268	249	247	282	203	217	249	228	251	237	256	400	273	241	253	271	205	236	237	137	232	253
AechOR402	236	155	156	286	258	250	152	259	243	278	272	279	229	282	242	258	248	240	241	300	198	283	250	183	221	181	147	328	239
AechOR403	303	217	257	336	344	301	87	333	217	305	273	255	261	319	369	181	201	330	424	193	252	323	200	141	258	135	121	309	214
AechOR404	291	260	264	354	439	299	302	367	297	415	395	512	302	388	283	270	391	221	325	447	278	207	395	368	281	296	273	283	341
AechOR405	203	165	238	217	137	147	129	133	211	149	195	167	138	103	235	194	225	213	32	240	303	221	264	190	180	185	144	219	238
AechOR406	386	331	332	444	275	262	289	378	376	494	398	580	391	429	363	382	477	258	218	485	316	487	423	364	349	415	260	422	399
AechOR407	663	484	561	703	529	466	372	698	699	721	845	797	600	611	677	652	751	799	851	872	688	614	724	672	640	516	396	574	699
AechOR408	281	207	247	334	323	264	220	277	309	333	335	327	296	304	259	200	359	227	389	428	152	285	372	309	246	323	218	325	354
AechOR409	478	357	388	548	548	379	261	479	474	580	540	632	436	532	451	358	416	373	557	492	376	435	646	540	462	476	363	582	454
AechOR41	1191	899	1071	1398	1063	1003	714	1057	732	947	522	877	1048	1275	1237	126	898	1047	1559	1198	300	1894	1893	1304	887	1033	1067	1428	1768
AechOR410	337	259	327	462	293	359	344	432	389	508	218	528	411	339	385	367	309	403	638	427	416	395	535	359	417	382	288	275	437
AechOR411	37	39	40	238	69	58	274	62	59	53	90	36	57	41	46	203	221	411	494	291	360	418	236	238	222	215	194	426	222
AechOR412	641	394	544	535	286	228	415	682	514	553	410	599	460	557	525	322	498	361	835	579	402	486	675	628	387	619	432	545	554
AechOR413	860	411	693	857	442	337	72	816	795	789	740	795	728	802	855	695	473	732	411	505	742	856	470	422	721	419	282	657	318
AechOR414	119	134	128	109	183	95	378	164	141	180	132	159	150	124	118	90	157	108	167	167	130	113	163	88	109	98	139	151	179
AechOR415	262	238	359	326	248	203	252	306	335	398	332	349	287	333	325	254	235	168	839	334	290	354	328	313	327	254	141	271	223
AechOR416	60	113	103	139	172	153	225	72	95	121	240	71	75	86	123	199	190	98	100	129	233	89	108	93	60	81	82	72	98
AechOR417	362	355	329	385	345	340	396	372	330	400	332	299	393	391	416	304	429	279	403	449	401	282	372	498	332	332	283	299	392
AechOR418P	591	459	562	944	496	516	502	611	510	693	414	689	589	641	650	374	542	385	1109	523	562	683	672	418	439	505	318	455	526
AechOR419	308	306	267	402	291	290	255	406	292	385	205	420	310	347	374	237	253	203	130	271	287	426	293	215	286	155	146	218	202
AechOR42	341	249	267	423	298	409	239	426	246	295	225	332	276	456	311	103	354	412	369	352	222	370	520	320	336	383	240	300	487
AechOR420NP	43	47	77	77	91	46	31	27	42	106	110	85	48	56	53	67	91	52	25	47	45	51	63	57	60	52	37	34	39
AechOR421	529	314	425	503	500	307	310	386	414	415	263	394	363	440	425	255	416	264	652	316	360	430	526	319	460	464	304	479	298
AechOR422P	30	41	42	51	37	37	21	25	58	46	83	35	34	34	61	70	85	52	67	87	71	29	73	38	30	40	28	31	41
AechOR423	243	212	280	258	286	182	176	227	245	265	307	263	151	275	314	183	357	245	359	337	304	224	307	263	177	280	160	184	173
AechOR424P	46	52	67	56	85	75	39	50	62	97	139	61	53	62	62	133	88	60	36	81	132	38	97	62	63	46	36	38	50
AechOR425	391	321	321	302	334	243	360	371	374	389	273	318	407	347	459	269	372	200	779	400	305	375	440	263	297	414	283	181	291
AechOR426	833	612	779	732	775	809	940	1031	706	692	556	718	626	607	749	664	741	684	394	790	664	697	867	666	760	894	589	871	738
AechOR427	997	690	714	844	1107	903	918	843	856	805	633	749	711	648	774	698	735	624	446	848	666	826	1062	741	814	861	668	792	824
AechOR428	824	717	858	975	672	526	435	873	776	996	628	967	702	798	1074	726	755	695	1050	937	705	901	1087	880	900	870	722	877	868
AechOR429	436	284	375	355	250	174	135	435	311	551	288	495	389	383	510	360	439	289	299	389	371	410	549	381	379	377	270	319	377
AechOR430	873	583	688	681	581	510	570	730	647	616	511	762	624	684	693	353	744	567	616	678	362	827	1085	803	816	764	469	702	658
AechOR431	985	656	912	868	928	764	1000	1006	929	845	466	1008	745	743	873	398	948	722	1250	852	532	1125	1285	1072	1146	1101	858	927	957
AechOR432	238	120	236	223	180	171	128	156	128	228	151	183	160	150	239	25	153	201	153	155	177	205	271	218	157	213	129	141	134
AechOR433	242	161	242	171	244	219	233	202	123	221	138	224	206	177	191	1	121	269	74	251	85	298	477	464	185	297	224	258	348
AechOR434	590	369	595	536	382	451	328	491	439	572	284	546	541	519	484	62	307	601	734	550	388	395	480	346	395	318	286	300	372
AechOR435N	748	413	536	487	665	828	593	517	599	423	345	551	482	649	605	127	481	831	1039	861	372	601	737	446	498	425	286	633	572
AechOR43C	319	237	243	441	346	306	262	229	230	261	143	301	221	327	360	45	300	266	372	294	189	376	396	374	351	335	224	319	451
AechOR44	246	152	208	359	341	122	243	170	146	198	143	338	194	182	308	120	147	322	410	319	77	306	326	313	316	274	244	300	320
AechOR45	30	26	48	50	35	44	35	49	18	79	16	30	3	38	46	10	28	74	88	57	34	72	69	59	38	34	40	63	72
AechOR46N	201	106	137	231	206	124	130	206	164	187	154	186	150	165	232	26	149	145	84	201	166	192	182	116	194	139	144	146	110
AechOR47	182	152	184	230	173	152	108	195	108	143	102	175	120	142	192	36	202	150	203	200	85	187	214	224	142	145	115	223	158
AechOR48	128	95	99	242	169	246	107	91	67	116	82	212	79	104	85	54	134	141	201	187	114	135	235	138	109	174	88	108	193
AechOR49	813	458	748	695	487	329	533	947	439	914	422	770	717	664	855	35	419	501	925	465	459	945	969	888	561	847	444	379	774
AechOR5	268	259	292	283	390	387	206	356	280	383	225	439	380	353	325	18	408	275	355	375	208	315	539	452	263	288	274	275	348
AechOR50	144	108	187	145	227	163	99	130	102	176	109	147	96	124	166	26	129	142	287	124	38	140	167	152	101	139	106	89	157
AechOR51	841	470	954	797	894	530	464	897	523	855	206	670	848	1162	717	36	341	512	622	404	408	925	792	705	734	645	610	995	906
AechOR52	556	388	466	856	478	326	218	712	380	823	423	406	552	663	570	196	482	554	514	329	209	580	574	426	349	302	613	718	661
AechOR53	274	260	432	358	396	228	246	403	193	409	160	348	344	326	424	9	239	401	519	373	174	429	448	388	232	415	329	425	385
AechOR54	790	448	674	713	651	416	320	736	552	668	302	447	675	786	884	63	499	787	613	842	261	907	734	678	696	985	668	796	904
AechOR55	815	493	856	886	990	756	568	848	735	953	813	773	654	890	824	597	922	931	1967	1259	726	873	998	779	672	832	640	839	934
AechOR56P	1187	718	976	984	1273	1121	811	1203	999	1135	1383	1164	945	1117	1042	806	1456	1117	778	1670	861	998	1147	954	831	1008	778	884	1232
AechOR57	942	602	875	1149	1102	976	719	859	672	1031	733	947	628	963	966	277	870	1067	1663	931	752	1109	907	964	780	844	815	921	1092
AechOR58	1771	1002	1448	1463	1422	1364	1067	1533	1243	1593	641	1400	1496	1766	1671	304	1177	1613	2204	1678	807	1632	1752	1409	1507	1178	1346	1856	1495
AechOR59	433	289	431	430	529	346	397	559	311	469	348	437	355	426	529	98	515	494	471	465	300	481	521	397	316	443	342	434	529
AechOR6	362	272	372	370	340	345	254	402	331	448	313	405	432	454	490	22	376	428	367	385	231	536	563	384	404	297	391	504	454
AechOR60	480	330	378	428	562	507	257	504	352	536	387	495	408	335	459	204	520	571	951	526	176	308	461	394	501	448	383	552	598
AechOR61	280	213	345	322	301	357	200	299	317	382	339	324	282	275	320	64	447	443	552	379	210	261	371	340	234	276	262	296	340
AechOR62	58	59	220	410	76	81	135	65	134	171	121	224	45	140	127	30	164	43	0	214	54	195	276	247	34	194	53	81	77
AechOR63	1280	889	1357	1420	1023	1004	759	1213	718	1435	625	745	987	1067	1430	57	444	850	1116	974	667	1159	1423	1133	814	1245	1155	1551	1402
AechOR64	301	140	231	260	265	152	253	221	221	321	296	239	203	202	283	80	313	286	115	361	141	223	256	284	239	279	241	317	245
AechOR65	367	209	314	374	414	311	300	302	256	389	293	303	218	308	361	120	370	378	472	436	224	411	466	458	366	369	370	295	324
AechOR66I	341	147	215	320	343	359	219	372	191	195	172	280	265	308	241	145	269	400	1	264	227	314	306	267	188	254	306	352	327
AechOR67	21	207	385	666	28	15	301	10	347	339	241	551	7	310	353	40	309	33	24	290	293	453	445	309	22	390	23	6	21
AechOR68	161	61	140	96	103	135	82	97	84	155	53	168	106	114	117	34	161	157	4	65	52	215	182	162	85	114	81	53	134
AechOR69	320	229	345	272	434	291	190	316	261	321	333	207	260	314	472	87	321	311	481	289	227	273	361	324	346	300	281	278	438
AechOR7	170	83	87	73	108	74	76	155	120	113	130	123	156	205	192	47	106	172	200	121	45	154	245	77	63	77	96	103	123
AechOR70	648	444	687	684	644	620	580	558	610	913	521	548	538	772	947	101	653	575	587	919	388	883	970	800	489	777	457	590	660
AechOR71	310	175	206	295	249	277	174	235	279	235	235	230	167	254	293	116	281	196	460	304	192	236	331	189	153	162	123	142	204
AechOR72	150	102	129	166	181	93	93	163	160	188	171	175	148	180	135	64	159	176	279	202	177	225	192	159	168	198	134	148	161
AechOR73	248	161	270	328	307	179	193	245	215	282	249	219	188	220	258	43	212	245	371	270	164	305	326	307	205	288	177	286	317
AechOR74P	13	23	15	56	55	34	24	30	30	54	59	46	33	31	29	26	81	37	18	39	45	24	25	37	30	44	22	12	30
AechOR75	219	132	311	436	277	196	159	269	195	355	238	225	247	243	222	67	213	224	58	286	179	358	249	282	180	203	150	195	200
AechOR76	235	164	264	247	344	216	174	318	171	237	191	181	281	251	281	37	166	299	366	242	233	231	184	256	190	197	209	286	237
AechOR77	208	198	335	518	361	217	264	274	225	414	148	294	176	254	407	62	342	293	255	400	142	404	507	404	189	376	223	302	342
AechOR78	268	216	367	633	418	248	228	321	179	437	164	446	256	343	445	34	215	256	401	376	165	351	277	370	233	294	224	371	248
AechOR79	369	244	505	411	447	391	366	357	283	378	197	461	384	334	400	58	289	472	390	497	302	516	568	469	350	367	364	418	438
AechOR80	60	32	69	73	70	57	40	56	42	69	61	58	72	54	82	38	36	43	71	37	25	40	56	42	21	31	46	35	70
AechOR81	600	520	628	631	688	501	359	662	590	740	443	777	504	554	713	576	668	503	893	649	722	603	896	616	594	645	457	550	596
AechOR82	90	101	127	110	143	101	62	119	105	122	96	111	115	95	124	89	140	117	125	141	130	150	160	146	111	129	98	104	123
AechOR83	425	263	491	541	527	280	229	318	251	549	284	397	424	350	400	79	368	541	604	521	339	419	625	587	387	309	268	266	446
AechOR84	265	238	356	367	358	255	219	311	226	372	124	251	330	374	405	45	199	339	347	311	197	376	480	342	363	241	274	371	388
AechOR85NP	2	2	2	5	6	0	2	1	0	8	1	0	1	0	0	2	6	0	0	4	0	0	5	11	1	8	2	1	3
AechOR86	268	165	236	285	197	177	176	230	189	254	82	191	290	265	317	1	186	220	53	190	162	277	275	266	194	211	141	367	299
AechOR87	1506	942	1822	2248	2559	1823	899	1522	910	1508	424	1089	1231	1708	1855	53	1020	1753	1082	1548	931	2179	2159	1753	1597	1777	1699	1824	1767
AechOR88	895	563	824	831	905	794	655	764	699	847	598	812	814	857	705	129	515	878	680	977	319	717	771	567	659	463	520	613	633
AechOR89	510	393	549	616	656	390	339	529	279	484	161	366	330	433	493	21	259	479	439	556	279	492	604	582	442	470	425	520	643
AechOR8P	36	30	20	27	38	31	24	37	35	41	79	35	16	26	39	16	52	44	21	41	57	10	33	26	31	17	22	26	36
AechOR9	262	206	250	285	244	233	192	234	188	342	137	220	191	322	328	31	234	202	64	257	84	292	297	294	363	217	317	294	362
AechOR90	545	353	462	695	620	448	398	455	413	485	148	335	314	584	279	65	268	472	822	682	147	804	513	440	353	528	516	769	537
AechOR91	758	456	514	788	625	541	403	698	531	641	435	850	656	677	809	103	607	561	537	664	434	808	981	728	454	542	562	643	671
AechOR92	695	390	638	670	615	471	293	543	666	373	361	673	465	460	663	55	403	549	312	555	340	787	993	780	381	638	481	400	646
AechOR93	755	563	797	926	672	702	507	649	599	699	266	713	664	816	715	88	576	745	974	561	523	840	1007	715	595	710	725	758	979
AechOR94	219	210	328	425	308	235	182	282	162	335	144	241	213	252	389	58	139	286	314	331	92	346	426	447	289	387	253	379	372
AechOR95	237	116	374	228	360	190	122	213	169	208	143	228	115	271	242	40	198	237	208	183	244	305	332	343	265	364	199	259	326
AechOR96	267	203	315	275	280	197	188	234	194	281	135	240	204	195	221	68	186	380	570	212	167	373	377	258	346	285	396	319	365
AechOR97	344	247	422	417	378	346	174	273	239	356	171	314	262	329	327	34	134	395	546	188	220	197	209	138	314	320	341	369	457
AechOR98	1105	737	1083	1172	861	1019	676	1012	860	956	675	1000	955	922	1257	374	887	822	979	1201	766	1220	1590	1068	901	757	921	760	959
AechOR99	253	161	345	334	396	210	155	340	122	361	95	206	173	204	272	35	96	249	248	167	90	231	297	305	269	347	197	271	377
AechOrco	50533	31570	43624	53328	40153	37156	34803	44079	35759	41876	15490	44070	48046	51977	54888	7165	22602	37972	35408	43141	8681	50813	59242	49353	42411	45247	40517	50224	51780
AechPPK1	167	125	188	219	182	156	102	186	161	192	178	137	170	222	263	189	171	173	0	224	94	162	249	156	197	180	139	122	158
AechPPK16	80	74	96	104	85	86	33	77	99	81	99	36	44	99	144	76	66	149	315	111	113	105	104	122	87	104	48	116	88
AechPPK2	117	78	83	115	66	51	72	59	114	77	142	56	122	121	63	103	57	124	217	174	42	107	123	87	25	124	46	59	108
AechPPK28	339	250	316	381	267	342	139	297	232	446	245	276	378	492	393	240	240	327	165	468	249	300	312	434	339	215	233	312	306
AechPPK3	204	130	202	212	230	160	185	195	159	189	197	127	159	218	298	146	137	182	226	212	132	232	207	251	192	194	139	202	183
AechPPK4	84	85	115	154	147	101	123	116	90	99	47	115	101	154	123	43	89	101	17	79	30	95	102	128	149	181	94	170	129
AechPPK5	176	103	175	228	149	211	167	213	231	272	651	160	168	214	185	210	311	208	186	305	235	174	149	118	96	152	84	86	103
AechPPK6	22	8	23	16	27	17	52	17	22	13	20	11	10	8	25	10	14	9	0	47	13	23	20	5	18	34	5	5	20
AechPPK7	3	0	0	2	0	3	1	0	0	2	3	0	2	6	3	0	1	0	0	0	1	0	2	0	0	0	0	0	2
AechSNMP1	11088	6371	9286	10689	7365	8689	6746	11610	7968	9490	2997	8489	10092	10720	11326	3475	4981	7337	6973	8127	3452	10857	11573	9661	10379	7503	6599	9179	7855
AechSNMP1_g2	31761	17784	26211	28051	22946	23109	20992	28003	24871	26549	12523	25902	27049	30917	29798	6566	15247	22458	26412	25998	6200	26792	28693	27224	28986	25040	20520	26443	25048
Aech_g00001_i1	0	0	0	0	0	0	0	0	0	0	0	0	0	0	0	0	0	0	0	0	0	0	0	0	0	0	0	0	0
Aech_g00001_i2	0	0	0	0	0	0	0	0	0	0	0	0	0	0	0	0	0	0	0	0	0	0	0	0	0	0	0	0	0
Aech_g00001_i3	0	0	0	0	0	0	0	0	0	0	0	0	0	0	0	0	0	0	0	0	0	0	0	0	0	0	0	0	0
Aech_g00001_i4	0	0	0	0	0	0	0	0	0	0	0	0	0	0	0	0	0	0	0	0	0	0	0	0	0	0	0	0	0
Aech_g00001_i5	0	0	0	0	0	0	0	0	0	0	0	0	0	0	0	0	0	0	0	0	0	0	0	0	0	0	0	0	0
Aech_g00002_i1	0	0	0	0	0	0	0	0	0	0	0	0	0	0	0	0	0	0	0	0	0	0	0	0	0	0	0	0	0
Aech_g00002_i10	0	0	0	0	0	0	0	0	0	0	0	0	0	0	0	0	0	0	0	0	0	0	0	0	0	0	0	0	0
Aech_g00002_i11	11	10	10	19	8	9	3	11	8	7	17	9	2	14	14	17	23	16	7	12	1	3	12	4	13	4	12	6	14
Aech_g00002_i12	0	0	0	0	0	0	0	0	0	0	0	0	0	0	0	0	0	0	0	0	0	0	0	0	0	0	0	0	0
Aech_g00002_i13	0	0	0	0	0	0	0	0	0	0	0	0	0	0	0	0	0	0	0	0	0	0	0	0	0	0	0	0	0
Aech_g00002_i2	0	0	0	0	0	0	0	0	0	0	0	0	0	0	0	0	0	0	0	0	0	0	0	0	0	0	0	0	0
Aech_g00002_i3	0	0	0	0	0	0	0	0	0	0	0	0	0	0	0	0	0	0	0	0	0	0	0	0	0	0	0	0	0
Aech_g00002_i4	0	0	0	0	0	0	0	0	0	0	0	0	0	0	0	0	0	0	0	0	0	0	0	0	0	0	0	0	0
Aech_g00002_i5	0	0	0	0	0	0	0	0	0	0	0	0	0	0	0	0	0	0	0	0	0	0	0	0	0	0	0	0	0
Aech_g00002_i6	0	0	0	0	0	0	0	0	0	0	0	0	0	0	0	0	0	0	0	0	0	0	0	0	0	0	0	0	0
Aech_g00002_i7	0	0	0	0	0	0	0	0	0	0	0	0	0	0	0	0	0	0	0	0	0	0	0	0	0	0	0	0	0
Aech_g00002_i8	0	0	0	0	0	0	0	0	0	0	0	0	0	0	0	0	0	0	0	0	0	0	0	0	0	0	0	0	0
Aech_g00002_i9	0	0	0	0	0	0	0	0	0	0	0	0	0	0	0	0	0	0	0	0	0	0	0	0	0	0	0	0	0
Aech_g00004_i1	8	4	6	5	12	6	4	7	7	12	11	16	10	8	8	5	11	13	8	16	7	5	8	8	12	3	4	10	8
Aech_g00004_i2	0	0	0	0	0	0	0	0	0	0	0	0	0	0	0	0	0	0	0	0	0	0	0	0	0	0	0	0	0
Aech_g00004_i3	0	0	0	0	0	0	0	0	0	0	0	0	0	0	0	0	0	0	0	0	0	0	0	0	0	0	0	0	0
Aech_g00004_i4	0	0	0	0	1	0	0	0	1	0	0	0	0	0	0	0	1	0	4	0	0	0	0	0	0	0	0	1	0
Aech_g00004_i5	0	0	0	0	0	0	0	0	0	0	0	0	0	0	0	0	0	0	0	0	0	0	0	0	0	0	0	0	0
Aech_g00004_i6	0	0	0	0	0	0	0	0	0	0	0	0	0	0	0	0	0	0	0	0	0	0	0	0	0	0	0	0	0
Aech_g00004_i7	0	0	0	0	0	0	0	0	0	0	0	0	0	0	0	0	0	0	0	0	0	0	0	0	0	0	0	0	0
Aech_g00007_i1	0	0	0	0	0	0	1	0	0	0	0	0	0	0	0	0	0	0	0	0	0	0	0	0	4	0	0	0	0
Aech_g00009_i1	0	0	0	0	0	0	0	0	0	0	0	0	0	0	0	0	0	0	0	0	0	0	0	0	0	0	0	0	0
Aech_g00009_i2	0	0	0	0	0	0	0	0	0	0	0	0	0	0	0	0	0	0	0	0	0	0	0	0	0	0	0	0	0
Aech_g00009_i3	0	0	0	0	0	0	0	0	0	0	0	0	0	0	0	0	0	0	0	0	0	0	0	0	0	0	0	0	0
Aech_g00009_i4	0	0	0	0	0	0	0	0	0	0	0	0	0	0	0	0	0	0	0	0	0	0	0	0	0	0	0	0	0
Aech_g00009_i5	0	0	0	0	0	0	0	0	0	0	0	0	0	0	0	0	0	0	0	0	0	0	0	0	0	0	0	0	0
Aech_g00009_i6	0	0	0	0	0	0	0	0	0	0	0	0	0	0	0	0	0	0	0	0	0	0	0	0	0	0	0	0	0
Aech_g00010_i1	7	11	4	11	18	8	5	12	16	11	17	13	15	15	20	23	14	14	28	6	20	11	8	15	10	6	4	6	10
Aech_g00011_i1	43	47	30	19	87	93	25	13	27	11	29	33	24	54	44	20	18	13	39	22	25	32	43	42	43	29	26	16	27
Aech_g00013_i1	60	35	83	87	45	28	5	18	19	30	56	52	53	44	34	31	7	28	9	7	8	58	17	8	19	15	26	11	25
Aech_g00015_i1	4	0	2	2	0	0	0	3	0	0	5	0	0	1	1	0	4	0	0	0	0	0	1	1	0	1	0	3	2
Aech_g00017_i1	3	0	2	0	2	1	0	0	1	1	3	1	4	1	0	3	0	0	0	1	3	2	2	0	0	2	1	2	4
Aech_g00018_i1	0	0	0	0	0	0	0	0	0	0	0	0	0	0	0	0	0	0	0	0	0	0	0	0	0	0	0	0	0
Aech_g00018_i2	0	0	0	0	0	0	0	0	0	0	0	0	0	0	0	0	0	0	0	0	0	0	0	0	0	0	0	0	0
Aech_g00018_i3	0	0	0	0	0	0	0	0	0	0	0	0	0	0	0	0	0	0	0	0	0	0	0	0	0	0	0	0	0
Aech_g00018_i4	0	0	0	0	0	0	0	0	0	0	0	0	0	0	0	0	0	0	0	0	0	0	0	0	0	0	0	0	0
Aech_g00018_i5	0	0	0	0	0	0	0	0	0	0	0	0	0	0	0	0	0	0	0	0	0	0	0	0	0	0	0	0	0
Aech_g00018_i6	0	0	0	0	0	0	0	0	0	0	0	0	0	0	0	0	0	0	0	0	0	0	0	0	0	0	0	0	0
Aech_g00018_i7	104	59	61	100	84	72	61	74	72	55	91	74	73	89	79	58	69	112	54	88	80	63	79	66	72	49	55	73	64
Aech_g00020_i1	0	0	0	0	0	0	0	0	0	0	0	0	0	0	0	0	0	0	0	0	0	0	0	0	0	0	0	0	0
Aech_g00020_i10	0	0	0	0	0	0	0	0	0	0	0	0	0	0	0	0	0	0	0	0	0	0	0	0	0	0	0	0	0
Aech_g00020_i11	0	0	0	0	0	0	0	0	0	0	0	0	0	0	0	0	0	0	0	0	0	0	0	0	0	0	0	0	0
Aech_g00020_i2	0	0	0	0	0	0	0	0	0	0	0	0	0	0	0	0	0	0	0	0	0	0	0	0	0	0	0	0	0
Aech_g00020_i3	0	0	0	0	0	0	0	0	0	0	0	0	0	0	0	0	0	0	0	0	0	0	0	0	0	0	0	0	0
Aech_g00020_i4	0	0	0	0	0	0	0	0	0	0	0	0	0	0	0	0	0	0	0	0	0	0	0	0	0	0	0	0	0
Aech_g00020_i5	0	0	0	0	0	0	0	0	0	0	0	0	0	0	0	0	0	0	0	0	0	0	0	0	0	0	0	0	0
Aech_g00020_i6	0	0	0	0	0	0	0	0	0	0	0	0	0	0	0	0	0	0	0	0	0	0	0	0	0	0	0	0	0
Aech_g00020_i7	0	0	0	0	0	0	0	0	0	0	0	0	0	0	0	0	0	0	0	0	0	0	0	0	0	0	0	0	0
Aech_g00020_i8	0	0	0	0	0	0	0	0	0	0	0	0	0	0	0	0	0	0	0	0	0	0	0	0	0	0	0	0	0
Aech_g00020_i9	0	0	0	0	0	0	0	0	0	0	0	0	0	0	0	0	0	0	0	0	0	0	0	0	0	0	0	0	0
Aech_g00022_i1	0	0	0	0	0	0	0	0	0	0	0	0	0	0	0	0	0	0	0	0	0	0	0	0	0	0	0	0	0
Aech_g00022_i2	0	0	0	0	0	0	0	0	0	0	0	0	0	0	0	0	0	0	0	0	0	0	0	0	0	0	0	0	0
Aech_g00022_i3	0	0	0	0	0	0	0	0	0	0	0	0	0	0	0	0	0	0	0	0	0	0	0	0	0	0	0	0	0
Aech_g00026_i1	1	1	2	7	0	2	0	2	1	1	1	8	5	0	8	15	6	2	0	0	0	3	1	6	2	1	0	0	1
Aech_g00028_i1	0	0	0	0	0	0	0	0	0	0	0	0	0	0	0	0	0	0	0	0	0	0	0	0	0	0	0	0	0
Aech_g00028_i2	0	0	0	0	0	0	0	0	0	0	0	0	0	0	0	0	0	0	0	0	0	0	0	0	0	0	0	0	0
Aech_g00028_i3	0	0	0	0	0	0	0	0	0	0	0	0	0	0	0	0	0	0	0	0	0	0	0	0	0	0	0	0	0
Aech_g00028_i4	87	55	85	86	104	78	34	65	60	66	53	73	59	52	92	30	49	61	27	100	36	82	109	76	84	77	69	67	81
Aech_g00031_i1	0	0	0	0	0	0	0	0	0	0	0	0	0	0	0	0	0	0	0	0	0	0	0	0	0	0	0	0	0
Aech_g00031_i2	0	0	0	0	0	0	0	0	0	0	0	0	0	0	0	0	0	0	0	0	0	0	0	0	0	0	0	0	0
Aech_g00031_i3	29	32	51	55	70	56	43	28	34	36	57	65	43	57	49	35	60	59	73	80	97	56	82	57	47	77	52	52	58
Aech_g00031_i4	0	0	0	0	0	0	0	0	0	0	0	0	0	0	0	0	0	0	0	0	0	0	0	0	0	0	0	0	0
Aech_g00031_i5	0	0	0	0	0	0	0	0	0	0	0	0	0	0	0	0	0	0	0	0	0	0	0	0	0	0	0	0	0
Aech_g00031_i6	2	2	0	0	0	3	0	1	2	1	6	0	2	0	0	0	3	1	0	0	1	1	0	0	0	3	2	0	0
Aech_g00032_i1	0	0	0	0	0	0	0	0	0	0	0	0	0	0	0	0	0	0	0	0	0	0	0	0	0	0	0	0	0
Aech_g00032_i2	0	0	0	0	0	0	0	0	0	0	0	0	0	0	0	0	0	0	0	0	0	0	0	0	0	0	0	0	0
Aech_g00032_i3	0	0	0	0	0	0	0	0	0	0	0	0	0	0	0	0	0	0	0	0	0	0	0	0	0	0	0	0	0
Aech_g00032_i4	0	0	0	0	0	0	0	0	0	0	0	0	0	0	0	0	0	0	0	0	0	0	0	0	0	0	0	0	0
Aech_g00032_i5	0	0	0	0	0	0	0	0	0	0	0	0	0	0	0	0	0	0	0	0	0	0	0	0	0	0	0	0	0
Aech_g00033_i1	0	0	0	0	0	0	0	0	0	0	0	0	0	0	0	0	0	0	0	0	0	0	0	0	0	0	0	0	0
Aech_g00033_i2	1	0	2	0	0	3	1	0	2	3	4	2	2	1	2	4	1	2	3	3	2	0	2	1	0	0	3	0	1
Aech_g00033_i3	28	18	26	22	28	14	24	32	25	42	53	25	15	15	31	14	16	33	22	23	21	17	18	21	18	29	19	32	24
Aech_g00033_i4	5	7	7	6	5	9	5	11	13	10	24	12	10	4	4	12	11	9	26	7	6	8	3	6	2	3	7	2	6
Aech_g00033_i5	0	0	1	0	0	2	0	0	0	2	2	0	0	0	0	1	0	1	0	1	3	0	0	0	0	0	0	0	1
Aech_g00033_i6	0	0	0	0	0	0	0	0	0	0	0	0	0	0	0	0	0	0	0	0	0	0	0	0	0	0	1	0	0
Aech_g00033_i7	16	10	18	35	25	19	13	13	22	13	8	15	15	12	23	5	22	16	11	26	2	22	25	16	8	19	19	17	18
Aech_g00033_i8	0	0	0	0	0	0	0	0	0	0	0	0	0	0	0	0	0	0	0	0	0	0	0	0	0	0	0	0	0
Aech_g00033_i9	5	3	1	2	2	5	0	1	3	1	1	2	1	1	1	1	2	2	0	3	0	2	3	3	1	4	2	6	5
Aech_g00034_i1	0	0	0	0	0	0	0	0	0	0	0	0	0	0	0	0	0	0	0	0	0	0	0	0	0	0	0	0	0
Aech_g00034_i3	0	0	0	0	0	0	0	0	0	0	0	0	0	0	0	0	0	0	0	0	0	0	0	0	0	0	0	0	0
Aech_g00034_i4	0	0	0	0	0	0	0	0	0	0	0	0	0	0	0	0	0	0	0	0	0	0	0	0	0	0	0	0	0
Aech_g00034_i5	0	1	0	0	0	1	0	1	0	0	0	0	0	0	0	1	1	1	0	0	0	2	0	0	0	0	0	0	2
Aech_g00034_i6	0	0	0	0	0	0	0	0	0	0	0	0	0	0	0	0	0	0	0	0	0	0	0	0	0	0	0	0	0
Aech_g00034_i7	0	0	0	0	0	0	0	0	0	0	0	0	0	0	0	0	0	0	0	0	0	0	0	0	0	0	0	0	0
Aech_g00034_i8	0	0	0	0	0	0	0	0	0	0	0	0	0	0	0	0	0	0	0	0	0	0	0	0	0	0	0	0	0
Aech_g00035_i1	50	33	65	53	60	48	19	42	48	33	69	47	43	47	55	76	67	52	151	62	9	61	80	50	17	65	43	54	62
Aech_g00036_i1	176	130	210	150	164	190	127	164	172	158	394	184	136	154	178	340	228	201	183	216	205	116	148	111	98	77	113	150	169
Aech_g00040_i1	5	1	3	9	3	3	5	1	7	3	4	1	6	7	4	2	1	3	0	0	3	3	4	4	4	2	0	1	4
Aech_g00041_i1	0	0	0	1	0	0	0	0	0	0	1	0	0	0	1	0	0	0	0	0	0	0	0	0	0	0	0	0	0
Aech_g00041_i2	0	0	0	0	0	0	0	0	0	0	0	0	0	0	0	0	0	0	0	0	0	0	0	0	0	0	0	0	0
Aech_g00045_i1	0	0	0	0	0	1	0	1	1	1	6	0	0	0	1	0	1	0	0	1	0	0	0	0	0	0	0	2	3
Aech_g00045_i2	0	0	0	0	0	0	0	0	0	0	0	0	0	0	0	0	0	0	0	0	0	0	0	0	0	0	0	0	0
Aech_g00045_i3	0	1	1	0	0	0	1	0	0	0	0	0	0	0	0	0	0	2	0	0	0	1	0	0	0	0	1	0	0
Aech_g00046_i1	0	0	0	0	0	0	0	0	0	0	0	0	0	0	0	0	0	0	0	0	0	0	0	0	0	0	0	0	0
Aech_g00046_i2	0	0	0	0	0	0	0	0	0	0	0	0	0	0	0	0	0	0	0	0	0	0	0	0	0	0	0	0	0
Aech_g00048_i1	0	0	0	0	2	1	2	0	3	0	0	0	0	0	0	0	0	0	0	0	0	0	1	0	0	0	0	0	0
Aech_g00050_i1	0	2	2	1	0	0	1	0	0	1	0	0	1	2	1	0	2	0	0	0	0	1	0	0	3	3	0	0	2
Aech_g00055_i1	53	33	83	82	66	31	30	44	50	49	95	71	33	83	60	70	76	79	16	105	43	47	56	61	44	53	23	33	46
Aech_g00056_i1	89	60	99	81	102	74	48	61	121	59	95	86	67	124	90	78	175	82	246	129	5	68	175	115	4	72	30	49	80
Aech_g00062_i1	2261	1569	1984	2651	2206	1981	1283	1945	1949	1997	1568	2233	2033	2338	2437	959	1527	1831	1615	2331	869	2098	2485	2091	1942	1937	1680	1862	2021
Aech_g00063_i1	0	0	2	4	0	1	0	1	3	0	4	0	0	3	0	0	0	0	0	0	0	0	0	0	0	2	1	2	1
Aech_g00070_i1	35	19	18	41	44	21	19	26	49	28	50	51	32	35	37	22	45	40	51	73	6	36	47	50	29	39	18	30	37
Aech_g00070_i2	0	0	0	0	0	0	0	0	0	0	0	0	0	0	0	0	0	0	0	0	0	0	0	0	0	0	0	0	0
Aech_g00077_i1	1861	1255	1513	1888	1638	1610	1040	1646	1701	1680	1032	1545	1786	1851	2075	759	1246	1542	1795	1891	546	1864	1903	1536	1687	1627	1375	1604	1735
Aech_g00083_i1	0	1	1	5	5	6	6	1	5	7	0	2	1	3	2	9	3	6	0	5	3	2	0	7	0	3	1	3	1
Aech_g00085_i1	34	36	45	65	53	30	12	23	22	36	68	30	46	44	52	36	76	39	109	89	49	32	61	45	16	27	31	30	50
Aech_g00086_i1	602	525	752	853	825	712	584	566	777	719	1572	930	733	969	884	605	943	1232	1720	1480	593	621	819	872	759	719	545	786	828
Aech_g00087_i1	15	8	8	27	19	10	9	21	16	16	29	15	7	15	13	20	37	20	0	24	20	26	22	17	5	19	11	15	8
Aech_g00088_i1	0	0	0	0	0	0	0	0	0	0	0	0	0	0	0	0	0	0	0	0	0	0	0	0	0	0	0	0	0
Aech_g00088_i2	33	24	29	38	40	34	3	37	35	28	45	35	28	18	17	52	52	30	6	37	29	46	40	38	17	30	22	47	51
Aech_g00088_i3	0	0	0	0	0	0	0	0	0	0	0	0	0	0	0	0	0	0	0	0	0	0	0	0	0	0	0	0	0
Aech_g00089_i1	211	196	294	266	311	333	202	249	281	328	635	253	252	346	318	206	405	383	454	503	384	156	247	262	233	229	134	197	234
Aech_g00093_i1	89	99	116	88	126	108	81	86	139	143	274	111	79	104	106	63	184	163	146	216	95	76	119	101	101	113	70	95	135
Aech_g00096_i1	0	0	0	0	0	0	0	0	0	0	0	0	0	0	0	0	0	0	0	0	0	0	0	0	0	0	0	0	0
Aech_g00096_i10	0	0	0	0	0	0	0	0	0	0	0	0	0	0	0	0	0	0	0	0	0	0	0	0	0	0	0	0	0
Aech_g00096_i2	0	0	0	0	0	0	0	0	0	0	0	0	0	0	0	0	0	0	0	0	0	0	0	0	0	0	0	0	0
Aech_g00096_i3	4	1	1	1	3	0	0	0	0	4	4	0	1	1	1	2	6	1	0	6	1	2	2	1	1	0	0	4	1
Aech_g00096_i4	14	15	29	14	14	10	5	15	7	11	14	10	15	7	15	22	18	12	0	12	15	6	11	14	10	9	6	8	6
Aech_g00096_i5	0	0	0	0	0	0	0	0	0	0	0	0	0	0	0	0	0	0	0	0	0	0	0	0	0	0	0	0	0
Aech_g00096_i6	24	17	27	28	27	23	18	35	39	23	75	42	35	35	56	52	65	38	11	55	26	33	37	16	31	45	13	17	36
Aech_g00096_i7	0	0	0	0	0	0	0	0	0	0	0	0	0	0	0	0	0	0	0	0	0	0	0	0	0	0	0	0	0
Aech_g00096_i8	5	0	3	6	6	4	1	7	5	2	10	3	1	5	4	2	7	5	9	14	2	4	4	7	1	11	3	3	4
Aech_g00096_i9	0	0	0	0	0	0	0	0	0	0	0	0	0	0	0	0	0	0	0	0	0	0	0	0	0	0	0	0	0
Aech_g00097_i1	1	1	0	2	2	0	0	1	1	0	1	2	2	2	0	3	6	1	0	2	0	1	0	2	0	3	0	2	2
Aech_g00097_i2	0	0	0	0	0	0	0	0	0	0	0	0	0	0	0	0	0	0	0	0	0	0	0	0	0	0	0	0	0
Aech_g00099_i2	0	0	0	0	0	0	0	0	0	0	0	0	0	0	0	0	0	0	0	0	0	0	0	0	0	0	0	0	0
Aech_g00099_i3	0	0	0	0	0	0	0	0	0	0	0	0	0	0	0	0	0	0	0	0	0	0	0	0	0	0	0	0	0
Aech_g00099_i4	0	0	0	0	0	0	0	0	0	0	0	0	0	0	0	0	0	0	0	0	0	0	0	0	0	0	0	0	0
Aech_g00099_i5	0	0	0	0	0	0	0	0	0	0	0	0	0	0	0	0	0	0	0	0	0	0	0	0	0	0	0	0	0
Aech_g00100_i1	202	194	142	301	214	165	154	220	290	91	235	249	312	203	431	170	397	226	470	20	188	273	140	297	325	200	46	119	300
Aech_g00100_i2	0	0	0	0	0	0	0	0	0	0	0	0	0	0	0	0	0	0	0	0	0	0	0	0	0	0	0	0	0
Aech_g00100_i3	0	1	0	1	2	0	2	0	0	0	0	0	0	1	1	0	0	0	0	0	0	1	0	1	0	0	0	0	0
Aech_g00102_i1	1502	887	1244	1256	1564	1133	1428	1327	1542	1407	1232	1461	1261	1503	1611	1235	1505	1164	659	1451	572	1486	1724	1288	1604	1864	1345	1808	1710
Aech_g00103_i1	471	364	423	492	540	335	428	379	396	336	396	431	330	410	412	387	393	406	176	486	425	343	517	378	439	471	334	408	467
Aech_g00104_i1	0	0	0	0	0	0	0	0	0	0	0	0	0	0	0	0	0	0	0	0	0	0	0	0	0	0	0	0	0
Aech_g00104_i2	0	0	0	0	0	0	0	0	0	0	0	0	0	0	0	0	0	0	0	0	0	0	0	0	0	0	0	0	0
Aech_g00104_i3	0	0	0	0	0	0	0	0	0	0	0	0	0	0	0	0	0	0	0	0	0	0	0	0	0	0	0	0	0
Aech_g00104_i4	0	0	0	0	0	0	0	0	0	0	0	0	0	0	0	0	0	0	0	0	0	0	0	0	0	0	0	0	0
Aech_g00105_i1	17	6	12	6	9	3	10	8	9	12	14	5	5	8	9	15	8	7	45	6	2	7	20	10	7	9	7	11	11
Aech_g00107_i1	0	0	0	0	0	0	0	0	0	0	0	0	0	0	0	0	0	0	0	0	0	0	0	0	0	0	0	0	0
Aech_g00107_i2	0	0	0	0	0	0	0	0	0	0	0	0	0	0	0	0	0	0	0	0	0	0	0	0	0	0	0	0	0
Aech_g00107_i3	0	0	1	1	1	1	0	0	2	0	5	0	0	0	0	0	0	0	2	0	2	0	0	0	0	0	0	1	0
Aech_g00107_i4	5	3	3	4	5	4	3	4	6	7	14	2	3	1	6	10	7	5	0	10	0	5	3	3	1	0	5	5	4
Aech_g00107_i5	0	0	0	0	0	0	0	0	0	0	0	0	0	0	0	0	0	0	0	0	0	0	0	0	0	0	0	0	0
Aech_g00108_i1	8	1	12	4	10	10	6	5	17	22	14	9	2	10	11	16	4	8	0	23	9	5	0	12	6	4	3	5	6
Aech_g00111_i1	61	48	63	45	71	34	41	58	66	54	100	54	60	90	86	143	71	61	34	79	80	26	39	49	37	41	20	39	45
Aech_g00111_i2	0	0	0	0	0	0	0	0	0	0	0	0	0	0	0	0	0	0	0	0	0	0	0	0	0	0	0	0	0
Aech_g00111_i3	0	0	0	0	0	0	0	0	0	0	0	0	0	0	0	0	0	0	0	0	0	0	0	0	0	0	0	0	0
Aech_g00111_i4	0	0	0	0	0	0	0	0	0	0	0	0	0	0	0	0	0	0	0	0	0	0	0	0	0	0	0	0	0
Aech_g00111_i5	3	6	0	0	4	1	0	2	2	2	1	0	2	4	4	1	1	1	0	0	0	1	6	2	2	2	1	2	0
Aech_g00111_i6	0	2	0	1	0	0	0	0	0	0	3	0	0	4	0	3	0	0	0	3	2	0	0	0	0	0	2	2	0
Aech_g00111_i7	5	2	5	3	1	2	2	2	3	2	9	2	5	3	1	12	4	2	0	2	3	1	6	3	2	0	0	1	0
Aech_g00111_i8	0	0	0	0	0	0	0	0	0	0	0	0	0	0	0	0	0	0	0	0	0	0	0	0	0	0	0	0	0
Aech_g00115_i1	25	21	13	18	24	18	7	10	28	26	31	30	33	30	27	44	24	33	11	20	11	7	23	15	10	15	5	15	10
Aech_g00116_i1	1	1	0	0	3	1	0	2	2	1	4	0	1	2	1	2	2	1	2	0	1	0	1	1	0	1	0	3	0
Aech_g00116_i2	5	10	11	13	12	20	9	19	12	17	22	11	10	23	14	31	18	7	0	27	1	9	10	16	12	15	8	16	9
Aech_g00119_i1	1	0	0	0	0	1	0	0	0	1	0	0	0	2	0	0	0	0	0	1	0	0	0	0	0	0	1	0	1
Aech_g00119_i2	480	355	277	544	1045	306	1120	423	615	438	493	1010	490	539	451	629	1006	455	808	443	423	688	625	394	1235	1363	879	1076	838
Aech_g00119_i3	1	2	1	2	2	7	2	1	3	0	4	11	0	2	2	5	6	2	3	1	2	0	2	3	0	0	0	0	2
Aech_g00119_i4	0	0	0	0	0	0	0	0	0	0	0	0	0	0	0	0	0	0	0	0	0	0	0	0	0	0	0	0	0
Aech_g00119_i5	0	0	0	0	0	0	0	0	0	0	0	0	0	0	0	0	0	0	0	0	0	0	0	0	0	0	0	0	0
Aech_g00123_i1	4	4	6	6	0	2	5	7	5	6	9	7	7	3	5	1	1	2	2	0	1	1	3	6	2	1	3	7	6
Aech_g00124_i1	0	0	0	0	0	0	0	0	0	0	0	0	0	0	0	0	0	0	0	0	0	0	0	0	0	0	0	0	0
Aech_g00124_i2	0	0	0	0	0	0	0	0	0	0	0	0	0	0	0	0	0	0	0	0	0	0	0	0	0	0	0	0	0
Aech_g00124_i3	0	0	0	0	0	0	0	0	0	0	0	0	0	0	0	0	0	0	0	0	0	0	0	0	0	0	0	0	0
Aech_g00124_i4	0	0	0	0	0	0	0	0	0	0	0	0	0	0	0	0	0	0	0	0	0	0	0	0	0	0	0	0	0
Aech_g00124_i5	0	0	0	0	0	0	0	0	0	0	0	0	0	0	0	0	0	0	0	0	0	0	0	0	0	0	0	0	0
Aech_g00125_i1	49	44	40	47	37	39	16	62	46	47	39	29	39	50	53	46	48	28	29	56	28	57	56	56	56	33	32	48	64
Aech_g00127_i1	31	16	20	15	27	9	8	17	11	25	54	23	10	22	9	38	23	25	26	13	15	15	8	20	18	18	23	13	23
Aech_g00129_i1	9	5	0	10	6	4	0	5	5	6	0	0	0	4	11	9	0	4	0	9	2	5	6	8	8	0	8	3	6
Aech_g00130_i1	0	0	0	0	0	0	0	0	0	0	0	0	0	0	0	0	0	0	0	0	0	0	0	0	0	0	1	0	0
Aech_g00130_i2	3	2	1	1	1	10	18	2	6	12	25	8	7	2	3	6	4	5	0	0	0	3	1	2	0	8	2	3	4
Aech_g00131_i1	1	1	5	0	5	3	1	0	0	6	10	5	6	2	3	1	0	1	0	6	1	1	5	0	1	0	1	0	0
Aech_g00131_i10	0	0	0	0	0	0	0	0	0	0	0	0	0	0	0	0	0	0	0	0	0	0	0	0	0	0	0	0	0
Aech_g00131_i11	0	0	0	0	0	0	0	0	0	0	0	0	0	0	0	0	0	0	0	0	0	0	0	0	0	0	0	0	0
Aech_g00131_i12	0	0	0	0	0	0	0	0	0	0	0	0	0	0	0	0	0	0	0	0	0	0	0	0	0	0	0	0	0
Aech_g00131_i2	0	0	0	0	0	0	0	0	0	0	0	0	0	0	0	0	0	0	0	0	0	0	0	0	0	0	0	0	0
Aech_g00131_i3	0	0	0	0	0	0	0	0	0	1	0	0	0	1	0	1	0	0	0	0	0	0	0	0	0	0	0	0	0
Aech_g00131_i4	0	0	0	0	0	1	0	0	0	2	1	1	0	0	0	3	0	0	0	0	0	0	0	0	0	0	0	2	1
Aech_g00131_i5	0	0	0	0	0	0	0	0	0	0	0	0	0	0	0	0	0	0	0	0	0	0	0	0	0	0	0	0	0
Aech_g00131_i6	0	0	0	0	0	0	0	0	0	0	0	0	0	0	0	0	0	0	0	0	0	0	0	0	0	0	0	0	0
Aech_g00131_i7	0	0	0	0	0	0	0	0	0	0	0	1	0	0	1	2	1	0	0	0	0	0	0	0	0	1	0	0	0
Aech_g00131_i8	1	0	0	0	1	1	1	0	0	0	1	0	1	0	0	0	0	1	0	0	0	0	0	0	0	1	0	0	0
Aech_g00131_i9	0	0	0	0	0	1	0	0	0	1	0	0	0	0	0	0	0	0	0	0	0	0	0	0	0	0	0	0	0
Aech_g00139_i1	0	0	1	0	0	0	1	0	0	0	2	1	1	1	0	0	0	0	0	0	0	0	0	0	0	0	0	0	0
Aech_g00139_i2	2	1	0	0	5	1	1	1	1	1	6	0	0	3	2	4	2	0	0	1	0	1	0	1	0	1	1	1	0
Aech_g00140_i1	4	4	0	2	2	7	3	0	2	2	13	3	3	1	5	12	1	7	0	7	0	0	1	0	0	5	7	1	0
Aech_g00141_i1	4	1	0	5	3	2	3	3	0	1	10	4	4	2	2	13	1	4	0	5	4	5	1	0	0	4	7	0	2
Aech_g00143_i1	0	0	0	1	2	0	2	0	1	0	1	0	2	0	0	0	0	0	0	0	0	0	0	0	0	0	0	0	0
Aech_g00144_i1	0	0	0	0	0	0	0	0	0	0	0	0	0	0	0	0	0	0	0	0	0	0	0	0	0	0	0	0	0
Aech_g00144_i2	0	0	0	0	0	0	0	0	0	0	0	0	0	0	0	0	0	0	0	0	0	0	0	0	0	0	0	0	0
Aech_g00145_i1	0	3	0	3	1	3	2	0	1	4	8	1	0	7	1	8	2	14	0	1	0	7	1	5	2	4	3	0	0
Aech_g00147_i1	1	0	3	0	3	7	4	0	4	5	17	4	10	3	6	0	9	1	0	19	0	4	3	6	7	5	0	0	0
Aech_g00150_i1	16	13	16	19	14	28	8	20	24	12	39	12	19	9	24	13	19	8	0	53	0	22	6	16	5	9	7	14	21
Aech_g00153_i1	2050	1859	2734	3627	1339	1637	2169	1754	2562	2575	4081	1276	2708	2275	3529	5348	2915	1903	2750	3708	2312	2186	2415	3441	3224	2302	2225	2883	3482
Aech_g00155_i1	4	4	3	6	5	8	4	5	4	4	3	4	1	11	8	12	13	14	3	8	24	10	7	12	3	5	4	3	7
Aech_g00157_i1	8	6	23	9	6	17	3	8	7	15	35	2	30	17	15	59	29	31	0	29	9	13	11	27	7	0	1	5	1
Aech_g00158_i1	0	0	0	0	0	0	0	0	0	0	0	0	0	0	0	0	0	0	0	0	0	0	0	0	0	0	0	0	0
Aech_g00158_i2	31	16	21	19	14	15	9	25	22	22	38	30	14	20	20	35	31	26	11	26	6	18	16	11	16	5	9	10	20
Aech_g00159_i1	0	0	0	0	0	0	0	0	0	0	0	0	0	0	0	0	0	0	0	0	0	0	0	0	0	0	0	0	0
Aech_g00159_i2	0	0	0	0	0	0	0	0	0	0	0	0	0	0	0	0	0	0	0	0	0	0	0	0	0	0	0	0	0
Aech_g00159_i3	1	0	0	0	0	1	0	0	0	1	1	1	0	0	2	0	0	0	0	0	0	0	0	0	0	0	1	0	2
Aech_g00160_i1	1	0	0	0	0	0	0	0	0	0	0	0	3	0	0	0	0	0	0	0	0	0	0	0	0	0	0	0	0
Aech_g00161_i1	6	5	12	6	11	11	16	4	4	14	5	11	7	3	7	3	13	9	0	7	3	4	7	11	13	13	9	7	9
Aech_g00161_i2	0	0	0	0	0	0	0	0	0	0	0	0	0	0	0	0	0	0	0	0	0	0	0	0	0	0	0	0	0
Aech_g00161_i3	0	0	0	0	0	0	0	0	0	0	0	0	0	0	0	0	0	0	0	0	0	0	0	0	0	0	0	0	0
Aech_g00161_i4	5	5	5	5	1	2	5	2	5	0	4	8	3	3	2	2	4	4	9	5	2	3	4	3	6	6	5	5	7
Aech_g00161_i5	21	14	18	22	22	12	15	12	11	17	7	19	23	8	19	9	20	16	11	27	2	8	22	19	15	25	18	15	19
Aech_g00161_i6	0	0	0	0	0	0	0	0	0	0	0	0	0	0	0	0	0	0	0	0	0	0	0	0	0	0	0	0	0
Aech_g00161_i7	0	0	0	0	0	0	0	0	0	0	0	0	0	0	0	0	0	0	0	0	0	0	0	0	0	0	0	0	0
Aech_g00163_i1	0	0	0	0	0	0	0	0	0	0	0	0	0	0	0	0	0	0	0	0	0	0	0	0	0	0	0	0	0
Aech_g00163_i2	0	0	0	0	0	0	0	0	0	0	0	0	0	0	0	0	0	0	0	0	0	0	0	0	0	0	0	0	0
Aech_g00163_i3	0	0	0	0	0	0	0	0	0	0	0	0	0	0	0	0	0	0	0	0	0	0	0	0	0	0	0	0	0
Aech_g00163_i4	0	0	0	0	0	0	0	0	0	0	0	0	0	0	0	0	0	0	0	0	0	0	0	0	0	0	0	0	0
Aech_g00164_i1	4	3	3	2	1	2	2	2	0	3	5	7	0	2	6	0	6	0	0	0	3	2	1	3	1	2	1	1	1
Aech_g00164_i2	0	0	0	0	0	0	0	0	0	0	0	0	0	0	0	0	0	0	0	0	0	0	0	0	0	0	0	0	0
Aech_g00165_i1	1	0	0	0	0	0	0	1	0	0	0	1	0	0	0	0	0	0	0	0	3	0	1	0	0	1	0	0	0
Aech_g00166_i1	0	0	0	0	1	1	2	0	1	0	2	0	3	0	0	0	0	0	0	1	1	0	1	0	0	0	0	1	2
Aech_g00170_i1	0	0	0	2	1	1	0	0	0	0	2	1	0	0	0	0	3	0	0	1	0	0	0	2	0	0	0	0	1
Aech_g00174_i1	0	0	0	0	0	0	0	1	0	1	1	0	1	1	0	0	0	1	0	0	8	0	0	0	0	0	0	1	0
Aech_g00194_i1	1	1	0	2	0	0	0	0	0	0	0	1	0	0	0	0	0	0	0	0	0	0	0	0	0	0	0	0	0
Aech_g00195_i1	2	0	1	1	8	0	1	1	2	1	1	3	2	3	0	1	6	7	11	4	0	4	5	0	4	2	2	5	6
Aech_g00195_i2	0	0	0	0	0	0	0	0	0	0	0	0	0	0	0	0	0	0	0	0	0	0	0	0	0	0	0	0	0
Aech_g00197_i1	350	195	227	259	359	187	462	252	218	245	224	299	169	184	265	81	301	217	0	265	140	238	316	277	440	470	322	392	351
Aech_g00197_i2	74	49	91	54	93	48	50	63	61	79	79	84	63	63	94	76	84	72	69	84	93	85	111	75	69	78	53	73	104
Aech_g00198_i1	0	0	0	2	0	0	0	0	0	0	0	0	0	0	0	0	1	0	0	0	0	1	1	0	0	0	2	0	2
Aech_g00198_i2	0	0	0	0	0	0	0	0	0	0	0	0	0	0	0	0	0	0	0	0	0	0	0	0	0	0	0	0	0
Aech_g00198_i3	5	3	7	7	12	9	6	7	10	8	18	12	2	4	11	2	15	8	4	12	1	6	13	12	4	8	5	8	10
Aech_g00198_i4	0	0	0	0	0	0	0	0	0	0	0	0	0	0	0	0	0	0	0	0	0	0	0	0	0	0	0	0	0
Aech_g00198_i5	0	1	1	0	0	1	0	1	3	1	0	1	0	0	1	0	2	1	0	0	0	2	0	1	0	0	0	1	0
Aech_g00198_i6	0	0	0	0	0	0	0	0	0	0	0	0	0	0	0	0	0	2	0	0	0	0	0	1	0	0	0	0	0
Aech_g00199_i1	15	12	28	24	28	14	20	8	35	7	45	26	7	17	18	20	42	25	29	20	16	17	24	28	17	21	15	18	33
Aech_g00200_i1	1	1	0	4	5	1	11	0	0	2	4	3	3	2	0	4	7	2	0	6	0	14	8	0	4	12	4	3	7
Aech_g00201_i1	44	23	30	37	61	22	27	24	32	24	51	48	33	36	38	10	51	55	65	72	30	40	52	65	69	64	48	51	55
Aech_g00202_i1	2	3	3	0	1	1	0	1	1	1	4	0	0	0	0	1	1	1	0	2	2	0	1	1	0	1	0	0	0
Aech_g00202_i2	0	0	0	0	0	0	0	0	0	0	0	0	0	0	0	0	0	0	0	0	0	0	0	0	0	0	0	0	0
Aech_g00203_i1	1	0	3	0	1	0	0	1	0	0	0	0	0	0	0	0	0	1	0	0	0	0	0	0	0	1	0	2	1
Aech_g00203_i2	0	0	0	0	0	0	0	0	0	0	0	0	0	0	0	0	0	0	0	0	0	0	0	0	0	0	0	0	0
Aech_g00203_i3	2	1	0	0	0	0	0	0	0	0	1	0	0	0	0	4	0	1	0	0	0	0	0	1	0	0	0	0	0
Aech_g00203_i4	13	6	6	14	20	13	24	6	13	15	20	15	18	9	28	39	7	13	0	8	12	9	11	8	3	11	8	6	16
Aech_g00204_i1	0	0	0	0	0	0	0	0	0	0	0	0	0	0	0	0	0	0	0	0	0	0	0	0	0	0	0	0	0
Aech_g00204_i2	0	0	0	0	0	0	0	0	0	0	0	0	0	0	0	0	0	0	0	0	0	0	0	0	0	0	0	0	0
Aech_g00204_i3	0	0	0	0	0	0	0	0	0	0	0	0	0	0	0	0	0	0	0	0	0	0	0	0	0	0	0	0	0
Aech_g00204_i4	0	0	0	0	0	0	0	0	0	0	0	0	0	0	0	0	0	0	0	0	0	0	0	0	0	0	0	0	0
Aech_g00204_i5	0	0	0	0	0	0	0	0	0	0	0	0	0	0	0	0	0	0	0	0	0	0	0	0	0	0	0	0	0
Aech_g00207_i1	0	0	0	0	0	0	0	0	0	0	0	0	0	0	0	0	0	0	0	0	0	0	0	0	0	0	0	0	0
Aech_g00207_i2	0	0	0	0	0	0	0	0	0	0	0	0	0	0	0	0	0	0	0	0	0	0	0	0	0	0	0	0	0
Aech_g00207_i3	0	0	0	0	0	0	0	0	0	0	0	0	0	0	0	0	0	0	0	0	0	0	0	0	0	0	0	0	0
Aech_g00207_i4	10	10	16	7	8	7	11	14	9	11	11	21	8	20	20	12	13	13	0	13	2	14	18	9	16	13	15	10	8
Aech_g00207_i5	0	0	0	0	0	0	0	0	0	0	0	0	0	0	0	0	0	0	0	0	0	0	0	0	0	0	0	0	0
Aech_g00207_i6	0	0	0	0	0	0	0	0	0	0	0	0	0	0	0	0	0	0	0	0	0	0	0	0	0	0	0	0	0
Aech_g00207_i7	0	0	0	0	0	0	0	0	0	0	0	0	0	0	0	0	0	0	0	0	0	0	0	0	0	0	0	0	0
Aech_g00208_i1	298	211	224	247	383	217	324	282	282	276	107	315	245	196	302	149	254	223	293	261	53	293	346	297	265	532	307	439	360
Aech_g00208_i2	0	0	0	0	0	0	0	0	0	0	0	0	0	0	0	1	0	0	0	0	0	0	0	0	0	1	0	0	0
Aech_g00208_i3	0	0	0	0	0	0	0	0	0	0	0	0	0	0	0	0	0	0	0	0	0	0	0	0	0	0	0	0	0
Aech_g00208_i4	0	0	0	0	0	0	0	0	0	0	0	0	0	0	0	0	0	0	0	0	0	0	0	0	0	0	0	0	0
Aech_g00208_i5	0	0	0	0	0	0	1	0	0	0	0	0	0	0	0	0	0	0	0	0	0	0	0	0	0	0	0	0	0
Aech_g00209_i1	0	1	0	1	2	2	0	0	0	2	2	0	0	1	0	0	0	0	0	0	0	0	0	0	0	1	0	4	2
Aech_g00209_i2	0	0	0	0	0	0	0	0	0	0	0	0	0	0	0	0	0	0	0	0	0	0	0	0	0	0	0	1	0
Aech_g00210_i1	2	0	2	2	0	3	0	1	0	1	0	0	0	0	0	0	2	1	0	0	3	1	1	2	2	0	0	2	0
Aech_g00210_i2	0	0	0	0	0	0	0	0	0	0	0	0	0	0	0	0	0	0	0	0	0	0	0	0	0	0	0	0	0
Aech_g00210_i3	0	0	0	0	0	0	0	0	0	0	0	0	0	0	0	0	0	0	0	0	0	0	0	0	0	0	0	0	0
Aech_g00211_i1	0	0	0	0	0	0	0	0	0	0	0	0	0	0	0	0	0	0	0	0	0	0	0	0	0	0	0	0	0
Aech_g00211_i2	0	0	0	0	0	0	0	0	0	0	0	0	0	0	0	0	0	0	0	0	0	0	0	0	0	0	0	0	0
Aech_g00211_i3	0	0	0	0	0	0	0	0	0	0	0	0	0	0	0	0	0	0	0	0	0	0	0	0	0	0	0	0	0
Aech_g00212_i1	1159	851	1281	1297	1212	668	689	1352	1072	888	627	957	1302	1139	921	331	1793	1126	2286	1368	837	1722	1756	1774	1332	1058	918	1281	1244
Aech_g00212_i2	0	0	0	0	0	0	0	0	0	0	0	0	0	0	0	0	0	0	0	0	0	0	0	0	0	0	0	0	0
Aech_g00212_i3	0	0	0	2	1	0	0	1	4	2	2	2	1	1	2	1	1	3	2	5	1	0	1	5	2	1	0	5	0
Aech_g00213_i1	0	0	0	0	0	0	0	0	0	0	0	0	0	0	0	0	0	0	0	0	0	0	0	0	0	0	0	0	0
Aech_g00213_i10	0	0	0	0	0	0	0	0	0	0	0	0	0	0	0	0	0	0	0	0	0	0	0	0	0	0	0	0	0
Aech_g00213_i2	0	0	0	1	0	1	0	0	0	1	0	0	1	1	0	2	1	0	0	0	0	0	0	0	0	0	0	0	0
Aech_g00213_i3	0	0	0	0	0	0	0	0	0	0	0	0	0	0	0	0	0	0	0	0	0	0	0	0	0	0	0	0	0
Aech_g00213_i4	0	0	0	0	0	0	0	0	0	0	0	0	0	0	0	0	0	0	0	0	0	0	0	0	0	0	0	0	0
Aech_g00213_i5	0	0	0	0	0	0	0	0	0	0	0	0	0	0	0	0	0	0	0	0	0	0	0	0	0	0	0	0	0
Aech_g00213_i6	0	0	0	1	1	0	0	0	0	0	0	0	0	1	0	0	0	0	0	0	0	0	0	0	0	0	0	0	0
Aech_g00213_i7	0	0	0	0	0	0	0	0	0	0	0	0	0	0	0	0	0	0	0	0	0	0	0	0	0	0	0	0	0
Aech_g00213_i8	0	0	0	0	0	0	0	0	0	0	0	0	0	0	0	0	0	0	0	0	0	0	0	0	0	0	0	0	0
Aech_g00213_i9	0	0	0	0	0	0	0	0	0	0	0	0	0	0	0	0	0	0	0	0	0	0	0	0	0	0	0	0	0
Aech_g00214_i1	0	0	0	0	0	0	0	0	0	0	0	0	0	0	0	0	0	0	0	0	0	0	0	0	0	0	0	0	0
Aech_g00214_i2	0	0	0	0	0	0	0	0	0	0	0	0	0	0	0	0	0	0	0	0	0	0	0	0	0	0	0	0	0
Aech_g00214_i3	0	0	0	0	0	0	0	0	0	0	0	0	0	0	0	0	0	0	0	0	0	0	0	0	0	0	0	0	0
Aech_g00214_i4	0	0	0	0	0	0	0	0	0	0	0	0	0	0	0	0	0	0	0	0	0	0	0	0	0	0	0	0	0
Aech_g00214_i5	0	0	0	0	0	0	0	0	0	0	0	0	0	0	0	0	0	0	0	0	0	0	0	0	0	0	0	0	0
Aech_g00215_i1	0	0	0	0	0	0	0	0	0	0	0	0	0	0	0	0	0	0	0	0	0	0	0	0	0	0	0	0	0
Aech_g00215_i2	0	0	0	0	0	0	0	0	0	0	0	0	0	0	0	0	0	0	0	0	0	0	0	0	0	0	0	0	0
Aech_g00215_i3	0	0	0	0	1	0	0	0	0	0	1	0	0	0	0	0	0	0	0	0	0	0	0	0	0	1	0	0	0
Aech_g00215_i4	0	0	0	0	0	0	0	0	0	1	0	0	0	1	0	0	1	0	0	0	0	0	0	0	0	0	0	0	0
Aech_g00216_i1	0	0	0	0	0	0	0	0	0	0	0	0	0	0	0	0	0	0	0	0	0	0	0	0	0	0	0	0	0
Aech_g00216_i2	10	10	4	5	5	2	9	4	7	8	6	1	6	10	4	11	6	10	2	5	4	11	9	9	4	11	8	15	8
Aech_g00217_i1	0	0	0	0	0	0	0	0	0	0	0	0	0	0	0	0	0	0	0	0	0	0	0	0	0	0	0	0	0
Aech_g00217_i2	0	0	0	0	0	0	0	0	0	0	0	0	0	0	0	0	0	0	0	0	0	0	0	0	0	0	0	0	0
Aech_g00218_i1	1336	927	1265	1235	1509	890	813	1247	1036	1349	1073	1221	969	1023	1325	1066	1059	1016	1136	1146	921	1138	1347	1220	1301	1464	991	1435	1333
Aech_g00219_i1	56	55	64	38	56	48	55	75	57	86	77	66	49	53	67	65	89	36	42	73	33	55	47	43	85	132	44	70	41
Aech_g00219_i2	17	14	10	9	21	18	4	32	25	33	9	18	25	35	21	18	28	21	26	24	9	19	25	20	15	15	6	9	15
Aech_g00219_i3	3	3	7	4	7	1	3	8	2	11	8	2	6	7	7	5	7	1	0	2	2	3	6	8	1	4	2	9	10
Aech_g00219_i4	0	0	0	0	0	0	0	0	0	0	0	0	0	0	0	0	0	0	0	0	0	0	0	0	0	0	0	0	0
Aech_g00219_i5	1	3	4	0	5	4	0	0	5	7	6	3	0	3	1	6	2	4	0	1	2	5	3	1	1	0	2	1	3
Aech_g00220_i1	142	65	76	134	140	90	101	89	72	96	82	106	100	143	113	102	116	109	119	91	7	165	167	101	105	154	95	144	175
Aech_g00228_i1	98	65	149	72	76	33	41	48	102	151	164	159	116	188	4	114	165	200	226	138	83	198	140	59	152	79	57	102	148
Aech_g00230_i1	0	0	0	0	0	0	0	1	0	0	1	0	0	0	1	0	0	0	0	1	0	0	0	0	0	0	0	0	0
Aech_g00230_i2	30	17	23	27	32	28	19	31	30	29	33	28	27	45	15	26	27	16	13	25	24	23	44	22	29	28	14	23	26
Aech_g00230_i3	0	0	1	0	0	0	0	0	0	0	0	0	0	0	0	0	0	1	1	0	0	0	0	0	0	0	0	0	0
Aech_g00231_i1	3	1	0	1	0	4	0	4	1	0	2	1	7	0	6	0	2	3	0	0	0	0	1	0	2	0	2	0	0
Aech_g00235_i1	74	49	73	104	43	48	49	63	61	55	79	117	85	66	86	48	86	52	11	98	23	84	72	69	66	56	58	70	114
Aech_g00236_i1	104	74	99	88	104	87	83	107	109	72	85	83	66	82	118	94	88	85	115	91	63	86	89	84	106	90	60	111	98
Aech_g00236_i2	0	0	0	0	0	0	0	0	0	0	0	0	0	0	0	0	0	0	0	0	0	0	0	0	0	0	0	0	0
Aech_g00236_i3	1	0	0	0	0	0	0	1	0	0	0	0	0	0	0	0	1	0	0	0	1	0	0	0	0	0	0	2	1
Aech_g00237_i1	0	0	0	0	0	0	0	0	0	0	0	0	0	0	0	0	0	0	0	0	0	0	0	0	0	0	0	0	0
Aech_g00237_i2	8	7	7	6	11	9	8	8	8	7	16	13	9	16	15	2	17	10	14	12	3	17	15	10	9	10	5	12	9
Aech_g00238_i1	90	48	121	81	78	81	45	66	75	79	90	108	40	91	54	50	70	104	50	99	59	75	88	59	91	72	87	68	69
Aech_g00239_i1	1	0	1	1	0	1	1	0	1	4	0	0	0	3	1	0	3	0	0	3	0	2	3	0	0	1	0	0	0
Aech_g00240_i1	4	2	3	0	6	1	0	5	3	4	7	0	8	1	0	0	1	6	0	2	7	0	7	8	0	2	0	3	1
Aech_g00241_i1	7	8	4	11	9	5	2	1	3	1	14	2	5	4	8	10	16	4	0	9	0	10	13	11	0	3	2	1	6
Aech_g00242_i1	2	0	0	1	1	6	1	4	1	3	4	2	4	4	5	3	4	2	0	4	4	1	2	2	2	0	1	1	2
Aech_g00243_i1	10	1	12	15	4	1	3	2	5	2	13	8	4	11	3	1	12	11	0	8	7	2	12	4	3	21	4	4	6
Aech_g00244_i1	0	0	0	0	0	0	0	0	0	0	0	0	0	0	0	0	0	0	0	0	0	0	0	0	0	0	0	0	0
Aech_g00244_i2	0	0	0	0	0	0	0	0	0	0	0	0	0	0	0	0	0	0	0	0	0	0	0	0	0	0	0	0	0
Aech_g00244_i3	0	0	0	0	0	0	0	0	0	0	0	0	0	0	0	0	0	0	0	0	0	0	0	0	0	0	0	0	0
Aech_g00244_i4	0	0	0	0	0	0	0	0	0	0	0	0	0	0	0	0	0	0	0	0	0	0	0	0	0	0	0	0	0
Aech_g00244_i5	0	0	0	0	0	0	0	0	0	0	0	0	0	0	0	0	0	0	0	0	0	0	0	0	0	0	0	0	0
Aech_g00244_i6	0	0	0	0	0	0	0	0	0	0	0	0	0	0	0	0	0	0	0	0	0	0	0	0	0	0	0	0	0
Aech_g00244_i7	0	0	0	0	0	0	0	0	0	0	0	0	0	0	0	0	0	0	0	0	0	0	0	0	0	0	0	0	0
Aech_g00244_i8	0	0	0	0	0	0	0	0	0	0	0	0	0	0	0	0	0	0	0	0	0	0	0	0	0	0	0	0	0
Aech_g00245_i2	0	0	0	0	0	0	0	0	0	0	0	0	0	0	0	0	0	0	0	0	0	0	0	0	0	0	0	0	0
Aech_g00245_i3	0	0	0	0	0	0	0	0	0	0	0	0	0	0	0	0	0	0	0	0	0	0	0	0	0	0	0	0	0
Aech_g00246_i1	0	0	0	0	0	0	0	0	0	0	0	0	0	0	0	0	0	0	0	0	0	0	0	0	0	0	0	0	0
Aech_g00246_i2	0	0	0	0	0	0	0	0	0	0	0	0	0	0	0	0	0	0	0	0	0	0	0	0	0	0	0	0	0
Aech_g00246_i4	0	0	0	0	0	0	0	0	0	0	0	0	0	0	0	0	0	0	0	0	0	0	0	0	0	0	0	0	0
Aech_g00246_i5	0	0	0	0	0	0	0	0	0	0	0	0	0	0	0	0	0	0	0	0	0	0	0	0	0	0	0	0	0
Aech_g00247_i1	0	0	0	0	0	0	0	0	0	0	0	0	0	0	0	0	0	0	0	0	0	0	0	0	0	0	0	0	0
Aech_g00247_i2	0	0	0	0	0	0	0	0	0	0	0	0	0	0	0	0	0	0	0	0	0	0	0	0	0	0	0	0	0
Aech_g00247_i3	0	0	0	0	0	0	0	0	0	0	0	0	0	0	0	0	0	0	0	0	0	0	0	0	0	0	0	0	0
Aech_g00247_i4	0	0	0	0	0	0	0	0	0	0	0	0	0	0	0	0	0	0	0	0	0	0	0	0	0	0	0	0	0
Aech_g00247_i5	0	0	0	0	0	0	0	0	0	0	0	0	0	0	0	0	0	0	0	0	0	0	0	0	0	0	0	0	0
Aech_g00247_i6	0	0	0	0	0	0	0	0	0	0	0	0	0	0	0	0	0	0	0	0	0	0	0	0	0	0	0	0	0
Aech_g00247_i7	0	0	0	0	0	0	0	0	0	0	0	0	0	0	0	0	0	0	0	0	0	0	0	0	0	0	0	0	0
Aech_g00247_i8	0	0	0	0	0	0	0	0	0	0	0	0	0	0	0	0	0	0	0	0	0	0	0	0	0	0	0	0	0
Aech_g00248_i1	26	33	18	32	33	44	32	21	13	22	37	34	27	32	28	11	35	58	17	42	20	23	51	37	34	37	44	45	59
Aech_g00249_i1	146	108	124	151	123	110	125	93	115	127	136	118	101	104	172	49	97	129	346	135	53	158	215	151	160	165	155	158	192
Aech_g00249_i2	0	0	0	0	0	0	0	0	0	0	0	0	0	0	0	0	0	0	0	0	0	0	0	0	0	0	0	0	0
Aech_g00250_i1	0	0	0	0	0	0	0	0	0	0	0	0	0	0	0	0	0	0	0	0	0	0	0	0	0	0	0	0	0
Aech_g00250_i2	226	108	134	169	175	128	79	159	96	145	132	126	197	232	202	242	87	112	117	183	36	181	113	138	185	158	122	197	225
Aech_g00250_i3	0	0	0	0	0	0	0	0	0	0	0	0	0	0	0	0	0	0	0	0	0	0	0	0	0	0	0	0	0
Aech_g00251_i1	0	0	0	0	0	0	0	0	0	0	0	0	0	0	0	0	0	0	0	0	0	0	0	0	0	0	0	0	0
Aech_g00251_i2	0	0	1	0	0	0	0	1	1	0	1	0	0	0	0	0	1	0	0	0	1	0	0	2	0	0	1	0	1
Aech_g00251_i3	0	1	3	0	2	3	1	2	2	3	18	3	3	0	3	8	0	0	0	0	6	0	2	3	0	0	1	0	0
Aech_g00251_i4	23	15	9	6	31	48	6	11	25	28	76	29	59	40	22	36	12	9	0	14	12	2	6	14	14	15	9	9	16
Aech_g00251_i5	54	37	38	26	34	81	28	79	39	46	78	46	64	74	100	85	28	44	70	80	53	30	42	74	63	28	30	31	53
Aech_g00251_i6	14	24	21	17	23	65	6	30	24	28	108	11	22	46	61	84	15	31	20	43	87	5	26	12	5	9	4	2	6
Aech_g00252_i1	3	1	3	4	1	4	0	1	4	6	7	0	4	7	3	5	4	0	0	6	2	0	4	6	0	0	0	0	3
Aech_g00252_i2	0	0	0	0	0	0	0	0	0	0	0	0	0	0	0	0	0	0	0	0	0	0	0	0	0	0	0	0	0
Aech_g00252_i3	0	0	0	0	0	0	0	0	0	0	0	0	0	0	0	0	0	0	0	0	0	0	0	0	0	0	0	0	0
Aech_g00252_i4	2	5	10	4	3	15	0	5	8	4	15	0	11	6	19	9	4	1	0	9	4	0	3	6	0	3	3	2	3
Aech_g00252_i5	10	7	13	8	13	11	7	12	13	17	33	7	10	20	15	10	2	10	1	14	13	3	6	8	5	6	1	8	16
Aech_g00252_i6	0	0	0	0	0	0	0	0	0	0	0	0	0	0	0	0	0	0	0	0	0	0	0	0	0	0	0	0	0
Aech_g00253_i1	0	0	0	0	0	0	0	0	0	0	0	0	0	0	0	0	0	0	0	0	0	0	0	0	0	0	0	0	0
Aech_g00253_i2	0	0	0	0	0	0	0	0	0	0	0	0	0	0	0	0	0	0	0	0	0	0	0	0	0	0	0	0	0
Aech_g00253_i3	0	0	0	0	0	0	0	0	0	0	0	0	0	0	0	0	0	0	0	0	0	0	0	0	0	0	0	0	0
Aech_g00253_i4	0	0	0	0	0	0	0	0	0	0	0	0	0	0	0	0	0	0	0	0	0	0	0	0	0	0	0	0	0
Aech_g00254_i1	355	216	311	334	288	289	248	279	287	309	224	289	293	253	308	107	221	218	19	249	73	408	297	384	182	342	258	296	293
Aech_g00254_i2	0	0	0	0	0	0	0	0	0	0	0	0	0	0	0	1	0	0	0	0	0	0	0	0	0	0	0	1	0
Aech_g00255_i1	0	1	0	1	2	3	3	1	2	1	6	3	3	5	2	7	9	2	0	5	5	0	2	4	2	2	0	1	1
Aech_g00255_i2	0	0	0	0	0	0	0	0	0	0	0	0	0	0	0	0	0	0	0	0	0	0	0	0	0	0	0	0	0
Aech_g00255_i3	0	0	0	0	0	0	0	0	0	0	0	0	0	0	0	0	0	0	0	0	0	0	0	0	0	0	0	0	0
Aech_g00255_i4	0	0	0	0	0	0	0	0	0	0	0	0	0	0	0	0	0	0	0	0	0	0	0	0	0	0	0	0	0
Aech_g00256_i1	24	15	11	15	27	19	9	31	27	19	26	34	28	20	26	13	28	25	57	33	11	18	23	29	23	17	8	8	9
Aech_g00256_i2	0	1	0	1	0	3	1	0	0	3	3	0	5	0	0	0	8	0	0	0	1	0	0	0	1	2	1	0	2
Aech_g00256_i3	1	0	1	0	0	0	0	0	0	0	2	1	0	0	3	0	1	1	0	1	0	2	1	0	1	0	1	0	0
Aech_g00256_i4	0	0	0	0	0	0	0	0	0	0	0	0	0	0	0	0	0	0	0	0	0	0	0	0	0	0	0	0	0
Aech_g00257_i1	33	39	27	41	60	29	48	32	58	56	52	81	45	28	49	40	44	34	0	42	18	38	35	62	31	39	43	38	23
Aech_g00258_i1	4	7	9	7	9	8	16	10	22	9	11	29	5	4	6	23	14	12	2	14	9	11	6	12	8	21	9	7	7
Aech_g00258_i2	0	0	0	0	0	0	0	0	0	0	0	0	0	0	0	0	0	0	0	0	0	0	0	0	0	0	0	0	0
Aech_g00259_i1	77	40	56	50	109	40	71	86	79	81	44	119	74	96	104	74	70	62	161	86	43	95	81	95	155	111	112	125	115
Aech_g00259_i2	0	0	0	0	0	0	0	0	0	0	0	0	0	0	0	0	0	0	0	0	0	0	0	0	0	0	0	0	0
Aech_g00260_i1	0	0	0	0	0	0	0	0	0	0	0	0	0	0	0	0	0	0	0	0	0	0	0	0	0	0	0	0	0
Aech_g00260_i2	0	0	0	0	0	0	0	0	0	0	0	0	0	0	0	0	0	0	0	0	0	0	0	0	0	0	0	0	0
Aech_g00260_i3	0	0	0	0	0	0	0	0	0	0	0	0	0	0	0	0	0	0	0	0	0	0	0	0	0	0	0	0	0
Aech_g00260_i4	0	0	0	0	0	0	0	0	0	0	0	0	1	0	0	0	0	0	0	0	0	0	0	0	1	0	0	0	0
Aech_g00261_i1	0	0	0	0	0	0	0	0	0	0	0	0	0	0	0	0	0	0	0	0	0	0	0	0	0	0	0	0	0
Aech_g00261_i2	29	26	20	24	38	20	26	42	34	30	19	35	28	31	36	13	34	23	25	27	2	29	35	28	44	37	30	23	23
Aech_g00261_i3	0	0	0	0	0	0	0	0	0	0	0	0	0	0	0	0	0	0	0	0	0	0	0	0	0	0	0	0	0
Aech_g00261_i4	11	6	9	9	10	11	5	14	16	12	21	20	14	17	19	10	23	7	18	17	2	17	16	10	18	9	1	14	8
Aech_g00261_i5	0	0	0	0	0	0	0	0	0	0	0	0	0	0	0	0	0	0	0	0	0	0	0	0	0	0	0	0	0
Aech_g00261_i6	0	0	0	0	0	0	0	0	0	0	0	0	0	0	0	0	0	0	0	0	0	0	0	0	0	0	0	0	0
Aech_g00262_i1	1	2	1	0	1	2	2	5	1	1	0	8	2	6	4	0	4	0	0	0	0	0	2	2	0	2	4	6	0
Aech_g00262_i2	6	2	4	1	3	2	2	4	5	3	9	3	3	9	11	14	8	4	0	13	11	5	4	6	8	3	6	7	7
Aech_g00262_i3	0	0	0	0	0	0	0	0	0	0	0	0	0	0	0	0	0	0	0	0	0	0	0	0	0	0	0	0	0
Aech_g00262_i4	53	62	68	91	92	80	113	70	66	84	72	129	46	83	100	60	62	106	110	73	29	49	134	119	134	114	98	165	98
Aech_g00262_i5	0	1	1	1	3	2	0	0	0	1	1	0	0	0	3	3	2	0	0	2	0	3	0	2	3	0	1	1	0
Aech_g00262_i6	0	0	0	0	0	0	0	0	0	0	0	0	0	0	0	0	0	0	0	0	0	0	0	0	0	0	0	0	0
Aech_g00263_i1	489	355	548	510	588	450	265	493	474	500	500	465	477	444	562	296	429	420	821	499	337	504	574	410	577	520	350	488	473
Aech_g00264_i1	4	7	19	15	15	14	2	17	13	22	11	19	15	20	21	10	8	15	50	26	6	14	11	8	23	18	19	13	14
Aech_g00264_i2	0	0	0	0	0	0	0	0	0	0	0	0	0	0	0	0	0	0	0	0	0	0	0	0	0	0	0	0	0
Aech_g00264_i3	0	0	0	0	0	0	0	0	0	0	0	0	0	0	0	0	0	0	0	0	0	0	0	0	0	0	0	0	0
Aech_g00265_i1	0	2	0	7	1	0	1	0	0	0	0	0	0	0	0	0	0	4	0	1	0	0	0	0	0	0	0	3	0
Aech_g00266_i1	0	0	0	0	0	0	0	0	0	0	0	0	0	0	0	0	0	0	0	0	0	0	0	0	0	0	0	0	0
Aech_g00266_i2	0	0	0	0	0	0	0	0	0	0	0	0	0	0	0	0	0	0	0	0	0	0	0	0	0	0	0	0	0
Aech_g00267_i1	0	0	0	0	0	0	0	0	0	0	0	0	0	0	0	0	0	0	0	0	0	0	0	0	0	0	0	0	0
Aech_g00268_i1	0	0	0	0	0	0	0	0	0	0	0	0	0	0	0	0	0	0	0	0	0	0	0	1	0	1	0	0	0
Aech_g00269_i1	1	1	0	0	1	1	1	0	0	0	0	3	6	4	0	0	0	0	0	0	0	0	0	3	3	1	0	1	0
Aech_g00270_i1	0	0	0	0	0	0	0	0	1	0	0	0	0	0	0	0	0	0	0	0	0	0	0	0	0	0	0	0	1
Aech_g00271_i1	0	0	0	0	2	0	0	0	1	1	0	0	0	0	0	0	1	0	0	0	0	0	0	0	0	0	0	0	0
Aech_g00273_i1	0	0	1	0	0	0	0	1	0	0	2	1	1	0	1	0	4	0	0	0	0	0	2	0	0	0	0	0	1
Aech_g00273_i10	0	0	0	0	0	0	0	0	0	0	0	0	0	0	0	0	0	0	0	0	0	0	0	0	0	0	0	0	0
Aech_g00273_i11	0	0	0	0	0	0	0	0	0	0	0	0	0	0	0	0	0	0	0	0	0	0	0	0	0	0	0	0	0
Aech_g00273_i12	0	0	0	0	0	0	0	0	0	0	0	0	0	0	0	0	0	0	0	0	0	0	0	0	0	0	0	0	0
Aech_g00273_i13	0	0	0	0	0	0	0	0	0	0	0	0	0	0	0	0	0	0	0	0	0	0	0	0	0	0	0	0	0
Aech_g00273_i14	0	0	0	0	0	0	0	0	0	0	0	0	0	0	0	0	0	0	0	0	0	0	0	0	0	0	0	0	0
Aech_g00273_i15	0	0	0	0	0	0	0	0	0	0	0	0	0	0	0	0	0	0	0	0	0	0	0	0	0	0	0	0	0
Aech_g00273_i16	0	0	0	0	0	0	0	0	0	0	0	0	0	0	0	0	0	0	0	0	0	0	0	0	0	0	0	0	0
Aech_g00273_i17	0	0	0	0	0	0	0	0	0	0	0	0	0	0	0	0	0	0	0	0	0	0	0	0	0	0	0	0	0
Aech_g00273_i18	0	0	0	0	0	0	0	0	0	0	0	0	0	0	0	0	0	0	0	0	0	0	0	0	0	0	0	0	0
Aech_g00273_i19	0	0	0	0	0	0	0	0	0	0	0	0	0	0	0	0	0	0	0	0	0	0	0	0	0	0	0	0	0
Aech_g00273_i2	1	1	3	0	1	1	1	3	1	0	2	0	2	3	0	1	1	0	0	0	2	0	4	1	0	0	0	0	0
Aech_g00273_i20	0	0	0	0	0	0	0	0	0	0	0	0	0	0	0	0	0	0	0	0	0	0	0	0	0	0	0	0	0
Aech_g00273_i21	0	0	0	0	0	0	0	0	0	0	0	0	0	0	0	0	0	0	0	0	0	0	0	0	0	0	0	0	0
Aech_g00273_i22	0	0	0	0	0	0	0	0	0	0	0	0	0	0	0	0	0	0	0	0	0	0	0	0	0	0	0	0	0
Aech_g00273_i23	0	0	0	0	0	0	0	0	0	0	0	0	0	0	0	0	0	0	0	0	0	0	0	0	0	0	0	0	0
Aech_g00273_i24	0	0	0	0	0	0	0	0	0	0	0	0	0	0	0	0	0	0	0	0	0	0	0	0	0	0	0	0	0
Aech_g00273_i25	0	0	0	0	0	0	0	0	0	0	0	0	0	0	0	0	0	0	0	0	0	0	0	0	0	0	0	0	0
Aech_g00273_i3	0	0	0	0	0	0	0	0	0	0	0	1	0	0	1	0	1	0	0	0	0	0	0	0	1	0	0	0	0
Aech_g00273_i4	0	0	0	0	0	0	0	0	0	0	0	0	0	0	0	0	0	0	0	0	0	0	0	0	0	0	0	0	0
Aech_g00273_i5	0	0	0	0	0	0	0	0	0	0	0	0	0	0	0	0	0	0	0	0	0	0	0	0	0	0	0	0	0
Aech_g00273_i6	0	0	0	0	0	0	0	0	0	0	0	0	0	0	0	0	0	0	0	0	0	0	0	0	0	0	0	0	0
Aech_g00273_i7	0	0	0	0	0	0	0	0	0	0	0	0	0	0	0	0	0	0	0	0	0	0	0	0	0	0	0	0	0
Aech_g00273_i8	0	0	0	0	0	0	0	0	0	0	0	0	0	0	0	0	0	0	0	0	0	0	0	0	0	0	0	0	0
Aech_g00273_i9	0	0	0	0	0	0	0	0	0	0	0	0	0	0	0	0	0	0	0	0	0	0	0	0	0	0	0	0	0
Aech_g00274_i1	10	5	16	10	12	9	6	10	5	9	38	14	20	6	11	14	29	17	22	14	23	12	15	4	9	6	7	10	12
Aech_g00275_i1	8	6	22	14	15	21	13	18	25	14	23	17	15	14	25	25	19	11	90	12	33	7	10	17	6	13	5	8	5
Aech_g00276_i1	22	17	31	32	38	37	25	30	40	39	52	52	38	35	54	23	52	32	53	68	6	33	24	46	55	42	19	22	30
Aech_g00277_i1	8	10	9	12	17	11	4	11	15	19	16	19	12	11	19	19	25	15	0	16	6	15	9	19	6	13	5	6	6
Aech_g00278_i1	24	16	23	22	26	26	28	28	37	39	57	32	19	47	32	32	63	34	0	44	45	25	37	26	22	20	22	19	34
Aech_g00279_i1	42	40	76	81	82	62	60	37	81	84	153	102	43	73	35	93	147	137	175	102	75	62	112	102	86	125	66	86	101
Aech_g00280_i1	5	10	4	5	9	10	9	10	4	8	18	13	3	4	11	5	13	7	0	16	5	14	20	6	2	18	5	4	14
Aech_g00281_i1	31	15	25	24	34	23	35	16	39	20	42	25	22	31	26	7	38	39	42	43	17	19	26	19	22	26	16	27	21
Aech_g00282_i2	0	0	0	0	0	0	0	0	0	0	0	0	0	0	0	0	0	0	0	0	0	0	0	0	0	0	0	0	0
Aech_g00282_i3	0	1	1	2	3	0	0	0	3	0	3	0	1	1	1	1	1	4	9	5	0	1	1	0	5	3	3	2	0
Aech_g00282_i4	0	0	0	0	0	0	0	0	0	0	0	0	0	0	0	0	0	0	0	0	0	0	0	0	0	0	0	0	0
Aech_g00282_i5	0	0	0	0	0	0	0	0	0	0	0	0	0	0	0	0	0	0	0	0	0	0	0	0	0	0	0	0	0
Aech_g00283_i1	0	2	1	9	7	0	4	0	0	1	0	2	2	0	2	1	4	1	0	3	0	5	5	1	10	9	13	5	4
Aech_g00283_i2	0	0	0	0	0	0	0	0	0	0	0	0	0	0	0	0	0	0	0	0	0	0	0	0	0	0	0	0	0
Aech_g00284_i1	2	1	2	1	1	3	0	2	0	1	2	0	1	2	1	0	0	1	1	0	0	2	2	1	0	1	1	2	4
Aech_g00284_i2	0	0	1	0	0	0	0	0	0	0	0	0	0	0	0	0	0	0	0	0	0	0	0	0	0	0	0	0	0
Aech_g00284_i3	0	0	0	0	0	0	0	0	0	0	0	0	0	0	0	0	0	0	0	0	0	0	0	0	0	0	0	0	0
Aech_g00284_i4	0	0	0	0	0	0	0	0	0	0	0	0	0	0	0	0	0	0	0	0	0	0	0	0	0	0	0	0	0
Aech_g00285_i1	0	0	0	0	0	0	0	0	0	0	0	0	0	0	0	0	0	0	0	0	0	0	0	0	0	0	0	0	0
Aech_g00285_i10	0	0	0	0	0	0	0	0	0	0	0	0	0	0	0	0	0	0	0	0	0	0	0	0	0	0	0	0	0
Aech_g00285_i2	0	0	0	0	0	0	0	0	0	0	0	0	0	0	0	0	0	0	0	0	0	0	0	0	0	0	0	0	0
Aech_g00285_i3	0	0	0	0	0	0	0	0	0	0	0	0	0	0	0	0	0	0	0	0	0	0	0	0	0	0	0	0	0
Aech_g00285_i4	0	0	0	0	0	0	0	0	0	0	0	0	0	0	0	0	0	0	0	0	0	0	0	0	0	0	0	0	0
Aech_g00285_i5	0	0	0	0	0	0	0	0	0	0	0	0	0	0	0	0	0	0	0	0	0	0	0	0	0	0	0	0	0
Aech_g00285_i6	0	0	0	0	0	0	0	0	0	0	0	0	0	0	0	0	0	0	0	0	0	0	0	0	0	0	0	0	0
Aech_g00285_i7	0	0	0	0	0	0	0	0	0	0	0	0	0	0	0	0	0	0	0	0	0	0	0	0	0	0	0	0	0
Aech_g00285_i8	0	0	0	0	0	0	0	0	0	0	0	0	0	0	0	0	0	0	0	0	0	0	0	0	0	0	0	0	0
Aech_g00285_i9	0	0	1	0	0	0	0	0	0	0	0	0	0	1	0	0	0	0	1	0	0	0	0	0	0	0	0	0	1
Aech_g00286_i1	0	0	0	0	0	0	0	0	0	0	0	0	0	0	0	0	0	0	0	0	0	0	0	0	0	0	0	0	0
Aech_g00286_i2	0	0	0	0	0	0	0	0	0	0	0	0	0	0	0	0	0	0	0	0	0	0	0	0	0	0	0	0	0
Aech_g00286_i3	0	0	1	0	0	0	0	0	0	0	0	0	0	0	0	0	0	0	0	0	0	1	0	0	0	0	0	3	0
Aech_g00286_i4	0	0	0	0	0	0	0	0	0	0	0	0	0	0	0	0	0	0	0	0	0	0	0	0	0	0	0	0	0
Aech_g00286_i5	0	0	0	0	0	0	0	0	0	0	0	0	0	0	0	0	0	0	0	0	0	0	0	0	0	0	0	0	0
Aech_g00286_i6	0	0	0	0	0	0	0	0	0	0	0	0	0	0	0	0	0	0	0	0	0	0	0	0	0	0	0	0	0
Aech_g00286_i7	0	0	0	0	0	0	0	0	0	0	0	0	0	0	0	0	0	0	0	0	0	0	0	0	0	0	0	0	0
Aech_g00287_i1	22	14	30	25	32	18	23	34	42	37	36	36	24	32	29	22	27	41	41	38	31	38	46	20	43	27	19	30	34
Aech_g00287_i2	0	0	0	0	0	0	0	0	0	0	0	0	1	0	0	0	0	0	1	0	0	0	0	0	0	0	0	0	0
Aech_g00288_i1	0	0	0	0	0	0	0	0	0	0	0	0	0	0	0	0	0	0	0	0	0	0	0	0	0	0	0	0	0
Aech_g00288_i2	0	0	0	0	0	0	0	0	0	0	0	0	0	0	0	0	0	0	0	0	0	0	0	0	0	0	0	0	0
Aech_g00288_i3	0	0	0	0	0	0	0	0	0	0	0	0	0	0	0	0	0	0	0	0	0	0	0	0	0	0	0	0	0
Aech_g00288_i4	0	0	0	0	0	0	0	0	0	0	0	0	0	0	0	0	0	0	0	0	0	0	0	0	0	0	0	0	0
Aech_g00288_i5	1	1	2	1	2	1	1	0	1	2	1	0	4	2	0	5	0	1	0	0	2	0	0	0	1	0	1	0	2
Aech_g00288_i6	0	0	0	0	0	0	0	0	0	0	0	0	0	0	0	0	0	0	0	0	0	0	0	0	0	0	0	0	0
Aech_g00289_i1	0	0	0	0	0	0	0	0	0	0	0	0	0	0	0	0	0	0	0	0	0	0	0	0	0	0	0	0	0
Aech_g00289_i2	0	0	0	0	0	0	0	0	0	0	0	0	0	0	0	0	0	0	0	0	0	0	0	0	0	0	0	0	0
Aech_g00289_i3	0	0	0	0	0	0	0	0	0	0	0	0	0	0	0	0	0	0	0	0	0	0	0	0	0	0	0	0	0
Aech_g00289_i4	0	0	0	0	0	0	0	0	0	0	0	0	0	0	0	0	0	0	0	0	0	0	0	0	0	0	0	0	0
Aech_g00289_i5	0	0	0	0	0	0	0	0	0	0	0	0	0	0	0	0	0	0	0	0	0	0	0	0	0	0	0	0	0
Aech_g00290_i1	5	1	0	1	3	3	1	9	4	5	0	5	1	4	5	2	4	5	0	5	0	4	7	5	4	6	3	3	6
Aech_g00290_i2	20	9	12	14	14	14	8	18	13	13	2	12	18	18	17	1	6	8	0	10	1	20	17	24	26	17	16	22	21
Aech_g00290_i3	0	0	0	0	0	0	0	0	0	0	0	0	0	0	0	0	0	0	0	0	0	0	0	0	0	0	0	0	0
Aech_g00291_i1	4	1	0	0	2	4	5	2	7	2	5	3	0	3	0	3	5	3	0	0	0	4	5	2	1	4	0	6	0
Aech_g00292_i1	1	2	0	2	0	1	0	5	1	4	2	0	1	1	0	2	1	0	0	3	2	1	0	0	0	2	0	3	2
Aech_g00292_i2	0	0	0	0	0	0	0	0	0	0	0	0	0	0	0	0	0	0	0	0	0	0	0	0	0	0	0	0	0
Aech_g00292_i3	24	11	9	14	14	3	24	11	6	10	10	19	8	12	21	12	13	7	58	19	11	11	14	19	21	38	23	15	24
Aech_g00293_i1	69	34	58	78	86	35	64	57	56	64	49	89	62	63	73	48	72	52	64	61	32	74	68	80	94	143	66	84	105
Aech_g00294_i1	149	99	110	164	216	77	133	111	115	156	104	178	109	142	131	79	121	126	215	155	98	143	135	135	167	232	141	159	167
Aech_g00295_i1	5	1	2	6	3	0	0	1	4	0	0	0	0	2	5	1	8	0	0	1	0	2	3	2	0	1	3	1	3
Aech_g00296_i1	13	14	6	17	14	21	15	23	29	25	45	4	2	25	10	67	59	31	23	44	36	25	18	18	3	21	15	15	12
Aech_g00297_i1	0	0	0	0	0	0	0	0	0	0	0	0	0	0	0	0	0	0	0	0	0	0	0	0	0	0	0	0	0
Aech_g00297_i10	0	0	0	0	0	0	0	0	0	0	0	0	0	0	0	0	0	0	0	0	0	0	0	0	0	0	0	0	0
Aech_g00297_i11	0	0	0	0	0	0	0	0	0	0	0	0	0	0	0	0	0	0	0	0	0	0	0	0	0	0	0	0	0
Aech_g00297_i12	0	0	0	0	0	0	0	0	0	0	0	0	0	0	0	0	0	0	0	0	0	0	0	0	0	0	0	0	0
Aech_g00297_i13	0	0	0	0	0	0	0	0	0	0	0	0	0	0	0	0	0	0	0	0	0	0	0	0	0	0	0	0	0
Aech_g00297_i14	0	0	0	0	0	0	0	0	0	0	0	0	0	0	0	0	0	0	0	0	0	0	0	0	0	0	0	0	0
Aech_g00297_i15	0	0	0	0	0	0	0	0	0	0	0	0	0	0	0	0	0	0	0	0	0	0	0	0	0	0	0	0	0
Aech_g00297_i16	0	0	0	0	0	0	0	0	0	0	0	0	0	0	0	0	0	0	0	0	0	0	0	0	0	0	0	0	0
Aech_g00297_i17	0	0	0	0	0	0	0	0	0	0	0	0	0	0	0	0	0	0	0	0	0	0	0	0	0	0	0	0	0
Aech_g00297_i18	0	0	0	0	0	0	0	0	0	0	0	0	0	0	0	0	0	0	0	0	0	0	0	0	0	0	0	0	0
Aech_g00297_i19	0	0	0	1	0	0	0	0	0	0	0	0	1	0	0	1	0	0	0	1	0	0	0	0	0	0	0	0	0
Aech_g00297_i2	0	0	0	0	0	0	0	0	0	0	0	0	0	0	0	0	0	0	0	0	0	0	0	0	0	0	0	0	0
Aech_g00297_i3	0	0	0	0	0	0	0	0	0	0	0	0	0	0	0	0	0	0	0	0	0	0	0	0	0	0	0	0	0
Aech_g00297_i4	0	0	0	0	0	0	0	0	0	0	0	0	0	0	0	0	0	0	0	0	0	0	0	0	0	0	0	0	0
Aech_g00297_i5	0	0	0	0	0	0	0	0	0	0	0	0	0	0	0	0	0	0	0	0	0	0	0	0	0	0	0	0	0
Aech_g00297_i6	0	0	0	0	0	0	0	0	0	0	0	0	0	0	0	0	0	0	0	0	0	0	0	0	0	0	0	0	0
Aech_g00297_i7	0	0	0	0	0	0	0	0	0	0	0	0	0	0	0	0	0	0	0	0	0	0	0	0	0	0	0	0	0
Aech_g00297_i8	0	0	0	0	0	0	0	0	0	0	0	0	0	0	0	0	0	0	0	0	0	0	0	0	0	0	0	0	0
Aech_g00297_i9	0	0	0	0	0	0	0	0	0	0	0	0	0	0	0	0	0	0	0	0	0	0	0	0	0	0	0	0	0
Aech_g00298_i1	0	0	1	0	0	0	0	2	0	1	0	0	0	0	1	0	0	0	0	3	7	0	0	0	1	0	0	0	0
Aech_g00298_i2	0	0	0	0	0	0	0	0	0	0	0	0	0	0	0	0	0	0	0	0	0	0	0	0	0	0	0	0	0
Aech_g00299_i1	0	2	0	0	0	0	0	0	0	0	0	0	0	0	0	0	0	0	2	0	0	0	0	0	0	1	0	0	0
Aech_g00299_i2	0	0	0	0	0	0	0	0	0	0	0	0	0	0	0	0	0	0	0	0	0	0	0	0	0	0	0	0	0
Aech_g00300_i1	0	0	0	0	0	0	0	0	0	0	0	0	0	0	0	0	0	0	0	0	0	0	0	0	0	0	0	0	0
Aech_g00300_i2	0	0	0	0	0	0	0	0	0	0	0	0	0	0	0	0	0	0	0	0	0	0	0	0	0	0	0	0	0
Aech_g00300_i3	0	0	0	0	0	0	0	0	0	0	0	0	0	0	0	0	0	0	0	0	0	0	0	0	0	0	0	0	0
Aech_g00301_i2	0	0	0	0	0	0	0	0	0	0	0	0	0	0	0	0	0	0	0	0	0	0	0	0	0	0	0	0	0
Aech_g00302_i1	166	121	139	211	233	176	152	236	200	199	96	194	172	192	183	96	125	110	122	150	36	203	235	220	186	232	146	244	194
Aech_g00302_i2	0	0	0	0	0	0	0	0	0	0	0	0	0	0	0	0	0	0	0	0	0	0	0	0	0	0	0	0	0
Aech_g00302_i3	0	0	0	0	0	0	0	0	0	0	0	0	0	0	0	0	0	0	0	0	0	0	0	0	0	0	0	0	0
Aech_g00302_i4	0	0	0	0	0	0	0	0	0	0	0	0	0	0	0	0	0	0	0	0	0	0	0	0	0	0	0	0	0
Aech_g00302_i5	1	0	0	0	0	0	1	0	0	0	0	0	0	0	0	0	0	0	0	0	0	0	0	0	0	0	0	0	0
Aech_g00303_i1	0	0	0	0	0	0	0	0	0	0	0	0	0	0	0	0	0	0	0	0	0	0	0	0	0	0	0	0	0
Aech_g00303_i2	0	0	0	0	0	0	0	0	0	0	0	0	0	0	0	0	0	0	0	0	0	0	0	0	0	0	0	0	0
Aech_g00303_i3	0	0	0	0	2	1	0	0	0	0	1	0	0	0	1	1	0	0	0	0	0	1	0	0	0	0	0	1	0
Aech_g00303_i4	0	0	0	0	0	0	0	0	0	0	0	0	0	0	0	0	0	0	0	0	0	0	0	0	0	0	0	0	0
Aech_g00303_i5	2	0	4	0	7	2	14	1	2	3	0	5	0	2	2	5	7	0	0	2	2	5	4	3	11	15	10	5	7
Aech_g00303_i6	0	0	0	0	0	0	0	0	0	0	0	0	0	0	0	0	0	0	0	0	0	0	0	0	0	0	0	0	0
Aech_g00304_i1	0	0	0	0	0	0	0	0	0	0	0	0	0	0	0	0	0	0	0	0	0	0	0	0	0	0	0	0	0
Aech_g00304_i2	5	7	2	4	7	1	3	3	1	7	6	8	6	5	3	7	5	5	9	5	2	6	6	5	7	6	5	3	13
Aech_g00304_i3	0	0	0	0	0	0	0	0	0	0	0	0	0	0	0	0	0	0	0	0	0	0	0	0	0	0	0	0	0
Aech_g00304_i4	0	0	0	0	0	0	0	0	0	0	0	0	0	0	0	0	0	0	0	0	0	0	0	0	0	0	0	0	0
Aech_g00306_i1	0	0	0	0	0	0	0	0	0	0	0	0	0	0	0	0	0	0	0	0	0	0	0	0	0	0	0	0	0
Aech_g00306_i2	0	0	0	0	0	0	0	0	0	0	0	0	0	0	0	0	0	0	0	0	0	0	0	0	0	0	0	0	0
Aech_g00307_i1	0	0	0	0	0	0	0	0	0	0	0	0	0	0	0	0	0	0	0	0	0	0	0	0	0	0	0	0	0
Aech_g00307_i3	1	2	0	2	0	0	0	2	1	0	1	0	1	0	1	1	0	0	5	1	1	1	0	1	2	1	1	0	2
Aech_g00307_i4	0	0	0	0	0	0	0	0	0	0	0	0	0	0	0	0	0	0	0	0	0	0	0	0	0	0	0	0	0
Aech_g00308_i1	0	0	0	0	0	0	0	0	0	0	0	0	0	0	0	0	0	0	0	0	0	0	0	0	0	0	0	0	0
Aech_g00308_i2	0	0	0	0	0	0	0	3	0	0	0	0	0	0	0	0	0	0	0	0	0	0	0	0	0	0	0	0	0
Aech_g00308_i3	0	0	0	0	0	0	0	0	0	0	0	0	0	0	0	0	0	0	0	0	0	0	0	0	0	0	0	0	0
Aech_g00308_i4	0	0	0	0	0	0	0	0	0	0	0	0	0	0	0	0	0	0	0	0	0	0	0	0	0	0	0	0	0
Aech_g00309_i1	0	0	0	0	0	0	0	0	0	0	0	0	0	0	0	0	0	0	0	0	0	0	0	0	0	0	0	0	0
Aech_g00309_i2	0	0	0	0	0	0	0	0	0	0	0	0	0	0	0	0	0	0	0	0	0	0	0	0	0	0	0	0	0
Aech_g00309_i3	0	0	0	0	0	0	0	0	0	0	0	0	0	0	0	0	0	0	0	0	0	0	0	0	0	0	0	0	0
Aech_g00309_i4	0	0	0	0	0	0	0	0	0	0	0	0	0	0	0	0	0	0	0	0	0	0	0	0	0	0	0	0	0
Aech_g00309_i5	0	0	0	0	0	0	0	0	0	0	0	0	0	0	0	0	0	0	0	0	0	0	0	0	0	0	0	0	0
Aech_g00310_i1	167	78	121	143	193	98	111	125	134	136	132	182	149	148	169	145	155	159	112	176	25	161	153	149	264	239	178	264	235
Aech_g00310_i2	487	257	410	429	472	303	276	289	339	318	388	439	320	351	396	309	366	344	166	412	116	323	443	390	390	434	338	362	465
Aech_g00311_i1	0	0	0	0	0	0	0	0	0	0	0	0	0	0	0	0	0	0	0	0	0	0	0	0	0	0	0	0	0
Aech_g00311_i2	0	0	0	0	0	0	0	0	0	0	0	0	0	0	0	0	0	0	0	0	0	0	0	0	0	0	0	0	0
Aech_g00311_i3	0	0	0	0	0	0	0	0	0	0	0	0	0	0	0	0	0	0	0	0	0	0	0	0	0	0	0	0	0
Aech_g00311_i4	0	0	0	0	0	0	0	0	0	0	0	0	0	0	0	0	0	0	0	0	0	0	0	0	0	0	0	0	0
Aech_g00311_i5	0	0	0	0	0	0	0	0	1	1	0	1	0	0	1	0	0	0	2	0	0	0	1	0	0	0	0	0	0
Aech_g00311_i6	0	0	0	0	0	0	0	0	0	0	0	0	0	0	0	0	0	0	0	0	0	0	0	0	0	0	0	0	0
Aech_g00312_i1	0	0	0	0	0	0	0	0	0	0	0	0	0	0	0	0	0	0	0	0	0	0	0	0	0	0	0	0	0
Aech_g00312_i2	0	0	0	0	0	0	0	0	0	0	0	0	0	0	0	0	0	0	0	0	0	0	0	0	0	0	0	0	0
Aech_g00312_i3	0	0	0	0	0	0	0	0	0	0	0	0	0	0	0	0	0	0	0	0	0	0	0	0	0	0	0	0	0
Aech_g00313_i1	1266	759	820	1107	1064	1026	934	1230	1191	1246	749	1226	1110	1194	1264	801	857	794	1017	1125	289	1098	1107	1102	1187	1201	906	1156	1109
Aech_g00313_i2	0	0	0	0	0	0	0	0	0	0	0	0	0	0	0	0	0	0	0	0	0	0	0	0	0	0	0	0	0
Aech_g00314_i1	612	416	487	502	589	481	425	527	498	528	339	483	415	465	484	270	416	335	368	357	256	474	514	397	432	497	385	512	470
Aech_g00314_i2	0	0	0	0	0	0	0	0	0	0	0	0	0	0	0	0	0	0	0	0	0	0	0	0	0	0	0	0	0
Aech_g00314_i3	0	0	0	0	0	0	0	0	0	0	0	0	0	0	0	0	0	0	0	0	0	0	0	0	0	0	0	0	0
Aech_g00315_i1	65	40	54	52	65	51	65	60	60	63	78	60	97	73	70	79	70	50	76	74	42	65	82	47	46	76	32	57	47
Aech_g00316_i1	2	1	2	3	2	3	5	2	1	3	8	3	7	7	2	4	4	3	6	4	3	4	13	8	4	2	0	2	7
Aech_g00317_i1	23	13	21	26	26	11	16	16	18	25	21	22	10	13	12	18	22	23	57	26	17	14	21	23	13	21	27	25	25
Aech_g00317_i2	0	0	0	0	0	0	0	0	0	0	0	0	0	0	0	0	0	0	0	0	0	0	0	0	0	0	0	0	0
Aech_g00320_i1	0	0	0	0	0	0	0	0	0	0	0	0	0	0	0	0	0	0	0	0	0	0	0	0	0	0	0	0	0
Aech_g00320_i2	0	0	0	0	0	0	0	0	0	0	0	0	0	0	0	0	0	0	0	0	0	0	0	0	0	0	0	0	0
Aech_g00320_i3	6	7	7	6	5	3	1	3	6	11	2	6	2	8	5	0	3	5	3	4	3	4	8	2	4	0	2	3	6
Aech_g00321_i1	0	0	0	0	0	0	0	0	0	0	0	0	0	0	0	0	0	0	0	0	0	0	0	0	0	0	0	0	0
Aech_g00321_i2	0	0	0	0	0	0	0	0	0	0	0	0	0	0	0	0	0	0	0	0	0	0	0	0	0	0	0	0	0
Aech_g00321_i3	13	2	6	5	18	5	5	6	11	16	10	12	11	6	8	8	7	5	28	16	3	10	5	10	5	8	7	7	6
Aech_g00321_i4	7	3	4	4	4	9	2	4	14	12	26	8	19	5	8	12	7	10	12	6	4	1	3	8	7	1	5	7	5
Aech_g00323_i1	7	3	0	2	1	0	1	1	7	3	7	14	10	6	7	3	3	2	7	4	1	1	1	4	1	1	5	3	3
Aech_g00323_i2	2	0	1	1	3	1	0	0	3	1	7	0	1	3	1	2	0	1	0	3	2	1	1	6	1	0	2	1	1
Aech_g00323_i3	3	1	0	0	3	3	4	0	1	4	3	4	3	2	2	3	3	1	0	2	0	0	1	3	0	1	0	2	3
Aech_g00324_i1	0	0	0	0	0	0	0	0	0	0	0	0	0	0	0	0	0	0	0	0	0	0	0	0	0	0	0	0	0
Aech_g00324_i2	0	0	0	0	0	0	0	0	0	0	0	0	0	0	0	0	0	0	0	0	0	0	0	0	0	0	0	0	0
Aech_g00324_i3	0	0	0	0	0	0	0	0	0	0	0	0	0	0	0	0	0	0	0	0	0	0	0	0	0	0	0	0	0
Aech_g00324_i4	0	0	0	0	0	0	0	0	0	0	0	0	0	0	0	0	0	0	0	0	0	0	0	0	0	0	0	0	0
Aech_g00327_i1	0	0	0	0	0	0	0	0	0	0	0	0	0	0	0	0	0	0	0	0	0	0	0	0	0	0	0	0	0
Aech_g00327_i10	0	0	0	0	0	0	0	0	0	0	0	0	0	0	0	0	0	0	0	0	0	0	0	0	0	0	0	0	0
Aech_g00327_i2	0	0	0	0	0	0	0	0	0	0	0	0	0	0	0	0	0	0	0	0	0	0	0	0	0	0	0	0	0
Aech_g00327_i3	0	0	0	0	0	0	0	0	0	0	0	0	0	0	0	0	0	0	0	0	0	0	0	0	0	0	0	0	0
Aech_g00327_i4	0	0	0	0	0	0	0	0	0	0	0	0	0	0	0	0	0	0	0	0	0	0	0	0	0	0	0	0	0
Aech_g00327_i5	0	0	0	0	0	0	0	0	0	0	0	0	0	0	0	0	0	0	0	0	0	0	0	0	0	0	0	0	0
Aech_g00327_i6	0	0	0	0	0	0	0	0	0	0	0	0	0	0	0	0	0	0	0	0	0	0	0	0	0	0	0	0	0
Aech_g00327_i7	0	0	0	0	0	0	0	0	0	0	0	0	0	0	0	0	0	0	0	0	0	0	0	0	0	0	0	0	0
Aech_g00327_i8	0	0	0	0	0	0	0	0	0	0	0	0	0	0	0	0	0	0	0	0	0	0	0	0	0	0	0	0	0
Aech_g00327_i9	0	0	0	0	0	0	0	0	0	0	0	0	0	0	0	0	0	0	0	0	0	0	0	0	0	0	0	0	0
Aech_g00328_i1	0	0	0	0	0	0	0	0	0	0	0	0	0	0	0	0	0	0	0	0	0	0	0	0	0	0	0	0	0
Aech_g00328_i2	500	283	357	412	471	351	427	576	544	518	205	583	407	468	552	180	428	498	365	543	77	540	513	502	630	659	449	597	483
Aech_g00329_i1	2	4	5	5	7	3	5	5	3	8	3	9	6	3	4	2	6	2	12	1	2	4	4	2	5	9	1	2	3
Aech_g00329_i2	0	0	0	0	0	0	0	0	0	0	0	0	0	0	0	0	0	0	0	0	0	0	0	0	0	0	0	0	0
Aech_g00329_i3	0	0	0	0	0	0	0	0	0	0	0	0	0	0	0	0	0	0	0	0	0	0	0	0	0	0	0	0	0
Aech_g00330_i1	258	136	217	201	176	175	156	196	219	224	124	322	171	313	215	111	270	241	164	347	97	236	231	241	252	212	201	290	242
Aech_g00331_i1	0	0	0	0	0	0	0	0	0	0	0	0	0	0	0	0	0	0	0	0	0	0	0	0	0	0	0	0	0
Aech_g00331_i2	4	2	3	2	2	1	2	1	1	3	2	0	3	3	4	2	1	2	0	5	0	0	2	2	2	0	2	1	2
Aech_g00331_i3	1	1	0	1	0	1	0	0	0	0	0	0	0	0	0	0	0	0	0	1	0	0	1	0	0	0	0	1	2
Aech_g00333_i1	0	0	0	0	0	0	0	0	0	0	0	0	0	0	0	0	0	0	0	0	0	0	0	0	0	0	0	0	0
Aech_g00333_i2	0	0	0	0	0	0	0	0	0	0	0	0	0	0	0	0	0	0	0	0	0	0	0	0	0	0	0	0	0
Aech_g00333_i3	63	42	48	83	88	43	42	40	48	37	40	65	47	57	49	16	70	71	11	106	14	70	94	65	43	72	37	74	75
Aech_g00333_i4	0	0	0	0	0	0	0	0	0	0	0	0	0	0	0	0	0	0	0	0	0	0	0	0	0	0	0	0	0
Aech_g00333_i5	0	0	0	0	0	0	0	0	0	0	0	0	0	0	0	0	0	0	0	0	0	0	0	0	0	0	0	0	0
Aech_g00333_i6	0	0	0	0	0	0	0	0	0	0	0	0	0	0	0	0	0	0	0	0	0	0	0	0	0	0	0	0	0
Aech_g00333_i7	0	0	0	0	0	0	0	0	0	0	0	0	0	0	0	0	0	0	0	0	0	0	0	0	0	0	0	0	0
Aech_g00333_i8	0	8	5	1	6	6	5	1	11	2	14	10	6	8	6	4	13	7	19	5	5	8	14	8	5	11	1	5	3
Aech_g00334_i1	173	141	193	155	130	163	136	165	182	165	237	146	193	215	239	148	191	196	307	306	224	194	247	228	210	198	159	181	200
Aech_g00334_i2	0	0	0	0	0	0	0	0	0	0	0	0	0	0	0	0	0	0	0	0	0	0	0	0	0	0	0	0	0
Aech_g00334_i3	30	28	26	19	15	10	11	21	39	26	58	18	35	34	42	19	26	30	9	42	26	31	19	22	6	15	10	15	13
Aech_g00335_i1	0	0	0	0	0	0	0	0	0	0	0	0	0	0	0	0	0	0	0	0	0	0	0	0	0	0	0	0	0
Aech_g00335_i2	2	2	0	0	1	2	10	6	11	3	0	4	1	3	5	4	5	1	5	2	0	2	4	1	2	35	3	8	0
Aech_g00336_i1	0	0	0	1	0	0	0	0	0	0	0	0	0	0	1	0	0	1	0	0	0	0	0	0	0	0	0	1	0
Aech_g00336_i2	0	0	0	0	0	0	0	0	0	0	0	0	0	0	0	0	0	0	0	0	0	0	0	0	0	0	0	0	0
Aech_g00336_i3	0	0	0	0	0	0	0	1	0	0	0	0	0	0	0	1	0	0	0	0	0	0	0	0	0	0	0	0	0
Aech_g00337_i1	1	0	0	0	0	0	0	0	0	0	0	0	0	0	0	0	0	0	0	0	0	0	1	0	0	1	0	0	1
Aech_g00337_i2	0	0	0	0	0	0	0	0	0	0	0	0	0	0	0	0	0	0	0	0	0	0	0	0	0	0	0	0	0
Aech_g00337_i3	0	0	0	0	0	0	0	0	0	0	0	0	0	0	0	0	0	0	0	0	0	0	0	0	0	0	0	0	0
Aech_g00338_i1	44	29	34	33	47	34	53	53	52	55	18	52	40	42	51	34	41	39	36	28	7	53	40	56	69	74	46	37	59
Aech_g00338_i2	0	2	0	1	1	2	1	1	0	2	0	0	2	0	2	1	3	1	0	1	0	0	1	1	2	2	2	4	0
Aech_g00340_i1	2	0	0	2	1	0	0	1	0	1	0	1	0	0	0	0	1	0	0	0	0	0	1	0	2	3	3	2	0
Aech_g00340_i3	16	15	14	12	38	13	10	18	16	25	14	23	26	21	16	17	16	25	34	19	7	18	15	13	14	22	14	23	18
Aech_g00341_i1	27	17	17	28	45	25	36	57	30	51	35	40	38	43	52	35	35	49	55	35	14	26	24	33	45	42	31	49	42
Aech_g00341_i2	0	0	0	0	0	0	0	0	0	0	0	0	0	0	0	0	0	0	0	0	0	0	0	0	0	0	0	0	0
Aech_g00342_i1	0	0	0	0	0	0	0	0	0	0	0	0	0	0	0	0	0	0	0	0	0	0	0	0	0	0	0	0	0
Aech_g00342_i2	0	0	0	0	0	0	0	0	0	0	0	0	0	0	0	0	0	0	0	0	0	0	0	0	0	0	0	0	0
Aech_g00343_i1	0	0	1	0	1	2	0	1	1	2	5	1	1	2	0	2	0	1	1	0	2	0	0	0	1	1	0	0	1
Aech_g00343_i2	0	0	0	0	0	0	0	0	0	0	0	0	0	0	0	0	0	0	0	0	0	0	0	0	0	0	0	0	0
Aech_g00345_i1	0	0	0	0	0	0	0	0	1	1	2	0	0	0	0	2	0	0	0	0	8	0	0	0	0	0	0	0	0
Aech_g00346_i1	247	199	223	250	266	245	150	230	287	362	242	431	321	312	380	171	165	248	165	304	78	235	274	298	300	325	266	265	315
Aech_g00347_i1	1470	1097	1275	1401	1443	1334	1104	1459	1413	1324	1435	1375	1415	1370	1676	1456	1376	1388	1648	1491	860	1209	1509	1370	1620	1352	1039	1302	1462
Aech_g00348_i1	0	0	0	0	0	0	0	0	0	0	0	0	0	0	0	0	0	0	0	0	0	0	0	0	0	0	0	0	0
Aech_g00348_i2	3	1	3	2	2	0	4	2	3	5	3	6	0	5	2	1	2	0	0	0	0	1	1	2	1	1	3	3	2
Aech_g00348_i3	1	0	1	2	1	2	0	5	0	4	2	0	4	7	2	0	1	3	0	1	0	3	1	2	0	1	1	0	1
Aech_g00349_i1	0	0	0	0	0	0	0	0	0	0	0	0	0	0	0	0	0	0	0	0	0	0	0	0	0	0	0	0	0
Aech_g00349_i2	0	0	0	0	0	1	2	1	0	0	0	0	0	0	0	0	0	0	0	1	0	0	0	0	0	0	1	0	0
Aech_g00349_i3	0	0	0	0	0	0	0	0	0	0	0	0	0	0	0	0	0	0	0	0	0	0	0	0	0	0	0	0	0
Aech_g00350_i1	1396	797	1100	1231	1247	1011	821	1097	1001	957	922	1095	880	1060	1083	654	980	921	1373	1187	505	1047	1311	1173	1151	1163	858	1407	1258
Aech_g00350_i2	0	0	0	0	0	0	0	0	0	0	0	0	0	0	0	0	0	0	0	0	0	0	0	0	0	0	0	0	0
Aech_g00351_i1	66	48	84	60	97	78	80	86	87	75	79	97	77	105	83	52	104	116	75	78	36	97	71	84	67	116	70	75	73
Aech_g00351_i2	105	92	83	99	133	90	111	108	102	107	137	108	93	91	110	125	110	102	218	99	91	93	114	93	85	112	64	81	89
Aech_g00351_i3	34	25	32	40	47	37	37	37	47	53	80	46	32	68	39	45	74	62	76	58	54	52	54	44	45	62	33	57	58
Aech_g00351_i4	0	0	0	1	2	0	0	1	1	1	0	1	1	0	3	1	0	0	0	0	0	0	1	0	1	0	0	0	1
Aech_g00352_i1	28	8	13	11	29	20	7	21	23	16	29	20	13	22	25	31	24	26	66	34	17	19	10	27	23	13	10	15	11
Aech_g00352_i2	0	0	0	0	0	0	0	0	0	0	0	0	0	0	0	0	0	0	0	0	0	0	0	0	0	0	0	0	0
Aech_g00353_i1	0	0	0	0	0	0	0	0	0	0	0	0	0	0	0	0	0	0	0	0	0	0	0	0	0	0	0	0	0
Aech_g00353_i2	0	0	0	0	0	0	0	0	0	0	0	0	0	0	0	0	0	0	0	0	0	0	0	0	0	0	0	0	0
Aech_g00353_i3	0	0	0	0	0	0	0	0	0	0	0	0	0	0	0	0	0	0	0	0	0	0	0	0	0	0	0	0	0
Aech_g00353_i4	0	0	0	0	0	0	0	0	0	0	0	0	0	0	0	0	0	0	0	0	0	0	0	0	0	0	0	0	0
Aech_g00354_i1	0	0	0	0	0	0	0	0	0	0	0	0	0	0	0	0	0	0	0	0	0	0	0	0	0	0	0	0	0
Aech_g00354_i10	0	0	0	0	0	0	0	0	0	0	0	0	0	0	0	0	0	1	0	0	0	0	0	0	0	0	0	0	0
Aech_g00354_i11	0	0	0	0	0	0	0	0	0	0	0	0	0	0	0	0	0	0	0	0	0	0	0	0	0	0	0	0	0
Aech_g00354_i12	0	0	0	0	0	0	0	0	0	0	0	0	0	0	0	0	0	0	0	0	0	0	0	0	0	0	0	0	0
Aech_g00354_i13	0	0	0	0	0	0	0	0	0	0	0	0	0	0	0	0	0	0	0	0	0	0	0	0	0	0	0	0	0
Aech_g00354_i14	0	0	0	0	0	0	0	0	0	0	0	0	0	0	0	0	0	0	0	0	0	0	0	0	0	0	0	0	0
Aech_g00354_i15	0	0	0	0	0	0	1	1	0	0	0	0	0	0	0	0	0	0	1	0	0	0	0	0	1	0	0	0	0
Aech_g00354_i16	0	0	0	0	0	0	0	0	0	0	0	0	0	0	0	0	0	0	0	0	0	0	0	0	0	0	0	0	0
Aech_g00354_i17	0	0	0	0	0	0	0	0	0	0	0	0	0	0	0	0	0	0	0	0	0	0	0	0	0	0	0	0	0
Aech_g00354_i18	0	0	0	0	0	0	0	0	0	0	0	0	0	0	0	0	0	0	0	0	0	0	0	0	0	0	0	0	0
Aech_g00354_i2	0	0	0	0	0	0	0	0	0	0	0	0	0	0	0	0	0	0	0	0	0	0	0	0	0	0	0	0	0
Aech_g00354_i3	0	0	0	0	0	0	0	0	0	0	0	0	0	0	0	0	0	0	0	0	0	0	0	0	0	0	0	0	0
Aech_g00354_i4	0	0	0	0	0	0	0	0	0	0	0	0	0	0	0	0	0	0	0	0	0	0	0	0	0	0	0	0	0
Aech_g00354_i5	0	0	0	0	0	0	0	0	0	0	0	0	0	0	0	0	0	0	0	0	0	0	0	0	0	0	0	0	0
Aech_g00354_i6	0	0	0	0	0	0	0	0	0	0	0	0	0	0	0	0	0	0	0	0	0	0	0	0	0	0	0	0	0
Aech_g00354_i7	0	0	0	0	0	0	0	0	0	0	0	0	0	0	0	0	0	0	0	0	0	0	0	0	0	0	0	0	0
Aech_g00354_i8	25	20	32	29	15	9	17	14	27	23	21	16	22	11	19	15	25	14	0	34	14	11	29	24	20	12	22	14	22
Aech_g00354_i9	5	2	3	4	8	2	4	3	7	5	6	3	8	7	9	4	4	2	23	5	5	1	3	1	2	7	6	1	7
Aech_g00356_i1	0	0	0	0	0	0	0	0	0	0	0	0	0	0	0	0	0	0	0	0	0	0	0	0	0	0	0	0	0
Aech_g00356_i10	0	0	0	0	0	0	0	0	0	0	0	0	0	0	0	0	0	0	0	0	0	0	0	0	0	0	0	0	0
Aech_g00356_i2	0	0	0	0	0	0	0	0	0	0	0	0	0	0	0	0	0	0	0	0	0	0	0	0	0	0	0	0	0
Aech_g00356_i3	0	0	0	0	0	0	0	0	0	0	0	0	0	0	0	0	0	0	0	0	0	0	0	0	0	0	0	0	0
Aech_g00356_i4	0	0	0	0	0	0	0	0	0	0	0	0	0	0	0	0	0	0	0	0	0	0	0	0	0	0	0	0	0
Aech_g00356_i5	13	7	15	11	22	12	6	3	7	10	14	8	15	13	7	10	12	8	9	16	7	12	10	11	13	11	8	3	14
Aech_g00356_i6	0	0	0	0	0	0	0	0	0	0	0	0	0	0	0	0	0	0	0	0	0	0	0	0	0	0	0	0	0
Aech_g00356_i7	0	0	0	0	0	0	0	0	0	0	0	0	0	0	0	0	0	0	0	0	0	0	0	0	0	0	0	0	0
Aech_g00356_i8	4	2	4	5	4	16	2	7	5	10	11	5	5	7	13	2	14	20	0	7	12	1	4	5	7	7	6	2	2
Aech_g00356_i9	0	0	0	0	0	0	0	0	0	0	0	0	0	0	0	0	0	0	0	0	0	0	0	0	0	0	0	0	0
Aech_g00357_i1	4	0	4	7	2	4	0	0	6	5	7	0	2	4	8	4	2	1	0	3	3	1	3	3	2	0	1	1	2
Aech_g00357_i2	0	0	0	0	0	0	0	0	0	0	0	0	0	0	0	0	0	0	0	0	0	0	0	0	0	0	0	0	0
Aech_g00357_i3	0	0	0	0	0	0	0	0	0	0	0	0	0	0	0	0	0	0	0	0	0	0	0	0	0	0	0	0	0
Aech_g00358_i1	5	0	9	7	5	2	3	3	5	2	15	3	4	4	3	2	13	2	2	8	1	3	6	2	3	3	2	3	5
Aech_g00358_i2	0	0	0	0	0	0	0	0	0	0	0	0	0	0	0	0	0	0	0	0	0	0	0	0	0	0	0	0	0
Aech_g00358_i3	0	0	0	0	0	0	0	0	0	0	0	0	0	0	0	0	0	0	0	0	0	0	0	0	0	0	0	0	0
Aech_g00358_i4	0	0	0	0	0	0	0	0	0	0	0	0	0	0	0	0	0	0	0	0	0	0	0	0	0	0	0	0	0
Aech_g00358_i5	0	0	0	0	0	0	0	0	0	0	0	0	0	0	0	0	0	0	0	0	0	0	0	0	0	0	0	0	0
Aech_g00358_i6	0	0	0	0	0	0	0	0	0	0	0	0	0	0	0	0	0	0	0	0	0	0	0	0	0	0	0	0	0
Aech_g00358_i7	0	0	0	0	0	0	0	0	0	0	0	0	0	0	0	0	0	0	0	0	0	0	0	0	0	0	0	0	0
Aech_g00358_i8	0	0	0	0	0	0	0	0	0	0	0	0	0	0	0	0	0	0	0	0	0	0	0	0	0	0	0	0	0
Aech_g00358_i9	16	6	14	19	16	19	11	23	17	20	57	17	16	24	12	27	42	7	30	40	19	17	20	9	10	16	15	11	18
Aech_g00359_i1	1665	1307	1727	1624	1906	1299	1322	1738	1610	1955	1743	1568	1575	1564	1852	1571	1630	1267	2404	1308	1526	1541	1945	1717	2064	2123	1405	1860	1952
Aech_g00363_i1	0	0	0	0	0	0	0	0	0	0	0	0	0	0	0	0	0	0	0	0	0	0	0	0	0	0	0	0	0
Aech_g00363_i2	0	0	0	0	0	0	0	0	0	0	0	0	0	0	0	0	0	0	0	0	0	0	0	0	0	0	0	0	0
Aech_g00363_i3	0	0	0	0	0	0	0	0	0	0	0	0	0	0	0	0	0	0	0	0	0	0	0	0	0	0	0	0	0
Aech_g00363_i4	0	0	0	0	0	0	0	0	0	0	1	0	0	0	0	0	0	1	0	0	0	2	0	0	0	0	0	0	0
Aech_g00363_i5	0	0	0	0	0	0	0	0	0	0	0	0	0	0	0	0	0	0	0	0	0	0	0	0	0	0	0	0	0
Aech_g00363_i6	0	0	0	0	0	0	0	0	0	0	0	0	0	0	0	0	0	0	0	0	0	0	0	0	0	0	0	0	0
Aech_g00363_i7	2	1	0	3	1	1	1	0	2	1	5	3	2	2	5	1	3	3	0	4	1	3	0	3	7	1	1	1	4
Aech_g00363_i8	0	0	0	0	0	0	0	0	0	0	0	0	0	0	0	0	0	0	0	0	0	0	0	0	0	0	0	0	0
Aech_g00363_i9	12	3	7	7	4	3	6	1	10	8	4	7	4	5	8	5	13	6	11	16	1	4	9	6	25	11	14	8	11
Aech_g00364_i2	0	0	0	0	0	0	0	0	0	0	0	0	0	0	0	0	0	0	0	0	0	0	0	0	0	0	0	0	0
Aech_g00364_i3	4	3	6	4	10	5	2	2	6	5	7	8	3	7	2	1	11	0	0	5	1	5	3	3	6	5	9	7	6
Aech_g00365_i1	876	611	851	892	831	826	758	1064	1053	987	712	916	992	871	1044	735	855	812	879	885	654	959	1020	967	912	1085	755	853	996
Aech_g00365_i2	0	0	0	0	0	0	0	0	0	0	0	0	0	0	0	0	0	0	0	0	0	0	0	0	0	0	0	0	0
Aech_g00366_i1	1315	876	1278	1371	1480	1219	1080	1481	1492	1597	1015	1328	1210	1266	1728	867	1219	1212	1635	1225	742	1343	1539	1390	1279	1420	1001	1301	1346
Aech_g00367_i1	47	30	63	58	47	37	46	45	39	37	68	45	35	37	65	34	51	60	33	60	37	44	79	54	58	53	28	55	57
Aech_g00368_i1	2698	1650	2238	2435	2498	1911	1746	2440	2264	2240	1681	2030	1939	2331	2410	1262	1634	1704	1975	2338	1386	2507	2555	2361	2236	2393	1724	2386	2331
Aech_g00371_i2	0	0	0	0	0	0	0	0	0	0	0	0	0	0	0	0	0	0	0	0	0	0	0	0	0	0	0	0	0
Aech_g00371_i3	0	0	0	0	0	0	0	0	0	0	0	0	0	0	0	0	0	0	0	0	0	0	0	0	0	0	0	0	0
Aech_g00371_i4	0	0	0	0	0	0	0	0	0	0	0	0	0	0	0	0	0	0	0	0	0	0	0	0	0	0	0	0	0
Aech_g00372_i1	1195	989	1441	1381	1272	1273	733	1113	1096	1322	1056	1266	1111	1295	1423	770	858	1321	1511	1080	1425	1166	1377	1148	1269	1078	1082	1130	1421
Aech_g00373_i1	0	0	0	0	0	0	0	0	0	0	0	0	0	0	0	0	0	0	0	0	0	0	0	0	0	0	0	0	0
Aech_g00373_i2	0	0	0	0	0	0	0	0	0	0	0	0	0	0	0	0	0	0	0	0	0	0	0	0	0	0	0	0	0
Aech_g00373_i3	0	0	0	0	0	0	0	0	0	0	0	0	0	0	0	0	0	0	0	0	0	0	0	0	0	0	0	0	0
Aech_g00373_i4	0	0	0	0	0	0	0	0	0	0	0	0	0	0	0	0	0	0	0	0	0	0	0	0	0	0	0	0	0
Aech_g00374_i2	0	0	0	0	0	0	0	0	0	0	0	0	0	0	0	0	0	0	0	0	0	0	0	0	0	0	0	0	0
Aech_g00374_i3	0	0	0	0	0	0	0	0	0	0	0	0	0	0	0	0	0	0	0	0	0	0	0	0	0	0	0	0	0
Aech_g00376_i1	0	0	0	0	0	0	0	0	0	0	0	0	0	0	0	0	0	0	0	0	0	0	0	0	0	0	0	0	0
Aech_g00376_i2	0	0	0	0	0	0	0	0	0	0	0	0	0	0	0	0	0	0	0	0	0	0	0	0	0	0	0	0	0
Aech_g00376_i3	5	3	5	3	3	4	0	1	2	3	3	8	5	0	5	3	3	14	16	2	10	3	10	17	2	3	4	2	7
Aech_g00376_i4	3	4	2	2	4	0	1	5	2	3	8	6	3	5	2	6	7	6	4	7	7	3	6	7	2	1	1	6	1
Aech_g00376_i5	0	0	0	0	0	0	0	0	0	0	0	0	0	0	0	0	0	0	0	0	0	0	0	0	0	0	0	0	0
Aech_g00377_i1	0	0	0	0	0	0	0	0	0	0	0	0	0	0	0	0	0	0	0	0	0	0	0	0	0	0	0	0	0
Aech_g00377_i2	112	50	94	88	105	76	86	115	123	121	155	113	86	126	123	99	132	120	136	153	99	120	125	105	117	125	96	162	122
Aech_g00378_i1	0	0	0	0	0	0	0	0	0	0	0	0	0	0	0	0	0	0	0	0	0	0	0	0	0	0	0	0	0
Aech_g00378_i2	0	0	0	0	0	0	0	0	0	0	0	0	0	0	0	0	0	0	0	0	0	0	0	0	0	0	0	0	0
Aech_g00378_i3	0	0	0	0	0	0	0	0	0	0	0	0	0	0	0	0	0	0	0	0	0	0	0	0	0	0	0	0	0
Aech_g00379_i1	0	0	0	0	0	0	0	0	0	0	0	0	0	0	0	0	0	0	0	0	0	0	0	0	0	0	0	0	0
Aech_g00379_i2	0	0	0	0	0	0	0	0	0	0	0	0	0	0	0	0	0	0	0	0	0	0	0	0	0	0	0	0	0
Aech_g00379_i3	0	0	0	0	0	0	0	0	0	0	0	0	0	0	0	0	0	0	0	0	0	0	0	0	0	0	0	0	0
Aech_g00380_i1	0	0	0	0	0	0	0	0	0	0	0	0	0	0	0	0	0	0	0	0	0	0	0	0	0	0	0	0	0
Aech_g00380_i2	0	0	0	0	0	0	0	0	0	0	0	0	0	0	0	0	0	0	0	0	0	0	0	0	0	0	0	0	0
Aech_g00380_i3	0	0	0	0	0	0	0	0	0	0	0	0	0	0	0	0	0	0	0	0	0	0	0	0	0	0	0	0	0
Aech_g00380_i4	0	0	0	0	0	0	0	0	0	0	0	0	0	0	0	0	0	0	0	0	0	0	0	0	0	0	0	0	0
Aech_g00380_i5	92	46	66	72	116	71	49	94	57	83	46	90	69	85	84	42	63	75	48	86	28	76	75	84	82	91	61	72	81
Aech_g00381_i1	1	0	0	1	1	1	0	2	0	0	0	0	0	0	0	1	0	2	0	0	3	0	0	0	0	0	0	0	0
Aech_g00381_i2	0	0	0	0	0	0	1	0	0	0	0	0	1	0	2	0	0	0	0	1	0	0	0	0	0	1	0	0	0
Aech_g00381_i3	0	0	0	0	0	0	0	0	0	0	0	0	0	0	0	0	0	0	0	0	0	0	0	0	0	0	0	0	0
Aech_g00383_i1	18	24	30	21	26	24	15	29	33	26	34	12	29	20	22	9	9	32	6	29	8	19	13	16	18	15	10	19	23
Aech_g00383_i2	0	0	0	0	0	0	0	0	0	0	0	0	0	0	0	0	0	0	0	0	0	0	0	0	0	0	0	0	0
Aech_g00384_i1	4	1	3	20	14	7	10	10	9	8	14	3	11	16	9	6	21	32	0	22	0	5	5	6	5	2	3	4	13
Aech_g00385_i1	1	0	0	1	1	0	0	1	0	0	2	0	0	0	0	0	5	0	0	0	0	0	0	0	0	0	0	0	0
Aech_g00386_i1	0	0	1	1	3	0	0	1	0	0	2	0	0	0	0	0	0	0	0	1	1	2	0	0	1	0	0	1	0
Aech_g00386_i2	12	9	15	24	16	12	7	9	8	5	10	7	7	18	15	1	20	14	5	14	4	13	17	18	12	10	11	12	14
Aech_g00387_i1	7	9	19	15	8	7	2	4	5	4	47	8	5	14	1	0	22	21	6	12	4	5	5	5	24	7	1	3	8
Aech_g00388_i1	8	11	8	19	18	7	15	9	14	4	22	11	8	16	14	8	27	17	0	12	1	22	14	14	20	22	10	16	19
Aech_g00389_i1	94	52	81	78	144	81	48	92	101	113	68	89	92	110	115	59	52	112	195	110	95	100	109	102	109	119	96	105	106
Aech_g00389_i2	3	0	1	4	1	1	1	3	2	3	6	0	4	3	2	3	2	2	16	3	3	3	1	3	3	4	0	2	2
Aech_g00390_i1	32	12	22	23	35	16	35	40	44	35	21	31	30	42	37	21	27	30	43	24	6	33	39	31	46	40	31	33	32
Aech_g00390_i2	0	0	0	0	0	0	0	0	0	0	0	0	0	0	0	0	0	0	0	0	0	0	0	0	0	0	0	0	0
Aech_g00390_i3	0	0	0	0	0	0	0	0	0	0	0	0	0	0	0	0	0	0	0	0	0	0	0	0	0	0	0	0	0
Aech_g00391_i1	0	0	0	0	0	0	0	0	0	0	0	0	0	0	0	0	0	0	0	0	0	0	0	0	0	0	0	0	0
Aech_g00391_i2	0	0	0	0	0	0	0	0	0	0	0	0	0	0	0	0	0	0	0	0	0	0	0	0	0	0	0	0	0
Aech_g00391_i3	0	0	0	0	0	0	0	0	0	0	0	0	0	0	0	0	0	0	0	0	0	0	0	0	0	0	0	1	0
Aech_g00391_i4	0	0	0	0	0	0	0	0	0	0	0	0	0	0	0	0	0	0	0	0	0	0	0	0	0	0	0	0	0
Aech_g00391_i5	0	0	0	0	0	0	0	0	0	0	0	0	0	0	0	0	0	0	0	0	0	0	0	0	0	0	0	0	0
Aech_g00392_i1	225	91	145	160	236	172	227	156	200	260	232	216	243	187	101	386	126	97	3	181	30	145	164	199	161	195	170	168	182
Aech_g00392_i2	0	0	0	0	0	0	0	0	0	0	0	0	0	0	0	0	0	0	0	0	0	0	0	0	0	0	0	0	0
Aech_g00392_i3	1	0	0	0	1	1	0	0	0	0	0	0	0	0	0	0	0	0	0	0	0	0	0	0	0	1	0	0	0
Aech_g00393_i1	0	0	0	0	0	0	0	0	0	0	0	0	0	0	0	0	0	0	0	0	0	0	0	0	0	0	0	0	0
Aech_g00393_i10	0	0	0	0	0	0	0	0	0	0	0	0	0	0	0	0	0	0	0	0	0	0	0	0	0	0	0	0	0
Aech_g00393_i11	0	0	0	0	0	0	0	0	0	0	0	0	0	0	0	0	0	0	0	0	0	0	0	0	0	0	0	0	0
Aech_g00393_i12	0	0	0	0	0	0	0	0	0	0	0	0	0	0	0	0	0	0	0	0	0	0	0	0	0	0	0	0	0
Aech_g00393_i13	0	0	0	0	0	0	0	0	0	0	0	0	0	0	0	0	0	0	0	0	0	0	0	0	0	0	0	0	0
Aech_g00393_i2	0	0	0	0	0	0	0	0	0	0	0	0	0	0	0	0	0	0	0	0	0	0	0	0	0	0	0	0	0
Aech_g00393_i3	1	0	0	0	3	0	0	0	0	0	2	1	1	0	0	1	1	0	5	0	0	0	0	0	3	0	0	0	1
Aech_g00393_i4	0	0	0	0	0	0	0	0	0	0	0	0	0	0	0	0	0	0	0	0	0	0	0	0	0	0	0	0	0
Aech_g00393_i5	0	0	0	0	0	0	0	0	0	0	0	0	0	0	0	0	0	0	0	0	0	0	0	0	0	0	0	0	0
Aech_g00393_i6	0	0	0	0	0	0	0	0	0	0	0	0	0	0	0	0	0	0	0	0	0	0	0	0	0	0	0	0	0
Aech_g00393_i7	0	0	0	0	0	0	0	0	0	0	0	0	0	0	0	0	0	0	0	0	0	0	0	0	0	0	0	0	0
Aech_g00393_i8	0	0	0	0	0	0	0	0	0	0	0	0	0	0	0	0	0	0	0	0	0	0	0	0	0	0	0	0	0
Aech_g00393_i9	1	0	1	0	0	0	0	1	0	0	0	0	0	0	2	0	0	1	0	0	1	1	1	0	0	1	0	0	0
Aech_g00395_i1	45	35	42	54	75	55	39	50	67	68	50	62	54	60	64	57	39	60	124	69	17	70	40	52	50	55	65	64	53
Aech_g00395_i2	0	0	0	0	0	0	0	0	0	0	0	0	0	0	0	0	0	0	0	0	0	0	0	0	0	0	0	0	0
Aech_g00395_i3	2	1	1	0	1	0	3	2	3	2	2	4	2	1	1	3	1	0	0	1	1	1	0	0	0	4	0	1	0
Aech_g00396_i1	0	0	0	0	0	0	0	0	0	0	0	0	0	0	0	0	0	0	0	0	0	0	0	0	0	0	0	0	0
Aech_g00396_i2	0	0	0	0	0	0	0	0	0	0	0	0	0	0	0	0	1	0	0	1	0	0	0	0	0	0	0	0	0
Aech_g00397_i1	0	0	0	0	0	0	0	0	0	0	0	0	0	0	0	0	0	0	0	0	0	0	0	0	0	0	0	0	0
Aech_g00397_i2	3	7	4	6	4	6	2	7	4	13	3	4	4	6	10	7	4	8	0	14	3	7	2	4	6	13	4	6	4
Aech_g00398_i1	0	0	0	0	0	0	0	0	0	0	0	0	0	0	0	0	0	0	0	0	0	0	0	0	0	0	0	0	0
Aech_g00398_i2	0	0	0	0	0	0	0	0	0	0	0	0	0	0	0	0	0	0	0	0	0	0	0	0	0	0	0	0	0
Aech_g00398_i3	0	0	0	0	0	0	0	0	0	0	0	0	0	0	0	0	0	0	0	0	0	0	0	0	0	0	0	0	0
Aech_g00398_i4	0	0	0	0	0	0	0	0	0	0	0	0	0	0	0	0	0	0	0	0	0	0	0	0	0	0	0	0	0
Aech_g00398_i5	3	1	2	2	2	3	3	4	5	1	1	3	2	2	4	5	6	2	0	5	1	0	2	1	0	4	4	3	2
Aech_g00398_i6	0	0	0	0	0	0	0	0	0	0	0	0	0	0	0	0	0	0	0	0	0	0	0	0	0	0	0	0	0
Aech_g00398_i7	0	0	0	0	0	0	0	0	0	0	0	0	0	0	0	0	0	0	0	0	0	0	0	0	0	0	0	0	0
Aech_g00399_i2	0	0	0	0	0	0	0	0	0	0	0	0	0	0	0	0	0	0	0	0	0	0	0	0	0	0	0	0	0
Aech_g00399_i3	0	0	0	0	0	0	0	0	0	0	0	0	0	0	0	0	0	0	0	0	0	0	0	0	0	0	0	0	0
Aech_g00400_i2	0	0	0	0	0	0	0	0	0	0	0	0	0	0	0	0	0	0	0	0	0	0	0	0	0	0	0	0	0
Aech_g00400_i3	0	0	0	0	0	0	0	0	0	0	0	0	0	0	0	0	0	0	0	0	0	0	0	0	0	0	0	0	0
Aech_g00401_i1	0	0	0	0	0	0	0	0	0	0	0	0	0	0	0	0	0	0	0	0	0	0	0	0	0	0	0	0	0
Aech_g00401_i3	0	0	0	0	0	0	0	0	0	0	0	0	0	0	0	0	0	0	0	0	0	0	0	0	0	0	0	0	0
Aech_g00401_i4	103	63	68	101	96	83	70	123	102	121	65	83	84	73	78	52	72	75	1	121	17	89	62	110	112	138	57	127	103
Aech_g00403_i1	2	2	7	3	5	5	1	8	3	1	5	5	1	2	6	2	8	5	0	9	0	2	4	0	1	9	5	4	1
Aech_g00404_i1	0	0	0	0	0	0	0	0	0	0	0	0	0	0	0	0	0	0	0	0	0	0	0	0	0	0	0	0	0
Aech_g00404_i2	0	0	0	0	0	0	0	0	0	0	0	0	0	0	0	0	0	0	0	0	0	0	0	0	0	0	0	0	0
Aech_g00404_i3	0	0	0	0	0	0	0	0	0	0	0	0	0	0	0	0	0	0	0	0	0	0	0	0	0	0	0	0	0
Aech_g00404_i4	0	0	0	0	0	0	0	0	0	0	0	0	0	0	0	0	0	0	0	0	0	0	0	0	0	0	0	0	0
Aech_g00404_i5	0	0	0	0	0	0	0	0	0	0	0	0	0	0	0	0	0	0	0	0	0	0	0	0	0	0	0	0	0
Aech_g00404_i6	0	0	0	0	0	0	0	0	0	0	0	0	0	0	0	0	0	0	0	0	0	0	0	0	0	0	0	0	0
Aech_g00404_i7	0	0	0	0	0	0	0	0	0	0	0	0	0	0	0	0	0	0	0	0	0	0	0	0	0	0	0	0	0
Aech_g00404_i8	0	0	0	0	0	0	0	0	0	0	0	0	0	0	0	0	0	0	0	0	0	0	0	0	0	0	0	0	0
Aech_g00404_i9	0	0	0	0	0	0	0	0	0	0	0	0	0	0	0	0	0	0	0	0	0	0	0	0	0	0	0	0	0
Aech_g00407_i1	146	67	131	114	158	99	80	130	137	111	195	112	119	128	108	135	162	121	213	151	130	118	122	123	120	94	85	104	113
Aech_g00407_i2	0	1	0	0	0	0	0	0	0	0	1	0	0	2	0	0	0	2	0	0	0	1	0	0	0	0	0	0	0
Aech_g00408_i1	0	0	0	0	0	0	0	0	0	0	0	0	0	0	0	0	0	0	0	0	0	0	0	0	0	0	0	0	0
Aech_g00408_i2	0	0	0	0	0	0	0	0	0	0	0	0	0	0	0	0	0	0	0	0	0	0	0	0	0	0	0	0	0
Aech_g00408_i3	0	0	0	0	0	0	0	0	0	0	0	0	0	0	0	0	0	0	0	0	0	0	0	0	0	0	0	0	0
Aech_g00408_i4	0	0	0	0	0	0	0	0	0	0	0	0	0	0	0	0	0	0	0	0	0	0	0	0	0	0	0	0	0
Aech_g00408_i5	0	0	0	0	0	0	0	0	0	0	0	0	0	0	0	0	0	0	0	0	0	0	0	0	0	0	0	0	0
Aech_g00408_i6	49	44	49	62	55	71	28	67	72	76	69	59	69	57	76	34	54	62	61	88	27	51	70	53	31	43	28	44	48
Aech_g00408_i7	0	0	0	0	0	0	0	0	0	0	0	0	0	0	0	0	0	0	0	0	0	0	0	0	0	0	0	0	0
Aech_g00409_i1	311	169	271	291	248	171	120	188	178	211	189	239	264	262	286	116	180	237	257	225	34	183	312	268	289	310	213	336	277
Aech_g00409_i2	0	0	0	0	0	0	0	0	0	0	0	0	0	0	0	0	0	0	0	0	0	0	0	0	0	0	0	0	0
Aech_g00409_i3	0	0	0	0	0	0	0	0	0	0	0	0	0	0	0	0	0	0	0	0	0	0	0	0	0	0	0	0	0
Aech_g00410_i1	179	115	147	141	179	113	166	189	178	198	139	200	153	153	176	135	236	180	104	195	128	158	214	186	245	297	174	195	183
Aech_g00410_i2	0	0	0	0	0	0	0	0	0	0	0	0	0	0	0	0	0	0	0	0	0	0	0	0	0	0	0	0	0
Aech_g00410_i3	0	0	0	0	0	0	0	0	0	0	0	0	0	0	0	0	0	0	0	0	0	0	0	0	0	0	0	0	0
Aech_g00411_i1	5058	3721	5460	5734	3304	5160	2360	4319	3712	4931	2740	4094	5758	7035	6930	1839	2252	4958	4868	5075	1812	4914	5610	5134	3852	3279	3004	4027	4389
Aech_g00412_i1	357	298	348	283	203	246	166	410	278	386	178	380	438	516	459	145	159	302	349	405	77	359	419	401	353	330	193	277	299
Aech_g00412_i2	0	0	0	0	0	0	0	0	0	0	0	0	0	0	0	0	0	0	0	0	0	0	0	0	0	0	0	0	0
Aech_g00412_i3	0	0	0	0	0	0	0	0	0	0	0	0	0	0	0	0	0	0	0	0	0	0	0	0	0	0	0	0	0
Aech_g00413_i1	0	0	0	0	0	0	0	0	0	0	0	0	0	0	0	0	0	0	0	0	0	0	0	0	0	0	0	0	0
Aech_g00413_i2	24	11	14	25	19	19	8	25	15	27	12	20	22	20	25	12	11	26	17	23	4	26	17	10	18	22	23	27	16
Aech_g00413_i3	0	0	0	0	0	0	0	0	0	0	0	0	0	0	0	0	0	0	0	0	0	0	0	0	0	0	0	0	0
Aech_g00413_i4	0	0	0	0	0	0	0	0	0	0	0	0	0	0	0	0	0	0	0	0	0	0	0	0	0	0	0	0	0
Aech_g00413_i5	0	0	0	0	0	0	0	0	0	0	0	0	0	0	0	0	0	0	0	0	0	0	0	0	0	0	0	0	0
Aech_g00414_i1	30	29	41	30	43	25	49	74	52	51	25	42	35	41	63	45	41	41	46	42	17	48	45	38	97	70	35	67	66
Aech_g00415_i1	2	0	3	4	6	1	3	4	6	8	1	1	2	4	10	2	4	4	6	8	1	3	5	2	9	6	8	7	5
Aech_g00415_i2	0	0	0	0	0	0	0	0	0	0	0	0	0	0	0	0	0	0	0	0	0	0	0	0	0	0	0	0	0
Aech_g00415_i3	0	0	0	0	0	0	0	0	0	0	0	0	0	0	0	0	0	0	0	0	0	0	0	0	0	0	0	0	0
Aech_g00416_i1	0	0	0	0	0	0	0	0	0	0	0	0	0	0	0	0	0	0	0	0	0	0	0	0	0	0	0	0	0
Aech_g00416_i2	0	0	0	0	0	0	0	0	0	0	0	0	0	0	0	0	0	0	0	0	0	0	0	0	0	0	0	0	0
Aech_g00416_i3	0	0	0	0	0	0	0	0	0	0	0	0	0	0	0	0	0	0	0	0	0	0	0	0	0	0	0	0	0
Aech_g00416_i4	0	0	0	0	0	0	0	0	0	0	0	0	0	0	0	0	0	0	0	0	0	0	0	0	0	0	0	0	0
Aech_g00416_i5	13	6	8	6	11	7	8	13	10	7	26	14	11	6	13	15	17	8	20	19	2	10	12	14	7	6	9	4	6
Aech_g00416_i6	0	0	0	0	0	0	0	0	0	0	0	0	0	0	0	0	0	0	0	0	0	0	0	0	0	0	0	0	0
Aech_g00416_i7	0	0	0	0	0	0	0	0	0	0	0	0	0	0	0	0	0	0	0	0	0	0	0	0	0	0	0	0	0
Aech_g00416_i8	12	22	19	11	16	17	12	15	22	23	33	31	24	22	26	25	48	25	87	12	13	20	20	23	14	12	16	11	10
Aech_g00417_i1	73	65	91	116	151	77	54	65	57	84	63	93	73	84	110	44	62	124	159	110	100	82	95	82	99	88	72	82	88
Aech_g00417_i2	0	0	0	0	0	0	0	0	0	0	1	0	0	0	0	0	0	0	0	0	0	0	0	0	0	0	0	0	0
Aech_g00417_i3	4	10	2	4	2	2	8	3	7	8	4	5	4	4	7	4	3	1	0	6	6	3	8	5	3	9	1	6	6
Aech_g00418_i1	0	0	0	0	0	0	0	0	0	0	0	0	0	0	0	0	0	0	0	0	0	0	0	0	0	0	0	0	0
Aech_g00418_i2	0	0	0	0	0	0	0	0	0	0	0	0	0	0	0	0	0	0	0	0	0	0	0	0	0	0	0	0	0
Aech_g00418_i3	0	0	0	0	0	0	0	0	0	0	0	0	0	0	0	0	0	0	0	0	0	0	0	0	0	0	0	0	0
Aech_g00418_i4	0	0	0	0	0	0	0	0	0	0	0	0	0	0	0	0	0	0	0	0	0	0	0	0	0	0	0	0	0
Aech_g00418_i5	0	0	0	0	0	0	0	0	0	0	0	0	0	0	0	0	0	0	0	0	0	0	0	0	0	0	0	0	0
Aech_g00418_i6	0	0	0	0	0	0	0	0	0	0	0	0	0	0	0	0	0	0	0	0	0	0	0	0	0	0	0	0	0
Aech_g00419_i1	1	0	0	1	2	0	1	1	2	0	1	2	1	3	2	2	1	1	1	2	0	1	0	1	1	2	1	3	1
Aech_g00419_i2	0	0	0	0	0	0	0	0	0	0	0	0	0	0	0	0	0	0	0	0	0	0	0	0	0	0	0	0	0
Aech_g00419_i3	0	0	0	0	0	0	0	0	0	0	0	0	0	0	0	0	0	0	0	0	0	0	0	0	0	0	0	0	0
Aech_g00419_i4	0	0	0	0	0	0	0	0	0	0	0	0	0	0	0	0	0	0	0	0	0	0	0	0	0	0	0	0	0
Aech_g00420_i1	0	0	0	0	0	0	0	0	0	0	0	0	0	0	0	0	0	0	0	0	0	0	0	0	0	0	0	0	0
Aech_g00420_i2	0	0	0	0	0	0	0	0	0	0	0	0	0	0	0	0	0	0	0	0	0	0	0	0	0	0	0	0	0
Aech_g00420_i3	0	0	0	0	0	0	0	0	0	0	0	0	0	0	0	0	0	0	0	0	0	0	0	0	0	0	0	0	0
Aech_g00420_i4	0	0	0	0	0	0	0	0	0	0	0	0	0	0	0	0	0	0	0	0	0	0	0	0	0	0	0	0	0
Aech_g00420_i5	0	0	0	0	0	0	0	0	0	0	0	0	0	0	0	0	0	0	0	0	0	0	0	0	0	0	0	0	0
Aech_g00420_i6	0	0	0	0	0	0	0	0	0	0	0	0	0	0	0	0	0	0	0	0	0	0	0	0	0	0	0	0	0
Aech_g00420_i7	0	0	0	0	0	0	0	0	0	0	0	0	0	0	0	0	0	0	0	0	0	0	0	0	0	0	0	0	0
Aech_g00421_i1	865	655	765	851	1024	608	736	999	779	927	478	1055	972	897	1073	546	639	734	1608	784	332	880	1001	1038	1249	1106	888	1128	1026
Aech_g00421_i2	0	0	0	0	0	0	0	0	0	0	0	0	0	0	0	0	0	0	0	0	0	0	0	0	0	0	0	0	0
Aech_g00422_i1	0	0	0	0	0	0	0	0	0	0	0	0	0	0	0	0	0	0	0	0	0	0	0	0	0	0	0	0	0
Aech_g00422_i2	32	24	19	11	36	36	19	26	38	34	26	47	24	32	38	19	16	32	42	21	7	30	30	32	47	33	23	50	40
Aech_g00423_i1	0	0	0	0	0	0	0	0	0	0	0	0	0	0	0	0	0	0	0	0	0	0	0	0	0	0	0	0	0
Aech_g00423_i2	0	0	0	0	0	0	0	0	0	0	0	0	0	0	0	0	0	0	0	0	0	0	0	0	0	0	0	0	0
Aech_g00423_i3	0	0	0	0	0	0	0	0	0	0	0	0	0	0	0	0	0	0	0	0	0	0	0	0	0	0	0	0	0
Aech_g00423_i4	0	0	0	0	0	0	0	0	0	0	0	0	0	0	0	0	0	0	0	0	0	0	0	0	0	0	0	0	0
Aech_g00423_i5	0	0	0	0	0	0	0	0	0	0	0	0	0	0	0	0	0	0	0	0	0	0	0	0	0	0	0	0	0
Aech_g00423_i6	0	0	0	0	0	0	0	0	0	0	0	0	0	0	0	0	0	0	0	0	0	0	0	0	0	0	0	0	0
Aech_g00423_i7	0	0	0	0	0	0	0	0	0	0	0	0	0	0	0	0	0	0	0	0	0	0	0	0	0	0	0	0	0
Aech_g00423_i8	0	0	0	0	0	0	0	0	0	0	0	0	0	0	0	0	0	0	0	0	0	0	0	0	0	0	0	0	0
Aech_g00424_i1	76	99	109	145	109	85	74	80	79	114	68	107	104	68	110	55	98	87	67	77	20	110	132	142	138	76	111	145	170
Aech_g00424_i2	0	0	0	0	0	0	0	0	0	0	0	0	0	0	0	0	0	0	0	0	0	0	0	0	0	0	0	0	0
Aech_g00424_i3	0	0	0	0	0	0	0	0	0	0	0	0	0	0	0	0	0	0	0	0	0	0	0	0	0	0	0	0	0
Aech_g00425_i1	131	90	117	117	166	118	78	121	155	147	106	136	125	99	152	112	121	125	120	180	105	113	139	93	89	86	83	92	135
Aech_g00425_i2	0	0	0	0	0	0	0	0	0	0	0	0	0	0	0	0	0	0	0	0	0	0	0	0	0	0	0	0	0
Aech_g00426_i1	2	4	3	4	8	2	0	5	4	3	3	2	6	1	4	2	2	1	0	0	0	1	0	0	2	0	3	1	0
Aech_g00426_i2	22	9	12	18	12	17	15	14	12	23	20	18	18	14	20	20	11	15	43	9	0	16	22	19	14	25	16	13	18
Aech_g00426_i3	15	11	9	13	17	12	9	13	17	15	15	22	19	16	13	10	13	13	0	4	5	4	11	11	5	12	9	4	7
Aech_g00426_i4	0	0	0	0	0	0	0	0	0	0	0	0	0	0	0	0	0	0	0	0	0	0	0	0	0	0	0	0	0
Aech_g00427_i1	7	6	2	7	11	15	11	12	12	14	27	15	13	6	16	9	13	16	0	21	2	2	14	22	1	14	5	12	13
Aech_g00428_i1	118	71	101	91	169	80	93	96	90	114	64	139	122	147	118	109	76	103	190	95	41	105	112	104	222	150	136	162	137
Aech_g00428_i2	0	0	0	0	0	0	0	0	0	0	0	0	0	0	0	0	0	0	0	0	0	0	0	0	0	0	0	0	0
Aech_g00428_i3	0	0	0	0	0	0	0	0	0	0	0	0	0	0	0	0	0	0	0	0	0	0	0	0	0	0	0	0	0
Aech_g00429_i1	223	130	170	235	239	165	237	235	192	220	111	212	167	181	243	127	143	181	222	199	37	250	222	239	257	308	208	259	260
Aech_g00429_i2	0	0	0	0	0	0	0	0	0	0	0	0	0	0	0	0	0	0	0	0	0	0	0	0	0	0	0	0	0
Aech_g00430_i1	0	0	0	0	0	0	0	0	0	0	2	0	0	0	0	0	0	0	0	0	0	0	0	0	0	0	0	0	0
Aech_g00431_i1	0	0	0	0	0	0	0	0	0	0	0	0	0	0	2	7	0	0	0	0	0	1	0	0	0	0	0	0	0
Aech_g00431_i2	0	0	0	0	0	0	0	0	0	0	0	0	0	0	0	0	0	0	0	0	0	0	0	0	0	0	0	0	0
Aech_g00431_i3	0	0	0	0	0	0	0	0	3	4	5	0	0	5	5	8	0	1	0	1	0	1	1	0	1	2	0	0	0
Aech_g00432_i2	0	0	0	0	0	0	0	0	0	0	0	0	0	0	0	0	0	0	0	0	0	0	0	0	0	0	0	0	0
Aech_g00432_i3	1	0	0	0	0	0	0	0	2	0	0	0	0	0	0	0	0	0	0	0	0	0	0	0	1	0	0	0	0
Aech_g00432_i4	0	0	0	0	0	0	1	0	0	0	0	1	0	0	0	2	1	0	1	1	0	1	0	0	0	0	0	0	0
Aech_g00432_i5	0	0	0	0	0	0	0	0	0	0	0	0	0	0	0	0	0	0	0	0	0	0	0	0	0	0	0	0	0
Aech_g00432_i6	0	0	0	0	0	0	0	0	0	0	0	0	0	0	0	0	0	0	0	0	0	0	0	0	0	0	0	0	0
Aech_g00432_i7	13	7	23	9	27	20	18	15	17	20	12	22	17	21	31	12	12	26	16	14	11	15	21	21	35	18	17	18	22
Aech_g00432_i8	0	0	0	0	0	0	0	0	0	0	0	0	0	0	0	0	0	0	0	0	0	0	0	0	0	0	0	0	0
Aech_g00433_i1	0	0	0	0	0	0	0	0	0	0	0	0	0	0	0	0	0	0	0	0	0	0	0	0	0	0	0	0	0
Aech_g00433_i2	40	13	24	58	37	31	1	50	37	33	37	45	21	36	24	22	59	23	68	5	5	78	72	27	47	62	41	62	43
Aech_g00433_i3	0	0	0	0	0	0	0	0	0	0	0	0	0	0	0	0	0	0	0	0	0	0	0	0	0	0	0	0	0
Aech_g00434_i1	0	0	0	0	0	0	0	1	0	0	0	0	0	0	0	0	1	0	0	1	0	0	0	0	0	1	0	0	1
Aech_g00434_i10	0	0	0	1	0	0	0	0	0	0	0	0	0	0	0	0	0	0	0	0	0	0	0	0	0	0	0	0	0
Aech_g00434_i11	0	0	0	0	0	0	0	0	0	0	0	0	0	0	0	0	0	0	0	0	0	0	0	0	0	0	0	0	0
Aech_g00434_i12	0	0	0	0	0	0	0	0	0	0	0	0	0	0	0	0	0	0	0	0	0	0	0	0	0	0	0	0	0
Aech_g00434_i13	0	0	0	0	0	0	0	0	0	0	0	0	0	0	0	0	0	0	0	0	0	0	0	0	0	0	0	0	0
Aech_g00434_i14	0	0	0	0	0	0	0	0	0	0	0	0	0	0	0	0	0	0	0	0	0	0	0	0	0	0	0	0	0
Aech_g00434_i15	0	0	0	0	0	0	0	0	0	0	0	0	0	0	0	0	0	0	0	0	0	0	0	0	0	0	0	0	0
Aech_g00434_i16	0	0	0	0	0	0	0	0	0	0	0	0	0	0	0	0	0	0	0	0	0	0	0	0	0	0	0	0	0
Aech_g00434_i17	0	0	0	0	0	0	0	0	0	0	0	0	0	0	0	0	0	0	0	0	0	0	0	0	0	0	0	0	0
Aech_g00434_i18	0	0	0	0	0	0	0	0	0	0	0	0	0	0	0	0	0	0	0	0	0	0	0	0	0	0	0	0	0
Aech_g00434_i19	0	0	0	0	0	0	0	0	0	0	0	0	0	0	0	0	0	0	0	0	0	0	0	0	0	0	0	0	0
Aech_g00434_i2	6	2	5	4	8	7	4	3	6	7	7	6	6	7	4	8	3	8	5	4	2	6	5	8	1	2	6	3	6
Aech_g00434_i20	0	0	0	0	0	0	0	0	0	0	0	0	0	0	0	0	0	0	0	0	0	0	0	0	0	0	0	0	0
Aech_g00434_i21	29	18	25	30	36	41	28	19	47	25	113	49	16	26	48	54	30	26	162	41	43	18	17	28	18	14	19	13	29
Aech_g00434_i3	0	0	0	0	0	0	0	0	0	0	0	0	0	0	0	0	0	0	0	0	0	0	0	0	0	0	0	0	0
Aech_g00434_i4	0	0	0	0	0	0	0	0	0	0	0	0	0	0	0	0	0	0	0	0	0	0	0	0	0	0	0	0	0
Aech_g00434_i5	0	0	0	0	0	0	0	0	0	0	0	0	0	0	0	0	0	0	0	0	0	0	0	0	0	0	0	0	0
Aech_g00434_i6	0	0	0	0	0	0	0	0	0	0	0	0	0	0	0	0	0	0	0	0	0	0	0	0	0	0	0	0	0
Aech_g00434_i7	0	0	0	0	0	0	0	0	0	0	0	0	0	0	0	0	0	0	0	0	0	0	0	0	0	0	0	0	0
Aech_g00434_i8	0	0	0	0	0	0	0	0	0	0	0	0	0	0	0	0	0	0	0	0	0	0	0	0	0	0	0	0	0
Aech_g00434_i9	0	0	0	0	0	0	0	0	0	0	0	0	0	0	0	0	0	0	0	0	0	0	0	0	0	0	0	0	0
Aech_g00435_i1	6	3	5	5	2	5	7	0	3	6	24	5	3	6	7	15	12	2	0	0	7	0	10	10	2	0	2	4	8
Aech_g00436_i1	0	0	1	0	1	0	0	0	0	1	2	1	1	0	0	0	4	0	0	1	0	0	0	3	0	0	2	0	0
Aech_g00437_i1	1	0	0	0	0	0	0	0	1	0	1	0	1	1	0	0	0	0	0	0	0	0	0	0	0	0	0	0	0
Aech_g00437_i2	0	0	0	0	0	0	0	0	0	0	0	0	0	0	0	0	0	0	0	0	0	0	0	0	0	0	0	0	0
Aech_g00438_i1	0	0	0	0	0	0	0	0	0	0	0	0	0	0	0	0	0	0	0	0	0	0	0	0	0	0	0	0	0
Aech_g00438_i2	0	0	0	0	0	0	0	0	0	0	0	0	0	0	0	0	0	0	0	0	0	0	0	0	0	0	0	0	0
Aech_g00438_i3	0	0	0	0	0	0	0	0	0	0	0	0	0	0	0	0	0	0	0	0	0	0	0	0	0	0	0	0	0
Aech_g00438_i4	25	16	16	20	14	17	19	30	35	26	29	22	30	18	29	36	29	23	61	30	10	27	28	20	29	26	13	28	28
Aech_g00438_i5	0	0	0	0	0	0	0	0	0	0	0	0	0	0	0	0	0	0	0	0	0	0	0	0	0	0	0	0	0
Aech_g00438_i6	0	0	0	0	0	0	0	0	0	0	0	0	0	0	0	0	0	0	0	0	0	0	0	0	0	0	0	0	0
Aech_g00439_i1	85	28	38	55	52	22	25	61	63	51	22	102	45	41	73	30	41	70	188	52	27	58	67	56	83	73	51	92	63
Aech_g00440_i1	58	29	35	39	63	31	38	45	32	68	39	60	53	48	49	41	42	48	39	52	23	35	66	46	69	54	48	62	58
Aech_g00440_i2	0	0	0	0	0	0	0	0	0	0	0	0	0	0	0	0	0	0	0	0	0	0	0	0	0	0	0	0	0
Aech_g00441_i1	2	3	1	7	4	7	4	0	1	2	13	2	1	9	0	0	0	4	24	9	0	5	1	0	0	6	3	3	1
Aech_g00442_i1	8	10	9	14	17	9	8	9	13	9	19	16	7	9	4	5	22	10	0	16	6	9	13	7	23	20	8	10	13
Aech_g00443_i1	16	15	22	21	5	7	17	10	16	8	20	14	18	13	12	31	11	25	19	19	3	9	3	8	25	14	16	9	19
Aech_g00444_i1	2	7	4	4	6	5	5	1	6	2	8	2	0	7	2	3	11	0	0	3	0	0	1	6	8	9	4	1	9
Aech_g00445_i1	0	0	0	0	2	0	0	0	1	0	0	0	0	0	0	5	3	0	0	4	4	0	1	1	0	0	0	0	0
Aech_g00445_i2	0	0	0	0	0	0	0	0	0	0	0	0	0	0	0	0	0	0	0	0	0	0	0	0	0	0	0	0	0
Aech_g00445_i3	0	0	0	0	0	0	0	0	0	0	0	0	0	0	0	0	0	0	0	0	0	0	0	0	0	0	0	0	0
Aech_g00445_i4	0	0	0	0	0	0	0	0	0	0	0	1	0	0	0	0	0	1	0	0	0	0	0	0	0	0	0	0	0
Aech_g00445_i5	0	0	0	0	0	0	0	0	0	0	0	0	0	0	0	0	0	0	0	0	0	0	1	0	0	0	0	0	0
Aech_g00445_i6	0	0	0	0	0	0	0	0	0	0	0	0	0	0	0	0	0	0	0	0	0	0	0	0	0	0	0	0	0
Aech_g00445_i7	0	0	0	0	0	0	0	0	0	0	0	0	0	0	0	0	0	0	0	0	0	0	0	0	0	0	0	0	0
Aech_g00446_i1	4	2	1	2	2	0	9	1	2	2	5	1	1	1	2	0	12	0	0	2	0	3	1	3	2	12	5	8	4
Aech_g00447_i1	1	9	6	2	2	2	1	0	0	0	7	1	4	0	4	3	4	0	0	9	0	0	1	0	0	4	5	0	2
Aech_g00448_i1	2	0	4	5	5	3	4	2	5	0	1	12	3	2	0	6	6	5	0	4	0	0	9	7	6	3	3	6	8
Aech_g00449_i1	0	0	0	0	0	0	0	0	0	0	0	0	0	0	0	0	0	0	0	0	0	0	0	0	0	0	0	0	0
Aech_g00449_i10	30	26	27	37	23	26	9	19	26	21	64	17	20	22	14	21	29	19	24	30	12	20	25	22	11	14	19	13	16
Aech_g00449_i11	23	10	19	18	26	27	22	13	12	19	35	13	10	22	4	7	23	26	14	34	11	11	23	19	14	20	10	11	16
Aech_g00449_i12	34	20	15	28	29	20	11	16	25	34	31	38	16	18	21	56	43	40	16	28	5	21	32	35	49	41	22	21	28
Aech_g00449_i13	0	0	0	0	0	0	0	0	0	0	0	0	0	0	0	0	0	0	0	0	0	0	0	0	0	0	0	0	0
Aech_g00449_i14	21	21	8	20	16	16	33	11	6	10	20	26	16	20	20	58	23	18	12	20	12	38	21	16	26	30	22	38	36
Aech_g00449_i15	18	11	11	27	9	13	12	13	15	12	17	15	13	19	14	11	16	17	17	21	7	13	19	16	10	14	12	10	14
Aech_g00449_i16	0	0	0	0	0	0	0	0	0	0	0	0	0	0	0	0	0	0	0	0	0	0	0	0	0	0	0	0	0
Aech_g00449_i17	57	34	45	74	71	42	19	33	34	45	63	73	51	53	49	39	77	56	26	75	17	60	87	87	71	110	68	78	93
Aech_g00449_i2	0	0	0	0	0	0	0	0	0	0	0	0	0	0	0	0	0	0	0	0	0	0	0	0	0	0	0	0	0
Aech_g00449_i3	2	4	1	0	5	2	2	1	5	5	7	0	2	4	3	0	2	4	0	3	4	3	1	5	0	0	0	0	1
Aech_g00449_i4	0	0	0	0	0	0	0	0	0	0	0	0	0	0	0	0	0	0	0	0	0	0	0	0	0	0	0	0	0
Aech_g00449_i5	0	0	0	0	0	0	0	0	0	0	0	0	0	0	0	0	0	0	0	0	0	0	0	0	0	0	0	0	0
Aech_g00449_i6	0	0	0	0	0	0	0	0	0	0	0	0	0	0	0	0	0	0	0	0	0	0	0	0	0	0	0	0	0
Aech_g00449_i7	0	2	1	1	2	1	1	0	3	2	5	2	7	5	3	1	4	4	0	6	2	1	4	0	1	1	2	1	3
Aech_g00449_i8	0	0	0	0	0	0	0	0	0	0	0	0	0	0	0	0	0	0	0	0	0	0	0	0	0	0	0	0	0
Aech_g00449_i9	0	0	0	0	0	0	0	0	0	0	0	0	0	0	0	0	0	0	0	0	0	0	0	0	0	0	0	0	0
Aech_g00450_i1	28	14	14	26	6	6	5	16	15	8	5	14	10	10	10	5	10	8	0	15	8	14	19	11	17	14	19	7	11
Aech_g00450_i2	7	1	3	4	2	2	0	1	1	3	1	2	2	1	4	0	1	0	12	1	0	1	0	1	0	0	1	0	2
Aech_g00451_i1	82	56	68	70	88	82	52	63	106	53	170	79	67	84	100	87	104	103	25	89	33	63	90	76	73	69	55	69	68
Aech_g00452_i1	34	17	41	29	33	23	20	20	14	19	55	23	29	10	14	69	41	56	0	25	19	18	19	15	55	35	9	21	29
Aech_g00453_i1	484	244	273	337	386	305	159	196	368	305	830	375	287	469	319	381	298	591	595	336	172	153	195	148	276	162	197	209	202
Aech_g00454_i1	352	231	224	259	349	284	392	288	290	278	824	322	163	403	312	261	452	425	0	427	292	211	290	309	312	392	225	254	256
Aech_g00455_i1	66	34	44	44	53	35	37	32	30	42	68	52	26	50	43	62	69	65	51	60	39	63	81	41	50	80	37	57	54
Aech_g00456_i1	71	36	36	78	75	38	38	21	35	46	27	52	27	41	37	20	42	68	26	32	11	37	63	55	80	94	62	67	102
Aech_g00457_i1	657	488	549	694	630	714	526	906	672	815	449	682	608	704	892	378	516	648	258	707	220	747	801	818	756	655	454	678	723
Aech_g00458_i1	0	0	0	0	0	0	0	0	0	0	0	0	0	0	0	0	0	0	0	0	0	0	0	0	0	0	0	0	0
Aech_g00458_i2	0	0	0	0	0	0	0	0	0	0	0	0	0	0	0	0	0	0	0	0	0	0	0	0	0	0	0	0	0
Aech_g00458_i3	0	1	1	0	0	0	0	0	0	0	0	0	0	0	0	0	0	0	0	0	0	0	0	0	0	0	0	0	0
Aech_g00458_i4	0	0	0	0	0	0	0	0	0	0	0	0	0	0	0	0	0	0	0	0	0	0	0	0	0	0	0	0	0
Aech_g00458_i5	0	0	0	0	0	0	0	0	0	0	0	0	0	0	0	0	0	0	0	0	0	0	0	0	0	0	0	0	0
Aech_g00458_i6	0	0	0	0	0	0	0	0	0	0	0	0	0	0	0	0	0	0	0	0	0	0	0	0	0	0	0	0	0
Aech_g00459_i1	0	0	0	0	0	0	0	0	0	0	0	0	0	0	0	0	0	0	0	0	0	0	0	0	0	0	0	0	0
Aech_g00459_i2	0	0	0	0	0	0	0	0	0	0	0	0	0	0	0	0	0	0	0	0	0	0	0	0	0	0	0	0	0
Aech_g00460_i1	14	4	5	8	15	10	11	5	9	7	9	3	8	6	7	4	13	9	21	5	0	4	3	8	10	10	9	9	9
Aech_g00460_i2	0	0	0	0	0	0	0	0	0	0	0	0	0	0	0	0	0	0	0	0	0	0	0	0	0	0	0	0	0
Aech_g00460_i3	38	28	41	36	35	47	17	41	49	56	81	46	29	32	34	41	44	64	2	90	75	26	35	28	22	26	42	40	45
Aech_g00460_i4	2	1	1	0	1	0	0	1	2	0	6	1	1	1	0	6	2	1	0	4	5	1	0	2	3	0	1	2	1
Aech_g00460_i5	1	2	13	14	4	7	6	4	5	5	11	3	6	5	16	4	5	6	0	6	20	4	8	7	4	3	6	8	7
Aech_g00461_i1	40	24	55	45	44	49	33	26	56	61	126	44	34	48	79	41	60	29	84	62	55	38	41	31	34	41	30	28	51
Aech_g00461_i2	0	0	0	0	0	0	0	0	0	0	0	0	0	0	0	0	0	0	0	0	0	0	0	0	0	0	0	0	0
Aech_g00461_i3	0	0	0	0	0	0	0	0	0	0	0	0	0	0	0	0	0	0	0	0	0	0	0	0	0	0	0	0	0
Aech_g00461_i4	2	1	1	0	0	0	0	0	1	0	1	0	0	1	3	0	0	2	0	2	1	1	1	0	1	1	0	0	1
Aech_g00462_i1	33	24	33	45	31	29	26	11	22	54	61	36	35	37	46	37	56	40	0	50	54	23	39	43	25	39	21	27	30
Aech_g00463_i1	66	56	49	95	67	61	32	62	72	103	133	63	90	76	100	61	90	76	54	107	116	45	85	82	62	81	51	55	75
Aech_g00464_i1	58	25	37	55	32	24	19	44	71	52	84	34	47	82	46	36	48	80	42	88	21	52	28	46	32	32	23	32	34
Aech_g00465_i1	136	98	84	132	213	70	308	100	93	127	61	200	76	68	90	72	185	75	68	109	45	125	113	138	235	418	245	200	167
Aech_g00466_i1	6	8	5	10	5	2	4	5	6	6	9	10	12	10	14	19	22	6	4	32	4	7	15	9	6	6	1	8	4
Aech_g00467_i1	0	0	0	0	0	0	0	0	0	0	2	1	0	0	0	0	0	1	1	0	0	0	1	0	0	0	0	0	0
Aech_g00467_i2	0	0	0	2	0	2	0	0	1	0	2	1	0	4	1	0	2	0	0	0	0	2	1	1	1	1	1	0	0
Aech_g00467_i3	0	0	0	0	0	0	0	0	0	0	0	0	0	0	0	0	0	0	0	0	0	0	0	0	0	0	0	0	0
Aech_g00470_i1	0	0	0	0	0	0	0	0	0	0	0	0	0	0	0	0	0	0	0	0	0	0	0	0	0	0	0	0	0
Aech_g00470_i2	0	0	0	0	0	0	0	0	0	0	0	0	0	0	0	0	0	0	0	0	0	0	0	0	0	0	0	0	0
Aech_g00470_i3	0	0	0	0	0	0	0	0	0	0	0	0	0	0	0	0	0	0	0	0	0	0	0	0	0	0	0	0	0
Aech_g00470_i4	0	0	0	0	0	0	0	0	0	0	0	0	0	0	0	0	0	0	0	0	0	0	0	0	0	0	0	0	0
Aech_g00470_i5	0	0	0	0	0	0	0	0	0	0	0	0	0	0	0	0	0	0	0	0	0	0	0	0	0	0	0	0	0
Aech_g00470_i6	0	0	0	0	0	0	0	0	0	0	0	0	0	0	0	0	0	0	0	0	0	0	0	0	0	0	0	0	0
Aech_g00470_i7	10	8	9	7	17	14	18	11	21	16	3	17	16	13	23	12	13	9	13	18	9	12	11	18	14	16	16	20	11
Aech_g00470_i8	0	0	0	0	0	0	0	0	0	0	0	0	0	0	0	0	0	0	0	0	0	0	0	0	0	0	0	0	0
Aech_g00471_i1	0	0	0	0	0	0	0	0	0	0	0	0	0	0	0	0	0	0	0	0	0	0	0	0	0	0	0	0	0
Aech_g00471_i2	0	0	0	0	0	0	0	0	0	0	0	0	0	0	0	0	0	0	0	0	0	0	0	0	0	0	0	0	0
Aech_g00472_i1	44	13	18	32	40	23	26	48	32	45	26	29	31	45	34	31	40	35	61	34	15	44	29	32	57	71	36	88	36
Aech_g00472_i2	0	0	0	0	0	0	0	0	0	0	0	0	0	0	0	0	0	0	0	0	0	0	0	0	0	0	0	0	0
Aech_g00473_i1	0	0	0	0	0	0	0	0	0	0	0	0	0	0	0	0	0	0	0	0	0	0	0	0	0	0	0	0	0
Aech_g00474_i1	1	0	0	0	0	2	0	0	2	0	4	1	0	3	1	3	0	0	0	3	1	0	1	0	2	0	0	1	2
Aech_g00474_i3	94	39	99	106	79	63	60	78	86	53	127	58	54	83	107	183	63	51	55	102	51	50	87	79	69	75	47	72	83
Aech_g00474_i4	0	0	0	0	0	0	0	0	0	0	0	0	0	0	0	0	0	0	0	0	0	0	0	0	0	0	0	0	0
Aech_g00475_i1	36	13	22	20	56	14	22	27	25	24	25	50	31	33	31	27	18	24	66	24	6	32	25	27	60	31	30	43	47
Aech_g00475_i2	0	0	0	0	0	0	0	0	0	0	0	0	0	0	0	0	0	0	0	0	0	0	0	0	0	0	0	0	0
Aech_g00476_i1	1	0	0	1	0	1	3	0	1	4	1	0	0	0	0	0	0	0	0	0	0	0	0	1	0	0	0	0	0
Aech_g00476_i2	0	0	0	0	0	0	0	0	0	0	0	0	0	0	0	0	0	0	0	0	0	0	0	0	0	0	0	0	0
Aech_g00476_i4	0	0	0	0	1	0	16	0	2	6	2	0	4	0	0	1	0	0	0	0	0	1	0	2	0	6	0	0	0
Aech_g00477_i1	2	0	4	1	5	0	0	2	7	1	0	0	2	1	5	0	1	3	0	6	0	4	7	1	1	2	4	0	3
Aech_g00477_i2	0	0	0	0	0	0	0	0	0	0	0	0	0	0	0	0	0	0	0	0	0	0	0	0	0	0	0	0	0
Aech_g00477_i3	0	0	0	0	0	0	0	0	0	0	0	0	0	0	0	0	0	0	0	0	0	0	0	0	0	0	0	0	0
Aech_g00477_i4	0	0	0	0	0	0	0	0	0	0	0	0	0	0	0	0	0	0	0	0	0	0	0	0	0	0	0	0	0
Aech_g00478_i1	1909	1246	1680	1811	1795	1339	1124	1637	1507	1706	1637	1601	1442	1570	1786	879	1530	1387	2363	2179	804	1563	1928	1734	1752	1624	1323	1601	1615
Aech_g00479_i1	105	50	80	79	87	79	59	120	129	118	58	94	109	96	110	79	108	116	178	186	90	112	109	114	98	77	65	102	100
Aech_g00479_i2	0	0	0	0	0	0	0	0	0	0	0	0	0	0	0	0	0	0	0	0	0	0	0	0	0	0	0	0	0
Aech_g00479_i3	0	0	0	0	0	0	0	0	0	0	0	0	0	0	0	0	0	0	0	0	0	0	0	0	0	0	0	0	0
Aech_g00479_i4	0	0	0	0	0	0	0	0	0	0	0	0	0	0	0	0	0	0	0	0	0	0	0	0	0	0	0	0	0
Aech_g00479_i5	0	0	0	0	0	0	0	0	0	0	0	0	0	0	0	0	0	0	0	0	0	0	0	0	0	0	0	0	0
Aech_g00480_i1	510	339	394	490	464	478	312	666	456	649	303	455	486	585	622	170	364	488	358	525	175	484	452	545	559	554	339	487	483
Aech_g00480_i2	0	0	0	0	0	0	0	0	0	0	0	0	0	0	0	0	0	0	0	0	0	0	0	0	0	0	0	0	0
Aech_g00481_i1	130	141	156	126	108	165	84	194	127	238	117	122	149	143	203	156	92	140	123	123	76	132	133	186	119	102	82	149	183
Aech_g00481_i2	0	0	0	0	0	0	0	0	0	0	0	0	0	0	0	0	0	0	0	0	0	0	0	0	0	0	0	0	0
Aech_g00482_i1	911	471	830	812	359	845	121	718	518	795	894	391	750	802	983	599	289	573	482	482	838	525	547	679	301	124	347	373	471
Aech_g00483_i1	0	0	1	1	1	6	0	1	2	3	0	6	1	1	1	1	1	1	2	2	0	3	0	1	1	1	2	1	0
Aech_g00483_i2	0	0	0	0	0	0	0	0	0	0	0	0	0	0	0	0	0	0	0	0	0	0	0	0	0	0	0	0	0
Aech_g00483_i3	0	0	0	0	0	0	0	0	0	0	0	0	0	0	0	0	0	0	0	0	0	0	0	0	0	0	0	0	0
Aech_g00483_i4	0	0	0	0	0	0	0	0	0	0	0	0	0	0	0	0	0	0	0	0	1	0	0	0	0	0	0	0	0
Aech_g00483_i5	0	0	0	0	0	0	0	0	0	0	0	0	0	0	0	0	0	0	0	0	0	0	0	0	0	0	0	0	0
Aech_g00483_i6	0	0	0	0	0	0	0	0	0	0	0	0	0	0	0	0	0	0	0	0	0	0	0	0	0	0	0	0	0
Aech_g00484_i2	0	0	0	0	0	0	0	0	0	0	0	0	0	0	0	0	0	0	0	0	0	0	0	0	0	0	0	0	0
Aech_g00485_i1	0	0	0	0	0	0	0	0	0	0	0	0	0	0	0	0	0	0	0	0	0	0	0	0	0	0	0	0	0
Aech_g00485_i2	0	0	0	0	0	0	0	0	0	0	0	0	0	0	0	0	0	0	0	0	0	0	0	0	0	0	0	0	0
Aech_g00485_i3	0	0	0	0	0	0	0	0	0	0	0	0	0	0	0	0	0	0	0	0	0	0	0	0	0	0	0	0	0
Aech_g00486_i1	0	0	0	0	0	0	0	0	0	0	0	0	0	0	0	0	0	0	0	0	0	0	0	0	0	0	0	0	0
Aech_g00486_i10	0	0	0	0	0	0	0	0	0	0	0	0	0	0	0	0	0	0	0	0	0	0	0	0	0	0	0	0	0
Aech_g00486_i11	0	0	0	0	0	0	0	0	0	0	0	0	0	0	0	0	0	0	0	0	0	0	0	0	0	0	0	0	0
Aech_g00486_i12	0	0	0	0	0	0	0	0	0	0	0	0	0	0	0	0	0	0	0	0	0	0	0	0	0	0	0	0	0
Aech_g00486_i13	0	0	0	0	0	0	0	0	0	0	0	0	0	0	0	0	0	0	0	0	0	0	0	0	0	0	0	0	0
Aech_g00486_i2	0	0	0	0	0	0	1	0	0	0	0	0	0	0	0	0	0	0	0	0	0	0	0	0	0	0	0	0	0
Aech_g00486_i3	0	0	0	0	0	0	0	0	0	0	0	0	0	0	0	0	0	0	0	0	0	0	0	0	0	0	0	0	0
Aech_g00486_i4	0	0	0	0	0	0	0	0	0	0	0	0	0	0	0	0	0	0	0	0	0	0	0	0	0	0	0	0	0
Aech_g00486_i5	0	0	0	0	0	0	0	0	0	0	0	0	0	0	0	0	0	0	0	0	0	0	0	0	0	0	0	0	0
Aech_g00486_i6	0	0	0	0	0	0	0	0	0	0	0	0	0	0	0	0	0	0	0	0	0	0	0	0	0	0	0	0	0
Aech_g00486_i7	0	0	0	0	0	0	0	0	0	0	0	0	0	0	0	0	0	0	0	0	0	0	0	0	0	0	0	0	0
Aech_g00486_i8	7	1	0	3	1	3	3	1	5	6	11	6	3	2	6	3	3	2	0	7	0	1	2	7	2	2	0	2	4
Aech_g00486_i9	0	0	0	0	0	0	0	0	0	0	0	0	0	0	0	0	0	0	0	0	0	0	0	0	0	0	0	0	0
Aech_g00487_i1	272	162	240	259	245	238	234	289	250	248	152	258	219	285	303	94	164	147	148	160	29	248	248	257	293	390	233	307	263
Aech_g00488_i1	2210	1397	1733	2150	2145	1949	1610	2402	2222	2166	1475	2004	1761	2135	2302	846	1517	1477	1615	1755	491	2080	2225	1914	2155	2495	1592	2333	1854
Aech_g00489_i1	162	113	179	130	158	158	79	163	186	191	259	113	159	198	137	228	143	173	449	234	86	140	150	131	141	104	63	91	151
Aech_g00490_i1	12	13	7	21	14	5	6	15	8	8	10	7	20	14	10	21	10	11	0	21	1	15	12	15	23	23	30	29	27
Aech_g00490_i2	0	0	0	0	0	0	0	0	0	0	0	0	0	0	0	0	0	0	0	0	0	0	0	0	0	0	0	0	0
Aech_g00490_i3	0	0	0	0	0	0	0	0	0	0	0	0	0	0	0	0	0	0	0	0	0	0	0	0	0	0	0	0	0
Aech_g00491_i1	0	0	0	0	0	0	0	0	0	0	0	0	0	0	0	0	0	0	0	0	0	0	0	0	0	0	0	0	0
Aech_g00491_i2	0	0	0	0	0	0	0	0	0	0	0	0	0	0	0	0	0	0	0	0	0	0	0	0	0	0	0	0	0
Aech_g00491_i3	0	0	0	0	0	0	0	0	0	0	0	0	0	0	0	0	0	0	0	0	0	0	0	0	0	0	0	0	0
Aech_g00492_i1	0	0	0	0	0	0	0	0	0	0	0	0	0	0	0	0	0	0	0	0	0	0	0	0	0	0	0	0	0
Aech_g00492_i2	0	0	0	0	0	0	0	0	0	0	0	0	0	0	0	0	0	0	0	0	0	0	0	0	0	0	0	0	0
Aech_g00492_i3	37	31	32	45	50	38	23	42	46	49	57	53	34	37	58	28	42	49	59	30	33	25	43	37	32	40	21	28	35
Aech_g00494_i2	0	0	0	0	0	0	0	0	0	0	0	0	0	0	0	0	0	0	0	0	0	0	0	0	0	0	0	0	0
Aech_g00494_i3	0	0	0	0	0	0	0	0	0	0	0	0	0	0	0	0	0	0	0	0	0	0	0	0	0	0	0	0	0
Aech_g00494_i4	1	1	2	1	4	0	0	1	1	3	7	3	0	3	0	12	1	6	0	1	3	0	0	0	2	1	3	0	0
Aech_g00494_i5	0	0	0	0	0	0	0	0	0	0	0	0	0	0	0	0	0	0	0	0	0	0	0	0	0	0	0	0	0
Aech_g00494_i6	2	0	0	0	0	1	2	0	0	0	0	0	0	0	0	2	0	0	0	0	0	0	0	0	0	0	0	0	0
Aech_g00495_i1	0	0	0	0	0	0	0	0	0	0	0	0	0	0	0	0	0	0	0	0	0	0	0	0	0	0	0	0	0
Aech_g00495_i2	0	0	0	0	0	0	0	0	0	0	0	0	0	0	0	0	0	0	0	0	0	0	0	0	0	0	0	0	0
Aech_g00495_i3	0	0	0	0	0	0	0	0	0	0	0	0	0	0	0	0	0	0	0	0	0	0	0	0	0	0	0	0	0
Aech_g00495_i4	0	0	0	0	0	0	0	0	0	0	0	0	0	0	0	0	0	0	0	0	0	0	0	0	0	0	0	0	0
Aech_g00496_i2	0	0	0	0	0	0	0	0	0	0	0	0	0	0	0	0	0	0	0	0	0	0	0	0	0	0	0	0	0
Aech_g00498_i2	0	0	0	0	0	0	0	0	0	0	0	0	0	1	0	1	0	0	0	0	0	0	0	0	0	0	0	0	0
Aech_g00498_i3	0	0	0	0	0	0	0	0	0	0	0	0	0	0	0	0	0	0	0	0	0	0	0	0	0	0	0	0	0
Aech_g00499_i2	0	0	0	0	0	0	0	0	0	0	0	0	0	0	0	0	0	0	0	0	0	0	0	0	0	0	0	0	0
Aech_g00499_i3	0	0	0	0	0	0	0	0	0	0	0	0	0	0	0	0	0	0	0	0	0	0	0	0	0	0	0	0	0
Aech_g00499_i4	0	0	0	0	0	0	0	0	0	0	0	0	0	0	0	0	0	0	0	0	0	0	0	0	0	0	0	0	0
Aech_g00499_i5	0	0	0	0	0	0	0	0	0	0	0	0	0	0	0	0	0	0	0	0	0	0	0	0	0	0	0	0	0
Aech_g00499_i6	0	0	0	0	0	0	0	0	0	0	0	0	0	0	0	0	0	0	0	0	0	0	0	0	0	0	0	0	0
Aech_g00500_i1	0	0	0	0	0	0	0	0	0	0	0	0	0	0	0	0	0	0	0	0	0	0	0	0	0	0	0	0	0
Aech_g00500_i2	0	0	0	0	0	0	0	0	0	0	0	0	0	0	0	0	0	0	0	0	0	0	0	0	0	0	0	0	0
Aech_g00500_i3	0	0	0	0	0	0	0	0	0	0	0	0	0	0	0	0	0	0	0	0	0	0	0	0	0	0	0	0	0
Aech_g00500_i4	0	0	0	0	0	0	0	0	0	0	0	0	0	0	0	0	0	0	0	0	0	0	0	0	0	0	0	0	0
Aech_g00501_i1	19	17	32	30	41	20	26	36	54	44	51	46	16	50	46	30	54	41	70	43	14	31	39	41	33	34	21	29	26
Aech_g00501_i2	0	0	0	0	0	0	0	0	0	0	0	0	0	0	0	0	0	0	0	0	0	0	0	0	0	0	0	0	0
Aech_g00502_i1	0	0	0	0	0	0	0	0	0	0	0	0	0	0	0	0	0	0	0	0	0	0	0	0	0	0	0	0	0
Aech_g00502_i2	0	0	0	0	0	0	0	0	0	0	0	0	0	0	0	0	0	0	0	0	0	0	0	0	0	0	0	0	0
Aech_g00502_i3	1	0	0	0	0	0	0	0	0	0	0	0	0	0	0	0	1	0	0	0	1	0	0	0	0	0	0	0	0
Aech_g00502_i4	0	0	0	0	0	0	0	0	0	0	0	0	0	0	0	0	0	0	0	0	0	0	0	0	0	0	0	0	0
Aech_g00503_i1	0	0	0	0	0	0	0	0	0	0	0	0	0	0	0	0	0	0	0	0	0	0	0	0	0	0	0	0	0
Aech_g00503_i2	0	0	1	0	3	0	0	1	0	0	1	0	0	0	1	0	1	0	0	0	0	0	0	0	0	4	0	0	0
Aech_g00503_i3	0	0	0	0	0	0	0	0	0	0	0	0	0	0	0	0	0	0	0	0	0	0	0	0	0	0	0	0	0
Aech_g00504_i1	0	0	0	0	0	0	0	0	0	0	0	0	0	0	0	0	0	0	0	0	0	0	0	0	0	0	0	0	0
Aech_g00504_i2	10	7	9	12	6	10	9	8	14	6	4	8	5	16	9	5	6	8	9	12	3	9	11	6	11	4	7	17	9
Aech_g00504_i3	0	0	0	0	0	0	0	0	0	0	0	0	0	0	0	0	0	0	0	0	0	0	0	0	0	0	0	0	0
Aech_g00504_i4	0	0	0	0	0	0	0	0	0	0	0	0	0	0	0	0	0	0	0	0	0	0	0	0	0	0	0	0	0
Aech_g00504_i5	0	0	0	0	0	0	0	0	0	0	0	0	0	0	0	0	0	0	0	0	0	0	0	0	0	0	0	0	0
Aech_g00505_i1	31	21	15	13	33	16	13	22	19	21	15	24	18	32	27	20	26	21	28	22	5	15	17	24	37	21	27	30	26
Aech_g00505_i2	0	0	0	0	0	0	0	0	0	0	0	0	0	0	0	0	0	0	0	0	0	0	0	0	0	0	0	0	0
Aech_g00506_i1	0	0	0	0	0	0	0	0	0	0	0	0	0	0	0	0	0	0	0	0	0	0	0	0	0	0	0	0	0
Aech_g00506_i2	0	0	0	0	0	0	0	0	0	0	0	0	0	0	0	0	0	0	0	0	0	0	0	0	0	0	0	0	0
Aech_g00506_i3	0	0	0	0	0	0	0	0	0	0	0	0	0	0	0	0	0	0	0	0	0	0	0	0	0	0	0	0	0
Aech_g00507_i1	92	54	78	110	68	55	47	58	69	60	47	102	82	98	101	21	56	63	46	90	36	81	100	104	117	133	79	89	93
Aech_g00508_i1	57	34	49	49	45	37	36	55	35	44	54	39	33	46	59	14	53	77	19	55	31	47	67	57	54	39	33	61	40
Aech_g00509_i1	12	11	10	22	14	13	3	7	17	17	14	22	9	16	8	3	25	18	0	31	4	11	17	19	4	11	7	5	12
Aech_g00510_i1	36	43	37	52	47	37	29	52	58	58	111	58	23	50	44	59	43	68	50	47	44	45	40	36	21	44	22	45	46
Aech_g00511_i1	0	0	0	0	0	0	0	0	0	0	0	0	0	0	0	0	0	0	0	0	0	0	0	0	0	0	0	0	0
Aech_g00511_i10	0	0	0	0	0	0	0	0	0	0	0	0	0	0	0	0	0	0	0	0	0	0	0	0	0	0	0	0	0
Aech_g00511_i2	0	0	0	0	0	0	0	0	0	0	0	0	0	0	0	0	0	0	0	0	0	0	0	0	0	0	0	0	0
Aech_g00511_i3	0	0	0	0	0	0	0	0	0	0	0	0	0	0	0	0	0	0	0	0	0	0	0	0	0	0	0	0	0
Aech_g00511_i4	112	80	85	94	99	93	81	102	144	132	207	137	83	144	148	114	150	170	327	255	103	104	122	127	124	123	86	104	93
Aech_g00511_i5	0	0	0	0	0	0	0	0	0	0	0	0	0	0	0	0	0	0	0	0	0	0	0	0	0	0	0	0	0
Aech_g00511_i6	0	0	0	0	0	0	0	0	0	0	0	0	0	0	0	0	0	0	0	0	0	0	0	0	0	0	0	0	0
Aech_g00511_i7	0	0	0	0	0	0	0	0	0	0	0	0	0	0	0	0	0	0	0	0	0	0	0	0	0	0	0	0	0
Aech_g00511_i8	0	0	0	0	0	0	0	0	0	0	0	0	0	0	0	0	0	0	0	0	0	0	0	0	0	0	0	0	0
Aech_g00511_i9	5	4	3	0	3	6	1	3	1	2	2	2	2	3	4	0	1	2	8	5	1	1	4	0	1	5	0	0	3
Aech_g00512_i1	67	32	53	78	48	43	71	62	31	44	54	20	36	63	32	140	38	102	72	73	53	30	57	62	53	47	55	62	32
Aech_g00513_i1	838	559	645	792	667	785	504	920	656	954	471	730	678	679	867	398	544	608	387	671	411	640	775	612	582	703	511	664	648
Aech_g00514_i1	44	23	24	45	63	30	17	30	30	33	19	40	37	28	43	46	30	26	28	65	34	41	32	51	54	37	46	42	34
Aech_g00514_i2	0	0	0	0	0	0	0	0	0	0	0	0	0	0	0	0	0	0	0	0	0	0	0	0	0	0	0	0	0
Aech_g00515_i1	2	1	2	1	3	1	0	2	0	2	0	1	1	1	2	5	2	0	0	0	0	4	1	0	1	0	2	2	3
Aech_g00516_i1	5	4	0	0	8	2	1	8	3	7	1	12	4	0	5	7	5	5	0	2	0	4	8	0	0	1	0	5	8
Aech_g00517_i1	3	0	1	1	1	0	2	2	2	2	2	3	0	1	2	0	3	1	1	2	0	1	1	1	1	4	1	0	2
Aech_g00518_i1	34	13	19	20	27	22	28	20	35	27	12	24	21	24	25	19	34	26	14	35	12	18	25	18	23	36	13	20	14
Aech_g00518_i2	0	0	0	0	1	0	0	1	1	1	2	0	0	0	0	0	0	1	0	1	0	0	0	1	0	1	0	0	0
Aech_g00518_i3	0	0	0	0	0	0	0	0	0	0	0	0	0	0	0	0	0	0	0	0	0	0	0	0	0	0	0	0	0
Aech_g00518_i4	0	0	0	0	0	0	0	0	0	0	0	0	0	0	0	0	0	0	0	0	0	0	0	0	0	0	0	0	0
Aech_g00518_i5	0	0	0	0	0	0	0	0	0	0	0	0	0	0	0	0	0	0	0	0	0	0	0	0	0	0	0	0	0
Aech_g00519_i1	0	0	0	0	0	0	0	0	0	0	3	0	1	0	0	0	1	0	0	1	0	0	1	0	0	3	0	0	1
Aech_g00520_i1	0	0	0	0	0	0	0	0	0	0	0	0	0	0	0	0	0	0	0	0	0	0	0	0	0	0	0	0	0
Aech_g00520_i2	6	5	4	3	8	1	3	7	1	4	2	6	4	6	3	7	5	7	7	3	0	8	5	4	4	7	3	6	5
Aech_g00521_i2	0	0	0	0	0	0	0	0	0	0	0	0	1	0	0	0	0	0	0	2	0	0	0	0	0	0	1	0	0
Aech_g00521_i3	0	0	0	0	0	0	0	0	0	0	0	0	0	0	0	0	0	0	0	0	0	0	0	0	0	0	0	0	0
Aech_g00521_i4	0	0	0	0	0	0	0	0	0	0	0	0	0	0	0	0	0	0	0	0	0	0	0	0	0	0	0	0	0
Aech_g00521_i5	0	0	0	0	0	0	0	0	0	0	0	0	0	0	0	0	0	0	0	0	0	0	0	0	0	0	0	0	0
Aech_g00521_i6	0	0	0	0	0	0	0	0	0	0	0	0	0	0	0	0	0	0	0	0	0	0	0	0	0	0	0	0	0
Aech_g00522_i1	0	0	0	0	0	0	0	0	0	0	0	0	0	0	0	0	0	0	0	0	0	0	0	0	0	0	0	0	0
Aech_g00522_i2	0	0	0	0	0	0	0	0	0	0	0	0	0	0	0	0	0	0	0	0	0	0	0	0	0	0	0	0	0
Aech_g00522_i3	0	0	0	0	0	0	0	0	0	0	1	0	0	0	0	0	0	0	0	0	0	0	0	0	0	0	0	0	0
Aech_g00522_i4	0	0	0	0	0	0	0	0	0	0	0	0	0	0	0	0	0	0	0	0	0	0	0	0	0	0	0	0	0
Aech_g00523_i1	14	9	15	16	30	15	15	30	27	19	17	29	12	21	28	18	22	18	23	18	8	25	16	24	42	21	24	32	26
Aech_g00523_i2	0	0	0	0	0	0	0	0	0	0	0	0	0	0	0	0	0	0	0	0	0	0	0	0	0	0	0	0	0
Aech_g00523_i3	0	0	0	0	0	0	0	0	0	0	0	0	0	0	0	0	0	0	0	0	0	0	0	0	0	0	0	0	0
Aech_g00523_i4	0	0	0	0	0	0	0	0	0	0	0	0	0	0	0	0	0	0	0	0	0	0	0	0	0	0	0	0	0
Aech_g00524_i1	0	0	0	0	0	0	0	0	0	0	0	0	0	0	0	0	1	0	0	0	0	0	0	0	0	0	0	0	0
Aech_g00524_i2	0	0	0	0	0	0	0	0	0	0	0	0	0	0	0	0	0	0	0	0	0	0	0	0	0	0	0	0	0
Aech_g00524_i3	0	0	0	0	0	0	0	0	0	0	0	0	0	0	0	0	0	0	0	0	0	0	0	0	0	0	0	0	0
Aech_g00525_i1	817	621	896	838	894	868	770	928	1011	918	664	927	825	948	935	529	1032	737	761	778	611	911	1010	823	846	1243	601	948	792
Aech_g00526_i2	0	0	0	0	0	0	0	0	0	0	0	0	0	0	0	0	0	0	0	0	0	0	0	0	0	0	0	0	0
Aech_g00526_i3	0	0	0	0	0	0	0	0	0	0	0	0	0	0	0	0	0	0	0	0	0	0	0	0	0	0	0	0	0
Aech_g00527_i1	0	0	0	0	0	0	0	0	0	0	0	0	0	0	0	0	0	0	0	0	0	0	0	0	0	0	0	0	0
Aech_g00527_i2	4	9	8	4	7	3	7	7	7	12	5	14	3	5	14	6	3	3	0	9	1	5	7	1	6	13	5	6	6
Aech_g00527_i3	4	1	1	3	3	0	9	1	5	3	0	16	2	7	6	6	6	6	0	6	1	3	3	3	12	7	1	4	3
Aech_g00527_i4	0	0	0	0	0	0	0	0	0	0	0	0	0	0	0	0	0	0	0	0	0	0	0	0	0	0	0	0	0
Aech_g00528_i1	9	2	2	3	5	4	22	2	7	6	4	11	3	8	7	11	11	2	0	7	3	2	8	3	9	15	8	3	7
Aech_g00529_i1	6	2	7	5	7	0	3	5	4	0	7	11	1	10	4	5	3	0	0	3	0	9	4	3	4	1	12	3	1
Aech_g00530_i1	1866	1328	1780	1975	1996	1636	1594	2157	1947	2040	961	1663	1651	1952	1745	873	1352	1466	1964	1878	906	1915	2083	1763	1800	1889	1421	2086	1712
Aech_g00531_i1	2	7	3	8	46	5	78	10	2	17	12	17	10	17	18	43	31	2	0	3	7	3	11	0	81	63	45	86	32
Aech_g00532_i1	10	2	8	7	10	3	2	8	5	5	8	6	7	2	7	1	4	4	0	11	8	3	6	4	10	3	1	2	5
Aech_g00532_i2	0	0	0	0	0	0	0	0	0	0	0	0	0	0	0	0	0	0	0	0	0	0	0	0	0	0	0	0	0
Aech_g00532_i3	87	47	70	41	121	59	59	79	62	79	45	99	86	87	104	23	60	95	86	78	20	95	76	98	140	107	105	114	121
Aech_g00532_i4	1	0	0	0	0	0	0	0	0	0	0	0	0	0	1	1	0	0	0	0	0	1	0	0	0	0	0	0	0
Aech_g00533_i1	0	0	0	0	0	0	0	0	0	0	0	0	0	0	0	0	0	0	0	0	0	0	0	0	0	0	0	0	0
Aech_g00533_i2	11	2	11	6	15	5	5	9	12	11	8	12	15	13	11	16	7	4	10	11	5	13	12	14	12	21	9	13	13
Aech_g00533_i3	0	1	0	1	2	0	0	0	0	2	2	0	0	0	0	0	0	5	0	0	0	1	1	0	0	1	0	0	1
Aech_g00533_i4	0	0	0	0	0	0	0	0	0	0	0	0	0	0	0	0	0	0	0	0	0	0	0	0	0	0	0	0	0
Aech_g00533_i5	0	0	0	0	0	0	0	0	0	0	0	0	0	0	0	0	0	0	0	0	0	0	0	0	0	0	0	0	0
Aech_g00534_i1	0	0	0	0	0	0	0	0	0	0	0	0	0	0	0	0	0	0	0	0	0	0	0	0	0	0	0	0	0
Aech_g00534_i10	0	0	0	0	0	0	0	0	0	0	0	0	0	0	0	0	0	0	0	0	0	0	0	0	0	0	0	0	0
Aech_g00534_i11	0	0	0	0	0	0	0	0	0	0	0	0	0	0	0	0	0	0	0	0	0	0	0	0	0	0	0	0	0
Aech_g00534_i2	0	0	0	0	0	0	0	0	0	0	0	0	0	0	0	0	0	0	0	0	0	0	0	0	0	0	0	0	0
Aech_g00534_i3	0	0	0	0	0	0	0	0	0	0	0	0	0	0	0	0	0	0	0	0	0	0	0	0	0	0	0	0	0
Aech_g00534_i4	0	0	0	0	0	0	0	0	0	0	0	0	0	0	0	0	0	0	0	0	0	0	0	0	0	0	0	0	0
Aech_g00534_i5	0	0	0	0	0	0	0	0	0	0	0	0	0	0	0	0	0	0	0	0	0	0	0	0	0	0	0	0	0
Aech_g00534_i6	0	0	0	0	0	0	0	0	0	0	0	0	0	0	0	0	0	0	0	0	0	0	0	0	0	0	0	0	0
Aech_g00534_i7	0	0	0	0	0	0	0	0	0	0	0	0	0	0	0	0	0	0	0	0	0	0	0	0	0	0	0	0	0
Aech_g00534_i8	0	0	0	0	0	0	0	0	0	0	0	0	0	0	0	0	0	0	0	0	0	0	0	0	0	0	0	0	0
Aech_g00534_i9	0	0	0	0	0	0	0	0	0	0	0	0	0	0	0	0	0	0	0	0	0	0	0	0	0	0	0	0	0
Aech_g00535_i1	19	10	11	16	24	14	16	20	23	24	7	27	23	23	24	15	9	14	17	23	9	21	10	16	29	11	13	25	35
Aech_g00535_i2	0	0	0	0	0	0	0	0	0	0	0	0	0	0	0	0	0	0	0	0	0	0	0	0	0	0	0	0	0
Aech_g00535_i3	0	0	0	0	0	0	0	0	0	0	0	0	0	0	0	0	0	0	0	0	0	0	0	0	0	0	0	0	0
Aech_g00535_i4	0	0	0	0	0	0	0	0	0	0	0	0	0	0	0	0	0	0	0	0	0	0	0	0	0	0	0	0	0
Aech_g00536_i1	0	0	0	0	0	0	0	0	0	0	0	0	0	0	0	0	0	0	0	0	0	0	0	0	0	0	0	0	0
Aech_g00536_i2	0	0	0	0	0	0	0	0	0	0	0	0	0	0	0	0	0	0	0	0	0	0	0	0	0	0	0	0	0
Aech_g00536_i3	0	0	0	0	0	0	0	0	0	0	0	0	0	0	0	0	0	0	0	0	0	0	0	0	0	0	0	0	0
Aech_g00537_i1	0	0	0	0	0	0	0	0	0	0	0	0	0	0	0	0	0	0	0	0	0	0	0	0	0	0	0	0	0
Aech_g00537_i2	0	0	0	0	0	0	0	0	0	0	0	0	0	0	0	0	0	0	0	0	0	0	0	0	0	0	0	0	0
Aech_g00537_i3	0	0	0	0	0	0	0	0	0	0	0	0	0	0	0	0	0	0	0	0	0	0	0	0	0	0	0	0	0
Aech_g00538_i1	4	1	2	0	2	1	0	0	0	0	2	2	2	1	1	1	2	1	7	1	0	1	2	1	1	3	1	0	3
Aech_g00538_i2	0	0	0	0	0	0	0	0	0	0	0	0	0	0	0	0	0	0	0	0	0	0	0	0	0	0	0	0	0
Aech_g00538_i3	0	0	0	0	0	0	0	0	0	0	0	0	0	0	0	0	0	0	0	0	0	0	0	0	0	0	0	0	0
Aech_g00538_i4	0	0	0	0	0	0	0	0	0	0	0	0	0	0	0	0	0	0	0	0	0	0	0	0	0	0	0	0	0
Aech_g00538_i5	0	0	0	0	0	0	0	0	0	0	0	0	0	0	0	0	0	0	0	0	0	0	0	0	0	0	0	0	0
Aech_g00538_i6	0	0	0	0	0	0	0	0	0	0	0	0	0	0	0	0	0	0	0	0	0	0	0	0	0	0	0	0	0
Aech_g00539_i1	254	149	183	210	232	215	168	312	285	293	207	303	267	276	312	285	194	215	236	284	86	247	247	247	291	219	210	253	234
Aech_g00539_i2	12	7	10	9	3	4	4	9	12	8	4	10	18	12	12	11	19	11	6	31	0	8	5	12	11	11	9	7	8
Aech_g00540_i1	3	6	4	4	6	1	1	3	2	2	1	8	6	6	5	3	4	3	14	4	4	3	7	7	8	6	6	7	4
Aech_g00540_i2	0	0	0	0	0	0	1	0	0	0	0	0	0	1	0	0	0	1	1	0	0	0	0	0	0	0	0	0	2
Aech_g00540_i3	0	0	0	0	0	0	0	0	0	0	0	0	0	0	0	0	0	0	0	0	0	0	0	0	0	0	0	0	0
Aech_g00540_i4	0	0	2	0	3	0	1	2	0	2	4	1	2	0	1	0	0	1	3	0	0	1	1	0	3	0	2	1	1
Aech_g00541_i1	170	86	134	139	175	132	118	165	140	163	128	195	173	177	210	94	154	143	220	163	60	130	194	131	166	176	140	162	170
Aech_g00541_i2	0	0	0	0	0	0	0	0	0	0	0	0	0	0	0	0	0	0	0	0	0	0	0	0	0	0	0	0	0
Aech_g00542_i1	314	210	335	337	442	267	174	290	276	320	330	332	300	342	334	303	257	401	545	244	471	318	339	299	400	330	315	338	338
Aech_g00543_i1	2	3	0	2	1	0	3	0	0	0	0	0	1	1	1	1	1	1	0	0	0	1	2	2	0	4	1	2	0
Aech_g00543_i2	0	0	0	0	0	0	0	0	0	0	0	0	0	0	0	0	0	0	0	0	0	0	0	0	0	0	0	0	0
Aech_g00543_i3	0	0	0	0	0	0	0	0	0	0	0	0	0	0	0	0	0	0	0	0	0	0	0	0	0	0	0	0	0
Aech_g00543_i4	0	0	0	0	0	0	0	0	0	0	0	0	0	0	0	0	0	0	0	0	0	0	0	0	0	0	0	0	0
Aech_g00543_i5	0	0	0	0	0	0	0	0	0	0	0	0	0	0	0	0	0	0	0	0	0	0	0	0	0	0	0	0	0
Aech_g00543_i6	0	0	0	0	0	0	0	0	0	0	0	0	0	0	0	0	0	0	0	0	0	0	0	0	0	0	0	0	0
Aech_g00543_i7	0	0	0	0	0	0	0	0	0	0	0	0	0	0	0	0	0	0	0	0	0	0	0	0	0	0	0	0	0
Aech_g00543_i8	0	0	0	0	0	0	0	0	0	0	0	0	0	0	0	0	0	0	0	0	0	0	0	0	0	0	0	0	0
Aech_g00543_i9	18	28	36	54	35	37	25	36	24	28	42	36	35	44	52	22	33	42	56	51	13	28	48	36	32	40	26	27	46
Aech_g00544_i1	0	0	0	0	0	0	1	0	0	0	0	0	0	0	0	0	1	0	0	1	0	0	0	0	0	0	0	0	0
Aech_g00544_i3	0	0	0	0	0	0	0	0	0	0	0	0	0	0	0	0	0	0	0	0	0	0	0	0	0	0	0	0	0
Aech_g00544_i4	3	3	1	1	6	1	0	3	5	2	1	1	1	1	3	5	1	1	9	3	1	1	6	1	2	2	2	1	6
Aech_g00544_i5	0	0	0	0	0	0	0	0	0	0	0	0	0	0	0	0	0	0	0	0	0	0	0	0	0	0	0	0	0
Aech_g00545_i1	0	0	0	0	0	0	0	0	0	0	0	0	0	0	0	0	0	0	0	0	0	0	0	0	0	0	0	0	0
Aech_g00545_i3	0	0	0	0	2	0	1	0	0	2	2	0	0	2	1	0	0	1	0	5	0	0	1	0	0	2	0	0	0
Aech_g00545_i4	6	1	2	7	8	4	3	0	6	9	3	2	3	1	9	2	3	6	0	1	0	2	6	9	3	7	1	1	4
Aech_g00545_i5	0	0	0	0	0	0	0	0	0	0	0	0	0	0	0	0	0	0	0	0	0	0	0	0	0	0	0	0	0
Aech_g00545_i6	0	0	0	0	0	0	0	0	0	0	0	0	0	0	0	0	0	0	0	0	0	0	0	0	0	0	0	0	0
Aech_g00546_i1	0	0	0	0	0	0	0	0	0	0	0	0	0	0	0	0	0	0	0	0	0	0	0	0	0	0	0	0	0
Aech_g00546_i2	0	0	0	0	0	0	0	0	0	0	0	0	0	0	0	0	0	0	0	0	0	0	0	0	0	0	0	0	0
Aech_g00546_i3	0	0	0	0	0	0	0	0	0	0	0	0	0	0	0	0	0	0	0	0	0	0	0	0	0	0	0	0	0
Aech_g00547_i1	0	0	0	0	0	0	0	0	1	0	0	0	0	0	1	0	0	0	0	0	0	0	0	0	0	0	0	0	0
Aech_g00547_i2	0	0	0	0	0	0	0	0	0	0	0	0	0	0	0	0	0	0	0	0	0	0	0	0	0	0	0	0	0
Aech_g00548_i1	342	222	394	361	540	333	318	269	470	362	787	504	265	469	278	326	643	371	826	515	418	218	432	209	242	365	193	269	289
Aech_g00549_i1	0	0	0	0	0	0	0	0	0	0	0	0	0	0	0	0	0	0	0	0	0	0	0	0	0	0	0	0	0
Aech_g00549_i2	0	0	0	0	0	0	0	0	0	0	0	0	0	0	0	0	0	0	0	0	0	0	0	0	0	0	0	0	0
Aech_g00549_i3	0	0	0	0	0	0	0	0	0	0	0	0	0	0	0	0	0	0	0	0	0	0	0	0	0	0	0	0	0
Aech_g00549_i4	0	0	0	0	0	0	0	0	0	0	0	0	0	0	0	0	0	0	0	0	0	0	0	0	0	0	0	0	0
Aech_g00549_i5	0	0	0	0	0	0	0	0	0	0	0	0	0	0	0	0	0	0	0	0	0	0	0	0	0	0	0	0	0
Aech_g00550_i1	13	9	11	19	24	9	9	13	10	4	11	24	21	7	17	6	19	15	20	21	3	9	8	13	10	8	9	23	12
Aech_g00550_i2	0	0	0	0	0	0	0	0	0	0	0	0	0	0	0	0	0	0	0	0	0	0	0	0	0	0	0	0	0
Aech_g00550_i3	0	0	0	0	0	0	0	0	0	0	0	0	0	0	0	0	0	0	0	0	0	0	0	0	0	0	0	0	0
Aech_g00551_i1	8	9	4	8	6	8	5	7	9	7	29	10	2	8	2	9	29	9	0	13	17	5	9	7	15	6	5	6	10
Aech_g00552_i1	62	36	45	75	75	31	47	44	51	55	48	66	45	46	56	38	60	76	150	83	21	53	73	68	66	84	64	78	68
Aech_g00553_i1	0	0	0	0	0	0	0	0	0	0	0	0	0	0	0	0	0	0	0	0	0	0	0	0	0	0	0	0	0
Aech_g00553_i2	0	1	1	1	1	0	1	0	0	0	0	1	0	0	0	0	2	0	0	0	0	0	3	2	0	2	2	2	0
Aech_g00554_i1	89	44	71	74	71	54	34	60	57	58	27	30	86	84	65	29	36	38	0	78	23	86	120	82	38	97	40	112	35
Aech_g00555_i1	0	0	0	0	0	0	0	0	0	0	0	0	0	0	0	0	0	0	0	0	0	0	0	0	0	0	0	0	0
Aech_g00555_i2	2	1	4	2	0	3	3	2	4	2	2	4	3	1	4	3	6	2	0	2	3	3	4	3	6	3	4	2	3
Aech_g00555_i3	0	0	0	0	0	0	0	0	0	0	0	0	0	0	0	0	0	0	0	0	0	0	0	0	0	0	0	0	0
Aech_g00556_i1	27	25	19	32	35	12	35	28	28	18	33	56	35	26	31	22	43	18	69	24	2	44	50	31	31	64	33	64	46
Aech_g00556_i2	0	0	0	0	0	0	0	0	0	0	0	0	0	0	0	0	0	0	0	0	0	0	0	0	0	0	0	0	0
Aech_g00556_i3	32	18	11	17	15	16	22	5	21	22	12	21	17	14	20	25	27	8	26	19	8	15	34	18	8	32	13	30	24
Aech_g00556_i4	0	0	0	0	0	0	0	0	0	0	0	0	0	0	0	0	0	0	0	0	0	0	0	0	0	0	0	0	0
Aech_g00556_i5	4	2	4	3	2	1	1	2	2	1	9	5	1	2	2	2	6	1	0	2	0	5	1	0	1	8	2	0	1
Aech_g00556_i6	0	0	0	0	0	0	0	0	0	0	0	0	0	0	0	0	0	0	0	0	0	0	0	0	0	0	0	0	0
Aech_g00557_i1	0	0	0	0	0	0	0	0	0	0	0	0	0	0	0	0	0	0	0	0	0	0	0	0	0	0	0	0	0
Aech_g00557_i2	0	0	0	0	0	0	0	0	0	0	0	0	0	0	0	0	0	0	0	0	0	0	0	0	0	0	0	0	0
Aech_g00557_i3	0	0	0	0	0	0	0	0	0	0	0	0	0	0	0	0	0	0	0	0	0	0	0	0	0	0	0	0	0
Aech_g00558_i1	28	15	23	20	35	26	37	31	28	29	14	25	16	19	16	25	22	19	30	24	10	30	25	25	40	26	20	36	24
Aech_g00558_i2	0	0	0	0	0	0	0	0	0	0	0	0	0	0	0	0	0	0	0	0	0	0	0	0	0	0	0	0	0
Aech_g00558_i3	0	0	0	0	0	0	0	0	0	0	0	0	0	0	0	0	0	0	0	0	0	0	0	0	0	0	0	0	0
Aech_g00559_i1	0	0	0	0	0	0	0	0	0	0	0	0	0	0	0	0	0	0	0	0	0	0	0	0	0	0	0	0	0
Aech_g00559_i10	25	12	18	28	25	15	14	20	26	19	37	28	16	20	29	16	30	27	26	58	19	23	47	26	14	21	21	25	19
Aech_g00559_i2	0	0	0	0	0	0	0	0	0	0	0	0	0	0	0	0	0	0	0	0	0	0	0	0	0	0	0	0	0
Aech_g00559_i3	0	0	0	0	0	0	0	0	0	0	0	0	0	0	0	0	0	0	0	0	0	0	0	0	0	0	0	0	0
Aech_g00559_i4	0	0	0	0	0	0	0	0	0	0	0	0	0	0	0	0	0	0	0	0	0	0	0	0	0	0	0	0	0
Aech_g00559_i5	0	0	0	0	0	0	0	0	0	0	0	0	0	0	0	0	0	0	0	0	0	0	0	0	0	0	0	0	0
Aech_g00559_i6	0	0	0	0	0	0	0	0	0	0	0	0	0	0	0	0	0	0	0	0	0	0	0	0	0	0	0	0	0
Aech_g00559_i7	0	0	0	0	0	0	0	0	0	0	0	0	0	0	0	0	0	0	0	0	0	0	0	0	0	0	0	0	0
Aech_g00559_i8	0	0	0	0	0	0	0	0	0	0	0	0	0	0	0	0	0	0	0	0	0	0	0	0	0	0	0	0	0
Aech_g00559_i9	19	15	24	18	27	20	38	21	26	30	41	27	21	36	21	10	30	20	30	52	19	21	23	23	27	47	18	41	25
Aech_g00560_i1	1	6	10	5	10	4	1	6	8	13	26	6	4	6	8	12	5	5	0	15	10	4	7	7	3	5	4	1	17
Aech_g00560_i2	0	0	0	0	0	0	0	0	0	0	0	0	0	0	0	0	0	0	0	0	0	0	0	0	0	0	0	0	0
Aech_g00560_i3	0	0	0	0	0	0	0	0	0	0	0	0	0	0	0	0	0	0	0	0	0	0	0	0	0	0	0	0	0
Aech_g00560_i4	0	1	0	0	0	1	0	0	0	0	0	0	0	1	0	0	0	0	0	0	0	0	0	0	0	0	0	0	0
Aech_g00561_i1	1072	756	1073	1159	1097	693	775	1007	987	852	648	936	967	1161	1172	570	835	840	1405	929	768	1132	1284	1023	1326	1512	978	1347	1289
Aech_g00562_i1	0	0	0	0	0	0	0	0	0	0	0	0	0	0	0	0	0	0	0	0	0	0	0	0	0	0	0	0	0
Aech_g00562_i3	9	11	17	19	25	13	3	14	13	21	16	12	12	5	17	10	15	14	12	6	14	0	13	11	15	9	10	5	15
Aech_g00562_i4	2	0	2	2	0	3	0	0	2	1	5	0	2	2	1	1	0	2	0	3	3	1	0	1	2	8	0	0	1
Aech_g00562_i5	2	2	3	5	6	1	0	1	2	0	9	0	1	0	5	1	3	0	0	0	0	1	2	2	0	1	0	0	1
Aech_g00563_i1	0	0	0	0	0	0	0	0	0	0	0	0	0	0	0	0	0	0	0	0	0	0	0	0	0	0	0	0	0
Aech_g00563_i2	2	3	3	3	7	3	3	5	2	6	9	7	3	8	6	0	3	4	0	6	2	2	2	9	3	4	1	6	3
Aech_g00564_i1	7075	4734	7635	7635	7681	6926	4187	6493	5185	6726	5394	6042	5617	6683	6966	3531	4169	6098	6649	5752	8795	6423	7429	6217	5542	5382	5312	6506	6166
Aech_g00565_i1	28	8	15	21	29	18	13	27	24	15	22	32	21	21	28	11	23	13	47	24	7	20	22	14	27	27	18	23	19
Aech_g00565_i2	0	0	0	0	0	0	0	0	0	0	0	0	0	0	0	0	0	0	0	0	0	0	0	0	0	0	0	0	0
Aech_g00567_i1	0	0	0	0	0	0	0	0	0	0	0	0	0	0	0	0	0	0	0	0	0	0	0	0	0	0	0	0	0
Aech_g00567_i2	0	0	0	0	0	0	0	0	0	0	0	0	0	0	0	0	0	0	0	0	0	0	0	0	0	0	0	0	0
Aech_g00567_i3	0	0	0	0	0	0	0	0	0	0	0	0	0	0	0	0	0	0	0	0	0	0	0	0	0	0	0	0	0
Aech_g00567_i4	0	0	0	0	0	0	0	0	0	0	0	0	0	0	0	0	0	0	0	0	0	0	0	0	0	0	0	0	0
Aech_g00568_i1	5	4	4	5	4	4	6	3	3	7	0	4	5	4	5	0	0	3	3	4	3	6	2	4	8	7	3	4	4
Aech_g00568_i2	0	0	0	0	0	0	0	0	0	0	0	0	0	0	0	0	0	0	0	0	0	0	0	0	0	0	0	0	0
Aech_g00568_i3	0	0	0	0	0	0	0	0	0	0	0	0	0	0	0	0	0	0	0	0	0	0	0	0	0	0	0	0	0
Aech_g00568_i4	5	4	2	6	3	1	2	4	1	5	5	6	0	3	4	8	2	0	2	5	1	4	1	2	1	11	2	8	2
Aech_g00569_i1	15	5	19	10	19	21	20	19	22	19	15	19	23	22	11	21	23	14	40	24	11	14	16	26	13	23	6	11	25
Aech_g00569_i2	1	1	1	0	0	0	1	1	1	0	0	0	1	0	0	2	0	0	5	2	0	0	0	2	0	3	0	0	0
Aech_g00570_i1	0	0	2	1	0	0	0	0	0	1	1	0	1	0	1	0	2	2	0	1	1	0	1	0	0	0	0	0	2
Aech_g00570_i2	0	0	0	0	0	0	0	0	0	0	0	0	0	0	0	0	0	0	0	0	0	0	0	0	0	0	0	0	0
Aech_g00570_i3	0	0	0	0	0	0	0	0	0	0	0	0	0	0	0	0	0	0	0	0	0	0	0	0	0	0	0	0	0
Aech_g00571_i1	4	6	13	8	19	3	1	10	7	10	1	5	3	4	6	1	10	3	0	6	1	6	4	7	8	7	10	5	4
Aech_g00571_i2	0	0	0	0	0	0	0	0	0	0	0	0	0	0	0	0	0	0	0	0	0	0	0	0	0	0	0	0	0
Aech_g00571_i3	0	0	0	0	0	0	0	0	0	0	0	0	0	0	0	0	0	0	0	0	0	0	0	0	0	0	0	0	0
Aech_g00572_i1	0	0	0	0	0	0	0	0	0	0	0	0	0	0	0	0	0	0	0	0	0	0	0	0	0	0	0	0	0
Aech_g00572_i2	0	0	0	0	0	0	0	0	0	0	0	0	0	0	0	0	0	0	0	0	0	0	0	0	0	0	0	0	0
Aech_g00572_i3	3	5	1	1	2	2	0	1	2	7	1	0	1	1	1	0	2	2	0	0	0	2	2	3	2	1	3	2	0
Aech_g00573_i1	593	484	547	574	624	622	563	764	682	754	588	577	579	797	601	292	577	497	322	711	310	546	624	696	596	624	441	637	536
Aech_g00574_i1	394	282	315	279	396	369	319	560	457	410	418	283	398	438	459	402	433	445	715	434	246	299	361	383	350	419	203	465	275
Aech_g00575_i1	128	93	119	147	139	118	109	136	127	170	140	125	102	138	158	93	107	110	80	158	47	97	130	137	170	166	107	155	161
Aech_g00575_i2	0	0	0	0	0	0	0	0	0	0	1	0	0	0	0	0	0	0	1	0	0	0	0	0	1	0	0	0	0
Aech_g00576_i1	0	0	0	0	0	0	0	0	0	0	0	0	0	0	0	0	0	0	0	0	0	0	0	0	0	0	0	0	0
Aech_g00576_i2	0	0	0	0	0	0	0	0	0	0	0	0	0	0	0	0	0	0	0	0	0	0	0	0	0	0	0	0	0
Aech_g00576_i3	0	0	0	0	0	0	0	0	0	0	0	0	0	0	0	0	0	0	0	0	0	0	0	0	0	0	0	0	0
Aech_g00576_i4	0	0	0	0	0	0	0	0	0	0	0	0	0	0	0	0	0	0	0	0	0	0	0	0	0	0	0	0	0
Aech_g00576_i5	0	0	0	0	0	0	0	0	0	0	0	0	0	0	0	0	0	0	0	0	0	0	0	0	0	0	0	0	0
Aech_g00576_i6	0	0	0	0	0	0	0	0	0	0	0	0	0	0	0	0	0	0	0	0	0	0	0	0	0	0	0	0	0
Aech_g00577_i1	453	303	434	468	480	345	403	587	514	538	316	514	427	511	486	275	435	414	942	527	362	586	597	419	610	554	355	526	538
Aech_g00578_i1	715	451	634	708	832	564	520	715	691	767	422	718	591	675	740	327	436	546	655	620	331	755	757	602	714	672	514	665	648
Aech_g00579_i1	16	9	12	4	6	5	7	12	17	19	13	17	27	20	8	15	12	8	0	7	4	13	8	7	12	4	7	10	9
Aech_g00579_i2	0	0	0	1	1	0	0	2	0	0	1	1	1	4	1	1	1	1	0	2	0	2	1	0	0	0	2	1	0
Aech_g00580_i1	2066	1391	1767	1932	1900	1598	1435	2044	1958	2156	1218	1933	1777	2054	2157	1382	1529	1854	1550	2237	965	2046	2227	2223	2096	2001	1634	1957	1954
Aech_g00581_i1	0	0	0	0	0	0	0	0	1	0	2	0	0	0	0	0	0	0	0	0	1	0	0	0	0	0	0	0	0
Aech_g00581_i2	0	0	0	0	0	0	0	0	0	0	0	0	0	0	0	0	0	0	0	0	0	0	0	0	0	0	0	0	0
Aech_g00582_i1	0	0	0	0	0	0	0	0	0	0	0	0	0	0	0	0	0	0	0	0	0	0	0	0	0	0	0	0	0
[truncated: 38,759 more rows]
