# Supplementary material for: Exposure to non-nestmate odors changes the odorant receptor profile in Acromyrmex echinatior leaf-cutting ants
Source: iScience. 2026 Jul 13;29(8):116665. doi: 10.1016/j.isci.2026.116665 (PMC13382326; doi:10.1016/j.isci.2026.116665)
Supplement: File S1. Read count table and code for transcriptome analysis, related to Figures 2 and 3 [file mmc6.zip › File-S1-code/Bey-habituation-transcriptome-analysis.R]

##########Bey et al. 2026 transcriptome analysis

#############functions to be used later
filterreadcounts<-function(counts,design,minreads,minsamples){
  row.names(design) <- colnames(counts[0,])
  library(dplyr)
  Design_ant <- design %>% mutate_if(is.character,as.factor)
  
  all(rownames(design) %in% colnames(counts)) #TRUE
  all(rownames(design) == colnames(counts)) #TRUE
  
  filtered <- counts
    filtered[filtered < minreads] <- NA #mark gene/sample combination with <minreads counts with NA
  
  # remove genes that have reads in fewer than $minsamples samples
  filtermist=rowSums(is.na(filtered))
  filtermist[filtermist > minsamples] <- NA#mark genes with fewer than minsamples samples with < minreads reads
  
  counts_filtered <- counts[!is.na(filtermist),]#remove genes
  rm(filtermist,filtered)
  
  return(counts_filtered)
}


allgenesconsistent<-function(counts,design){
  #plots pca of the expression of all genes; tests for consistent treatment effects
  library(DESeq2)
  library(ggplot2)
  dds <- DESeqDataSetFromMatrix(countData = counts, colData = design, design = ~ colony+habituation)
  dds <- DESeq(dds)
  rld <- rlogTransformation(dds)
  allpca <- plotPCA(rld, intgroup=c("habituation"), returnData=TRUE)
  plot(allpca[,1:2],col=design$colony,pch=19)
  
  ana=DESeq(dds,test="LRT",reduced=~colony)
  exposure_additive=na.omit(results(ana))
  return(exposure_additive)
}


plotcolonyeffect <- function (pca,COLOR=0){
    #PCA plot
    percentVar <- round(100 * attr(pca, "percentVar"))
  
  p1<- ggplot(pca, aes(PC1, PC2, shape=colony)) +
    geom_point(size=12) +
    scale_shape_manual(values=c(1, 19))+
    xlab(paste0("PC1: ",percentVar[1],"% variance")) +
    ylab(paste0("PC2: ",percentVar[2],"% variance"))+
    theme(axis.text=element_text(size=20),
          axis.title=element_text(size=20,face="bold"),
          panel.background=element_rect(fill = COLOR, colour = "black"),
          panel.grid.major = element_blank(),
          panel.grid.minor = element_blank(),
          legend.position = "none")+
    coord_cartesian(ylim = c(-10, 10))+
    stat_ellipse()
  
  return(p1)
}


library(MASS)
library(ggplot2)
library(ggbeeswarm)

#####correlation of OR and orco reads

orcof<-function(orcocor){
  
  orcocor$habituation<-as.character(orcocor$habituation)
  orcocor$habituation[orcocor$habituation=="Pentan"]<-"control"
  orcocor$habituation[orcocor$habituation=="Ae"]<-"conspecific"
  orcocor$habituation[orcocor$habituation=="Ao"]<-"allospecific"
  orcocor$habituation<-as.factor(orcocor$habituation)
  orcocor$habituation<-relevel(orcocor$habituation,ref="conspecific")
  orcocor$habituation<-relevel(orcocor$habituation,ref="control")
  
  ggplot(orcocor, aes(x=orco, y=ORsum)) +
    geom_point(aes(color=habituation, shape=colony), size=12) +
    geom_smooth(method=lm, se=FALSE, fullrange=TRUE,aes(color=habituation)) +
    scale_shape_manual(values=c(1, 19))+
    scale_color_manual(values = c("yellow2", "blue4","lightgreen")) +
    labs(x = "Orco reads", y = "Sum OR reads")+
    theme(axis.text=element_text(size=54, face="bold"),
          axis.title=element_text(size=54,face="bold"),
          panel.background=element_rect(fill = "white", colour = "black"),
          legend.position = "none",
          legend.text = element_text(size = 40),
          plot.margin = margin(r = 50, t=10,l=10,unit = "pt")  # Extend margin
    )+
    labs(colour = "", shape = "") 
  ggsave(filename ="FigS3E-orco-correlation.pdf",width = 20, height = 12, dpi = 1200)
  
  
  
  ggplot(orcocor, aes(x = habituation, y = ratio)) +
    geom_beeswarm(aes(color=habituation, shape=colony),size=12)+
    scale_shape_manual(values=c(1, 19))+
    scale_color_manual(values = c("yellow2", "blue4","lightgreen")) +
    labs(x = "", y = "Ratio OR reads / ORco reads") +
    theme(axis.text=element_text(size=54, face="bold"),
          axis.title=element_text(size=54,face="bold"),
          panel.background=element_rect(fill = "white", colour = "black"),
          legend.position = "none",
          legend.text = element_text(size = 40))+
    labs(colour = "", shape = "") +
    ylim(0, 17) +
    geom_segment(aes(x = 1, y = 12, xend = 2, yend = 12), linewidth = 1)+
    geom_text(aes(x = 1.5, y = 12.5, label = "**"),  size = 40)+
    geom_segment(aes(x = 1, y = 15, xend = 3, yend = 15), linewidth = 1) +
    geom_text(aes(x = 2, y = 15.5, label = "*"),  size = 40)
  
  
  ggsave(filename ="Fig2E-orco.pdf",width = 16, height = 12, dpi = 1200)
}


#reading read count table and design table

counts <- read.table("readcounttable_habituation_allsamples.csv",
                     header=TRUE,row.names = 1, sep=";", na.strings="NA", dec=".", strip.white=TRUE)

design <- read.table("design_habituation.csv",
                     header=TRUE, sep=";", na.strings="NA", dec=".", strip.white=TRUE,stringsAsFactors = T)

rownames(design)<-colnames(counts)
summary(design)


#filtering read counts:
frcounts=filterreadcounts(counts=counts,design=design,minreads=10,minsamples=8)#removing all genes that have fewer than 10 reads in more than 8 samples (smallest treatment group size is 9)
dim(frcounts)
dim(counts)

##############testing for consistent effects of odour exposure
exposure_additive=allgenesconsistent(counts,design)
write.csv(exposure_additive,file="SI-table-7-DEGs-allgenes-bothcolonies_exposure_effect.csv")
exposure_additive[exposure_additive$padj<=0.05,]#list of DEGS
nrow(exposure_additive[exposure_additive$padj<=0.05,])#number of DEGs for exposure


gg=rownames(exposure_additive[exposure_additive$padj<=0.05,])#list of DEGS
for (i in 1:length(gg)){
  boxplot(as.integer(counts[rownames(counts)==gg[i],])~design$habituation
          ,main=gg[i])
}


#####creating a read count table for ORs only:
ORcounts=counts [grepl("AechOR", rownames(counts)),]
dim(ORcounts)#number of OR genes and samples


####Analyse colony differences for each treatment separately
#Pentane:
ddsPen <- DESeqDataSetFromMatrix(
  countData = ORcounts[design$habituation=="Pentan"]
  , colData = design[design$habituation=="Pentan",]
  , design = ~ colony)
write.csv(results(DESeq(ddsPen), contrast = c("colony", "Ae21","Ae32"))
          ,file="SI-table-5-OR-colony-effect-Pentane.csv")

pcaPen <- plotPCA(rlogTransformation(ddsPen), intgroup=c("colony"), returnData=TRUE)
summary(manova(as.matrix(pcaPen[,1:2])~pcaPen$colony),test="Pillai")#testing if colonies differ


#A. echinatior exposure:
ddsAe <- DESeqDataSetFromMatrix(
  countData = ORcounts[design$habituation=="Ae"]
  , colData = design[design$habituation=="Ae",]
  , design = ~ colony)
write.csv(results(DESeq(ddsAe), contrast = c("colony", "Ae21","Ae32"))
          ,file="SI-table-5-OR-colony-effect-Ae.csv")

pcaAe <- plotPCA(rlogTransformation(ddsAe), intgroup=c("colony"), returnData=TRUE)

summary(manova(as.matrix(pcaAe[,1:2])~pcaAe$colony),test="Pillai")#testing if colonies differ

#A. octospinosus exposure:
ddsAo <- DESeqDataSetFromMatrix(
  countData = ORcounts[design$habituation=="Ao"]
  , colData = design[design$habituation=="Ao",]
  , design = ~ colony)
write.csv(results(DESeq(ddsAo), contrast = c("colony", "Ae21","Ae32"))
          ,file="SI-table-5-OR-colony-effect-Ao.csv")

pcaAo <- plotPCA(rlogTransformation(ddsAo), intgroup=c("colony"), returnData=TRUE)
summary(manova(as.matrix(pcaAo[,1:2])~pcaAo$colony),test="Pillai")#testing if colonies differ

sigPen=nrow(subset(results(DESeq(ddsPen), contrast = c("colony", "Ae21","Ae32")),padj < 0.05))
sigAe=nrow(subset(results(DESeq(ddsAe), contrast = c("colony", "Ae21","Ae32")),padj < 0.05))
sigAo=nrow(subset(results(DESeq(ddsAo), contrast = c("colony", "Ae21","Ae32")),padj < 0.05))
chisq.test(matrix(c(sigPen,sigAe,sigAo,435-sigPen,435-sigAe,435-sigAo),nrow=3))

#Figure 2A-C:
library(egg)
pPen=plotcolonyeffect(pcaPen,COLOR="lightyellow")#PCA plot
pAe=plotcolonyeffect(pcaAe,COLOR="#BFB8FF")#PCA plot
pAo=plotcolonyeffect(pcaAo,COLOR="#B8FFC0")#PCA plot
ggarrange(pPen, pAe,pAo, ncol=3)


######Analyse which ORs are affected by treatment, separately for each colony
dds21 <- DESeqDataSetFromMatrix(
  countData = ORcounts[design$colony=="Ae21"]
  , colData = design[design$colony=="Ae21",]
  , design = ~ habituation)
ana21=DESeq(dds21)
write.csv(results(ana21, contrast = c("habituation", "Ae", "Pentan"))
          ,file="SI-table-6-OR-habituationPenAe-colony21.csv")
write.csv(results(ana21, contrast = c("habituation", "Ao", "Pentan"))
          ,file="SI-table-6-OR-habituationPenAo-colony21.csv")

dds32 <- DESeqDataSetFromMatrix(
  countData = ORcounts[design$colony=="Ae32"]
  , colData = design[design$colony=="Ae32",]
  , design = ~ habituation)
ana32=DESeq(dds32)
write.csv(results(ana32, contrast = c("habituation", "Ae", "Pentan"))
          ,file="SI-table-6-OR-habituationPenAe-colony32.csv")
write.csv(results(ana32, contrast = c("habituation", "Ao", "Pentan"))
          ,file="SI-table-6-OR-habituationPenAo-colony32.csv")


#####correlation of OR and orco reads
ORsum=apply(ORcounts,2,sum)#sum of all OR reads per sample
orco=as.integer(counts[grepl("AechOrco", rownames(counts)),])
orcocor=data.frame(ORsum, orco,habituation = design$habituation,colony=design$colony,ratio=ORsum/ orco)


orcof(orcocor)#figures 2E & S3

#effect of orco on sum of OR reads
anova(glm.nb(ORsum~colony+habituation*orco,data=orcocor))

#total OR / orco ratio:
wilcox.test(ratio~habituation,data=orcocor[orcocor$habituation!="Ae",])#Pentane vs Ao
wilcox.test(ratio~habituation,data=orcocor[orcocor$habituation!="Ao",])#Pentane vs Ae


#####distribution of ORs affected by colony or treatment over the OR subfamilies
annotation<- read.csv("SI-table-8-AechORsubfamilies.csv",stringsAsFactors = T)

colony <- read.csv("SI-table-5-OR-colony-effect-Pentane.csv")#Deseq on colony difference
expressed=colony$X#all ORs that are expressed
#colonydiff=na.omit(colony[colony$padj<0.05,])$X#only DE ORs
colonydiff=na.omit(colony[colony$pvalue<0.05,])$X#all ORs with unadjusted p < 0.05

length(expressed)
length(colonydiff)
length(annotation$OR)


unknownfamily=setdiff(expressed,annotation$OR)#OR genes without family annotation

new=cbind(unknownfamily,"unknown")#annotating unannotated ORs with "unknown"
colnames(new)<-c("OR","Subfamily")

allors=rbind(annotation,new)# all ORs with their subfamily (including an "unknown" group)
colonydifference=as.vector(table(allors[allors$OR %in% colonydiff,]$Subfamily))#count which ORs are in colonydiff list

##pulling up ORs with habituation effects
Ae21 <- read.csv("SI-table-6-OR-habituationPenAe-colony21.csv")
Ae32 <- read.csv("SI-table-6-OR-habituationPenAe-colony32.csv")
Ao21 <- read.csv("SI-table-6-OR-habituationPenAo-colony21.csv")
Ao32 <- read.csv("SI-table-6-OR-habituationPenAo-colony32.csv")
allhabituation=rbind(Ae21,Ao21,Ae32,Ao32)
#habituationors=na.omit(allhabituation[allhabituation$padj<0.05,])$X#only DE ORs
habituationors=na.omit(allhabituation[allhabituation$pvalue<0.05,])$X#pre-correction 
habituationors=unique(habituationors)#all OR genes that were affected by odour exposure in any combination of colony and odour
habituationdifference=as.vector(table(allors[allors$OR %in% habituationors,]$Subfamily))#count which ORs are in habituation diff list


##############combining data and testing

all=data.frame(table(allors$Subfamily),colonydifference,habituationdifference) #subfamily names and distribution in the genome and DEG lists
colnames(all)[1:2]<-c("subfamily","genome")


mat=as.matrix(t(all[,-1]))#transforming subfamily count table into matrix
colnames(mat)<-all[,1]
sums=apply(mat,1,sum)#total number of ORs in genome and number od DE ORs for the effects

fisher.test(mat,simulate.p.value = T)#genome vs. colony difference vs habituation overall
fisher.test(mat[1:2,],simulate.p.value = T)#genome vs. colony difference overall
fisher.test(mat[c(1,3),],simulate.p.value = T)#genome vs. colony difference overall

#significance testing using fisher's exact test
fishtest=data.frame(family="",overall=0,colony=0,habituation=0)
for (i in 1:ncol(mat)){
  oc=sum(mat[2:3,i]>0)# with habituation
  fishtest[i,]=c(
    colnames(mat)[i]
    ,fisher.test(matrix(c(sums-mat[,i],mat[,i]),nrow=3))$p#overall
    ,fisher.test(matrix(c(sums[c(1,2)]-mat[c(1,2),i],mat[c(1,2),i]),nrow=2))$p#colony difference
    ,fisher.test(matrix(c(sums[c(1,3)]-mat[c(1,3),i],mat[c(1,3),i]),nrow=2))$p#habituation
  )
  if (mat[1,i]<3){      fishtest[i,2:4]<-NA    }
}


all=data.frame(all,pcolony=fishtest$colony,phabituation=fishtest$habituation)
write.csv(all, file="SI-table-8-ORspersubfamily-pre-correction.csv")

pdf("Fig3B.pdf",width=4,height=3)
par(mar=c(4.3,4,0.5,0.2))
used=na.omit(all)
used=used[used$subfamily!="unknown",]
mx=data.frame(used$genome/sums[1]*100,used$habituation/sums[3]*100)
xx=barplot(as.matrix(t(mx)),beside = T,col=c("black","steelblue"),ylab="% of total genes",las=1,ylim=c(0,50))
xxx=apply(xx,2,mean)
mtext(side=1, line=1,at=xxx,text = used$subfamily)
legend(x="topright",col=c("black","steelblue"),pch=15,legend=c("in genome","affected by exposure"))
text(x=xxx[c(1,7)],y=c(48,20),labels=c("**","*"),cex=3)
mtext(side=1,line=3,"OR subfamily")
dev.off()
