# Supplementary material for: Exposure to non-nestmate odors changes the odorant receptor profile in Acromyrmex echinatior leaf-cutting ants
Source: iScience. 2026 Jul 13;29(8):116665. doi: 10.1016/j.isci.2026.116665 (PMC13382326; doi:10.1016/j.isci.2026.116665)
Supplement: File S1. Read count table and code for transcriptome analysis, related to Figures 2 and 3 [file mmc6.zip › File-S1-code/design_habituation.csv]

colony	habituation
Ae21	Ae
Ae21	Ae
Ae21	Ae
Ae21	Ae
Ae21	Ae
Ae21	Ao
Ae21	Ao
Ae21	Ao
Ae21	Ao
Ae21	Ao
Ae21	Pentan
Ae21	Pentan
Ae21	Pentan
Ae21	Pentan
Ae21	Pentan
Ae32	Ae
Ae32	Ae
Ae32	Ae
Ae32	Ae
Ae32	Ae
Ae32	Ao
Ae32	Ao
Ae32	Ao
Ae32	Ao
Ae32	Pentan
Ae32	Pentan
Ae32	Pentan
Ae32	Pentan
Ae32	Pentan
