# Supplementary material for: Exposure to non-nestmate odors changes the odorant receptor profile in Acromyrmex echinatior leaf-cutting ants
Source: iScience. 2026 Jul 13;29(8):116665. doi: 10.1016/j.isci.2026.116665 (PMC13382326; doi:10.1016/j.isci.2026.116665)
Supplement: File S1. Read count table and code for transcriptome analysis, related to Figures 2 and 3 [file mmc6.zip › File-S1-code/SI-table-8-AechORsubfamilies.csv]

OR	Subfamily
AechOR104	9E
AechOR106	9E
AechOR107	9E
AechOR175	9E
AechOR176C	9E
AechOR177	9E
AechOR178	9E
AechOR179	9E
AechOR180	9E
AechOR181	9E
AechOR182	9E
AechOR183	9E
AechOR184	9E
AechOR185	9E
AechOR186	9E
AechOR187	9E
AechOR188	9E
AechOR189	9E
AechOR190	9E
AechOR191	9E
AechOR192	9E
AechOR193	9E
AechOR194	9E
AechOR195	9E
AechOR196	9E
AechOR197	9E
AechOR198	9E
AechOR200	9E
AechOR201	9E
AechOR203	9E
AechOR204	9E
AechOR205	9E
AechOR206	9E
AechOR207	9E
AechOR208	9E
AechOR209	9E
AechOR210	9E
AechOR211	9E
AechOR212C	9E
AechOR213	9E
AechOR214C	9E
AechOR215	9E
AechOR216	9E
AechOR217	9E
AechOR218	9E
AechOR221	9E
AechOR222	9E
AechOR223IC	9E
AechOR224	9E
AechOR283	9E
AechOR285	9E
AechOR35	9E
AechOR36	9E
AechOR363	9E
AechOR365	9E
AechOR366	9E
AechOR367	9E
AechOR368	9E
AechOR369	9E
AechOR37	9E
AechOR370	9E
AechOR371	9E
AechOR38	9E
AechOR389	9E
AechOR39	9E
AechOR390	9E
AechOR391	9E
AechOR392	9E
AechOR393	9E
AechOR394	9E
AechOR395	9E
AechOR396	9E
AechOR397	9E
AechOR398	9E
AechOR399	9E
AechOR400	9E
AechOR401	9E
AechOR402	9E
AechOR403	9E
AechOR404	9E
AechOR405	9E
AechOR406	9E
AechOR407	9E
AechOR408	9E
AechOR409	9E
AechOR410	9E
AechOR411	9E
AechOR412	9E
AechOR413	9E
AechOR414	9E
AechOR415	9E
AechOR416	9E
AechOR417	9E
AechOR419	9E
AechOR421	9E
AechOR423	9E
AechOR425	9E
AechOR426	9E
AechOR427	9E
AechOR428	9E
AechOR429	9E
AechOR430	9E
AechOR431	9E
AechOR47	9E
AechOR48	9E
AechOR49	9E
AechOR50	9E
AechOR52	9E
AechOR55	9E
AechOR57	9E
AechOR58	9E
AechOR59	9E
AechOR60	9E
AechOR61	9E
AechOR62	9E
AechOR63	9E
AechOR64	9E
AechOR65	9E
AechOR66I	9E
AechOR67	9E
AechOR68	9E
AechOR69	9E
AechOR70	9E
AechOR71	9E
AechOR72	9E
AechOR73	9E
AechOR75	9E
AechOR76	9E
AechOR77	9E
AechOR78	9E
AechOR79	9E
AechOR80	9E
AechOR81	9E
AechOR82	9E
AechOR172	A
AechOR173	A
AechOR174	A
AechOR32	A
AechOR33	A
AechOR40	A
AechOR41	A
AechOR42	A
AechOR53	A
AechOR54	A
AechOR51	B
AechOR225	C
AechOR357	D
AechOR358	D
AechOR359	D
AechOR360	D
AechOR140	E
AechOR141	E
AechOR142	E
AechOR143	E
AechOR144	E
AechOR145	E
AechOR146	E
AechOR147	E
AechOR148	E
AechOR149	E
AechOR150	E
AechOR151	E
AechOR153	E
AechOR154	E
AechOR155	E
AechOR156	E
AechOR157	E
AechOR158	E
AechOR159	E
AechOR160	E
AechOR161	E
AechOR162	E
AechOR163	E
AechOR164	E
AechOR372	E
AechOR374	E
AechOR375	E
AechOR376	E
AechOR377	E
AechOR378	E
AechOR379	E
AechOR380	E
AechOR381	E
AechOR44	E
AechOR45	E
AechOR102	F
AechOR2	F
AechOR29	F
AechOR30	F
AechOR34	G
AechOR100	H
AechOR101	H
AechOR362	H
AechOR87	H
AechOR88	H
AechOR89	H
AechOR90	H
AechOR91	H
AechOR92	H
AechOR93	H
AechOR94	H
AechOR95	H
AechOR96	H
AechOR97	H
AechOR98	H
AechOR99	H
AechOR432	J
AechOR433	J
AechOR355	K
AechOR356	K
AechOR286	L
AechOR287	L
AechOR288	L
AechOR289	L
AechOR290	L
AechOR291	L
AechOR292	L
AechOR293	L
AechOR294	L
AechOR295	L
AechOR296	L
AechOR297	L
AechOR298	L
AechOR299	L
AechOR300	L
AechOR301	L
AechOR302	L
AechOR303	L
AechOR304	L
AechOR305	L
AechOR306	L
AechOR307	L
AechOR308	L
AechOR309	L
AechOR310	L
AechOR311	L
AechOR312	L
AechOR313	L
AechOR314	L
AechOR315	L
AechOR316	L
AechOR317	L
AechOR318	L
AechOR319	L
AechOR320	L
AechOR321	L
AechOR322	L
AechOR323	L
AechOR324	L
AechOR325	L
AechOR326	L
AechOR327	L
AechOR328	L
AechOR329	L
AechOR330	L
AechOR331	L
AechOR332	L
AechOR333	L
AechOR334	L
AechOR335	L
AechOR336	L
AechOR337	L
AechOR338	L
AechOR339	L
AechOR340	L
AechOR341	L
AechOR342	L
AechOR343	L
AechOR344	L
AechOR345	L
AechOR346	L
AechOR347	L
AechOR348	L
AechOR349	L
AechOR350	L
AechOR351	L
AechOR352	L
AechOR353	L
AechOR23	M
AechOR24	M
AechOR26	M
AechOR27	M
AechOR28	M
AechOR10	N
AechOR11	N
AechOR18	N
AechOR19	N
AechOR20	N
AechOR22	N
AechOR25	N
AechOR14	O
AechOrco	Orco
AechOR12	P
AechOR15	P
AechOR16	P
AechOR17	P
AechOR3	P
AechOR4	P
AechOR5	P
AechOR6	P
AechOR7	P
AechOR9	P
AechOR388N	Q
AechOR382N	R
AechOR384N	R
AechOR386N	R
AechOR385N	S
AechOR387N	S
AechOR165	T
AechOR166	T
AechOR167N	T
AechOR168	T
AechOR169	T
AechOR170	T
AechOR171	T
AechOR108	U
AechOR109	U
AechOR110N	U
AechOR111N	U
AechOR112	U
AechOR114N	U
AechOR115	U
AechOR116	U
AechOR117	U
AechOR118	U
AechOR119	U
AechOR120	U
AechOR121N	U
AechOR122N	U
AechOR123	U
AechOR124	U
AechOR125	U
AechOR126	U
AechOR127	U
AechOR128	U
AechOR129	U
AechOR130	U
AechOR131	U
AechOR132	U
AechOR133	U
AechOR135	U
AechOR136	U
AechOR137	U
AechOR138	U
AechOR139N	U
AechOR434	U
AechOR435N	U
AechOR83	U
AechOR226	V
AechOR228	V
AechOR229	V
AechOR230	V
AechOR231	V
AechOR232	V
AechOR234	V
AechOR235	V
AechOR236	V
AechOR237	V
AechOR239	V
AechOR240	V
AechOR241	V
AechOR242	V
AechOR243	V
AechOR244	V
AechOR245	V
AechOR246	V
AechOR247	V
AechOR248	V
AechOR249	V
AechOR250	V
AechOR251	V
AechOR252	V
AechOR253	V
AechOR254	V
AechOR255	V
AechOR256	V
AechOR257	V
AechOR258	V
AechOR259	V
AechOR260	V
AechOR261	V
AechOR262	V
AechOR264	V
AechOR265	V
AechOR266	V
AechOR267	V
AechOR268	V
AechOR269	V
AechOR270	V
AechOR271	V
AechOR272	V
AechOR273	V
AechOR274	V
AechOR275	V
AechOR276	V
AechOR277	V
AechOR278	V
AechOR279	V
AechOR280	V
AechOR281	V
AechOR282	V
AechOR31	W
AechOR84	XA
AechOR86	Z
